# Supplementary material for: Maintenance of pluripotency-like signature in the entire ectoderm leads to neural crest stem cell potential
Source: Nat Commun. 2023 Sep 23;14:5941. doi: 10.1038/s41467-023-41384-6 (PMC10518019; doi:10.1038/s41467-023-41384-6)
Supplement: Supplementary file 4 — Supplementary Data 1 [file 41467_2023_41384_MOESM4_ESM.xlsx]

## Sheet: New_HH10_HH5_UP
BULK RNASEQ UP REGULATED GENES REFERENCE TO HH5
	ensembl_gene_id	baseMean	log2FoldChange	lfcSE	stat	pvalue	padj
TFAP2B	ENSGALG00000016680	4404.29	7.88641	0.345831	22.8042	4.16474e-115	6.97052e-111
OPTC	ENSGALG00000003554	531.598	5.21053	0.252162	20.6634	7.39413e-95	6.18778e-91
EN1	ENSGALG00000042389	1627.58	7.35414	0.426665	17.2363	1.41728e-66	4.74422e-63
GDPD4	ENSGALG00000000690	454.343	4.89284	0.289786	16.8843	5.86726e-64	1.63667e-60
ZBTB32	ENSGALG00000038540	315.066	3.12268	0.190137	16.4233	1.30212e-60	3.11337e-57
NCALD	ENSGALG00000032518	402.926	3.51466	0.223739	15.7088	1.3171e-55	2.75553e-52
AP5M1	ENSGALG00000012101	2232.51	2.06279	0.131517	15.6846	1.92876e-55	3.58685e-52
CRYAB	ENSGALG00000007945	154.962	5.33635	0.353996	15.0746	2.37981e-51	3.62099e-48
NR2F2	ENSGALG00000007000	4100.14	4.52605	0.301146	15.0294	4.70961e-51	6.56873e-48
SOX10	ENSGALG00000012290	2640.88	5.98913	0.409502	14.6254	1.93401e-48	2.48996e-45
PAX6	ENSGALG00000012123	564.764	3.88897	0.273628	14.2126	7.65204e-46	9.14801e-43
TNFRSF19	ENSGALG00000017119	1220.73	4.45293	0.323919	13.747	5.30532e-43	5.22324e-40
CKB	ENSGALG00000011511	43292.4	2.79025	0.204549	13.641	2.28464e-42	2.01253e-39
WFDC1	ENSGALG00000005503	270.956	2.63511	0.193999	13.5831	5.04131e-42	4.21882e-39
ITGB3	ENSGALG00000000379	1557.42	2.72938	0.209152	13.0497	6.37679e-39	4.85129e-36
GBE	ENSGALG00000011859	177.792	4.77623	0.370185	12.9023	4.37075e-38	3.04805e-35
HMP19	ENSGALG00000028602	1356.02	3.3526	0.26718	12.5481	4.07139e-36	2.43367e-33
WNT1	ENSGALG00000043009	318.779	5.3496	0.429397	12.4584	1.25862e-35	7.26395e-33
NSMAF	ENSGALG00000038838	939.393	2.72303	0.219679	12.3955	2.76318e-35	1.49185e-32
CAMK1G	ENSGALG00000001319	660.739	2.2731	0.18873	12.0442	2.08148e-33	9.95365e-31
TMEM26	ENSGALG00000025862	780.254	2.0206	0.167949	12.031	2.44176e-33	1.13521e-30
CAV3	ENSGALG00000008351	144.361	4.9551	0.421721	11.7497	7.08537e-32	3.04071e-29
DNASE2B	ENSGALG00000028790	293.239	2.59109	0.221609	11.6922	1.398e-31	5.84958e-29
NKD1	ENSGALG00000003767	1269.45	2.513	0.215586	11.6566	2.1236e-31	8.66893e-29
CYTL1	ENSGALG00000015015	1263.81	2.52507	0.221405	11.4048	3.95802e-30	1.44012e-27
COL9A3	ENSGALG00000005628	177.934	4.46762	0.392253	11.3896	4.70899e-30	1.64197e-27
APCDD1	ENSGALG00000050840	301.486	4.37142	0.390113	11.2055	3.83079e-29	1.16574e-26
PAX3	ENSGALG00000030944	352.141	2.52051	0.225891	11.1581	6.53965e-29	1.95454e-26
MATN1	ENSGALG00000043185	598.39	3.1621	0.283989	11.1346	8.5138e-29	2.49992e-26
GLI3	ENSGALG00000040266	1010.44	2.68922	0.242236	11.1017	1.23148e-28	3.49343e-26
ZFHX4	ENSGALG00000037164	710.26	4.97555	0.449669	11.0649	1.85616e-28	5.17776e-26
MYLK	ENSGALG00000011708	7525.24	2.64134	0.239137	11.0453	2.30886e-28	6.33497e-26
CRNN	ENSGALG00000027316	147.579	3.73823	0.338845	11.0322	2.67113e-28	7.21075e-26
RAB7B	ENSGALG00000000769	139.578	4.10438	0.372167	11.0283	2.79033e-28	7.41297e-26
ECRG4	ENSGALG00000043690	435.746	2.8716	0.261357	10.9872	4.4018e-28	1.13343e-25
PAX7	ENSGALG00000043204	783.142	3.19442	0.293418	10.8869	1.33089e-27	3.37501e-25
SCIN	ENSGALG00000010770	495.73	3.80195	0.350474	10.848	2.03748e-27	5.01491e-25
MAB21L2	ENSGALG00000044235	52.2989	5.15063	0.478462	10.765	5.03731e-27	1.18746e-24
GRM3	ENSGALG00000006576	156.263	3.92962	0.366871	10.7112	9.02253e-27	2.09736e-24
WNT2B	ENSGALG00000034196	88.1633	6.1949	0.578859	10.7019	9.97113e-27	2.28612e-24
FABP7	ENSGALG00000038933	5695.38	2.4317	0.229528	10.5943	3.1664e-26	6.88261e-24
GIP	ENSGALG00000001299	93.3839	4.79998	0.456965	10.504	8.27661e-26	1.77597e-23
FAM213A	ENSGALG00000002421	2659.11	1.60196	0.152842	10.4812	1.05425e-25	2.23354e-23
ADPRH	ENSGALG00000015473	604.645	2.11117	0.204219	10.3378	4.75389e-25	9.3607e-23
GATM	ENSGALG00000023435	419.975	2.35145	0.228322	10.2989	7.13041e-25	1.37174e-22
GLIPR2	ENSGALG00000028821	3007.19	2.84585	0.28149	10.11	4.99065e-24	8.98157e-22
FYN	ENSGALG00000015022	623.477	2.34162	0.23566	9.93644	2.88969e-23	4.93518e-21
ITGBL1	ENSGALG00000016867	72.2873	5.09322	0.513151	9.92539	3.2283e-23	5.40321e-21
RFX4	ENSGALG00000012647	186.574	3.759	0.379873	9.89541	4.35805e-23	7.15106e-21
WNT8B	ENSGALG00000005733	106.261	10.9573	1.11475	9.82935	8.4159e-23	1.31642e-20
SDCBP	ENSGALG00000015436	12889	1.2871	0.131046	9.82168	9.08142e-23	1.40737e-20
SLC13A3	ENSGALG00000054473	333.844	1.82127	0.185509	9.8177	9.4479e-23	1.44538e-20
DYNC2LI1	ENSGALG00000009954	612.828	1.77628	0.182489	9.73363	2.16719e-22	3.12692e-20
LDB2	ENSGALG00000014485	587.461	2.61958	0.271614	9.64449	5.18675e-22	7.29501e-20
CA12	ENSGALG00000003456	159.332	9.80145	1.02381	9.57346	1.03387e-21	1.40682e-19
DRAXIN	ENSGALG00000004631	6312.49	2.53496	0.26514	9.56083	1.16813e-21	1.57669e-19
ST6GALNAC3	ENSGALG00000009027	627.558	2.26611	0.238832	9.48828	2.34871e-21	3.09531e-19
LDHB	ENSGALG00000035836	108125	1.68341	0.17793	9.46107	3.04812e-21	3.95476e-19
DPYSL2	ENSGALG00000000227	15178.5	1.45308	0.153668	9.45599	3.19993e-21	4.08833e-19
WNT4	ENSGALG00000041708	1496.9	3.87983	0.410298	9.45614	3.19525e-21	4.08833e-19
VIM	ENSGALG00000008677	6955.33	1.93526	0.204679	9.45509	3.22743e-21	4.09224e-19
LRRC6	ENSGALG00000042548	256.355	2.56748	0.271899	9.44277	3.63048e-21	4.53458e-19
TMEM108	ENSGALG00000036412	205.397	3.11631	0.330191	9.43788	3.804e-21	4.71611e-19
PAX2	ENSGALG00000005689	790.389	3.90618	0.415004	9.41237	4.85061e-21	5.88295e-19
FKBP11	ENSGALG00000035060	758.194	3.20393	0.340473	9.41024	4.95001e-21	5.96031e-19
OAT	ENSGALG00000031158	1623.67	1.15699	0.12393	9.33582	1.0021e-20	1.198e-18
RTN1	ENSGALG00000012006	704.645	2.79445	0.299633	9.32624	1.09691e-20	1.30205e-18
PLEKHS1	ENSGALG00000020679	55.7608	5.87423	0.646085	9.09205	9.7193e-20	1.05631e-17
DIXDC1	ENSGALG00000007929	635.503	2.15374	0.237964	9.05069	1.42065e-19	1.53403e-17
RAB36	ENSGALG00000006710	588	1.93697	0.215554	8.98601	2.5638e-19	2.73314e-17
NREP	ENSGALG00000027891	1199.75	2.34482	0.261713	8.95951	3.26132e-19	3.39494e-17
BPIFB2	ENSGALG00000006666	112.672	2.54956	0.288531	8.83632	9.89238e-19	9.73934e-17
SGCB	ENSGALG00000013968	696.506	1.55755	0.177044	8.79755	1.39831e-18	1.36067e-16
TMEM123	ENSGALG00000017185	3140.87	1.58555	0.181106	8.75477	2.04517e-18	1.956e-16
RPL7L1	ENSGALG00000011974	14380.6	0.799812	0.0915456	8.73676	2.39889e-18	2.25563e-16
DNAJC12	ENSGALG00000002769	207.453	3.56726	0.408891	8.72425	2.67956e-18	2.47778e-16
KLHDC8A	ENSGALG00000000684	232.251	2.65116	0.306747	8.64283	5.48379e-18	4.93453e-16
CECR1	ENSGALG00000013031	274.57	2.7674	0.320891	8.62412	6.4585e-18	5.74978e-16
OLFM1	ENSGALG00000002515	5831.98	1.63761	0.190321	8.60449	7.66594e-18	6.78861e-16
C4orf48	ENSGALG00000024486	750.697	1.80671	0.210336	8.58966	8.72287e-18	7.60389e-16
CERCAM	ENSGALG00000004986	901.562	1.62188	0.189251	8.56997	1.03515e-17	8.93057e-16
DISP1	ENSGALG00000054469	300.303	1.84971	0.215833	8.57006	1.03427e-17	8.93057e-16
HAT1	ENSGALG00000009525	2997.71	1.01892	0.119284	8.54198	1.31937e-17	1.13243e-15
HIBCH	ENSGALG00000043307	3590.65	0.906471	0.106915	8.47844	2.2824e-17	1.92932e-15
EN2	ENSGALG00000041295	110.734	5.06647	0.597986	8.47256	2.40051e-17	2.01896e-15
SNAI2	ENSGALG00000030902	4552.28	2.23108	0.264322	8.44079	3.15211e-17	2.62472e-15
GPX7	ENSGALG00000010633	633.763	1.73289	0.206323	8.39895	4.50488e-17	3.69599e-15
TAX1BP3	ENSGALG00000004618	3833.05	1.37271	0.164532	8.3431	7.23693e-17	5.76783e-15
RLBP1	ENSGALG00000006676	194.71	2.27365	0.272957	8.3297	8.10505e-17	6.33898e-15
WDR25	ENSGALG00000028897	270.078	1.48636	0.178617	8.32149	8.68665e-17	6.73095e-15
COL2A1	ENSGALG00000030712	311.778	1.89882	0.228723	8.30183	1.02522e-16	7.87113e-15
NMD3	ENSGALG00000009533	1878.22	1.48427	0.180814	8.20884	2.23337e-16	1.68378e-14
ALDH4A1	ENSGALG00000042184	540.628	1.65715	0.202145	8.19787	2.44686e-16	1.83646e-14
FLRT3	ENSGALG00000008716	2572.74	1.89051	0.231622	8.16204	3.2941e-16	2.40757e-14
DCN	ENSGALG00000011274	32.7764	6.54355	0.803539	8.14341	3.84284e-16	2.76041e-14
SVIP	ENSGALG00000003648	368.805	1.64958	0.202661	8.13959	3.96607e-16	2.82469e-14
RFTN2	ENSGALG00000036471	244.552	2.60104	0.323682	8.03578	9.29883e-16	6.27559e-14
RSPO1	ENSGALG00000001946	347.78	3.27419	0.408801	8.00925	1.15409e-15	7.60475e-14
LPAR4	ENSGALG00000004121	2021.03	1.35372	0.169041	8.00825	1.1635e-15	7.63665e-14
GLRX	ENSGALG00000027483	64.9819	5.68306	0.710249	8.0015	1.22911e-15	8.00454e-14
GNG4	ENSGALG00000010986	116.559	4.03454	0.504567	7.99604	1.28486e-15	8.30299e-14
TUBGCP4	ENSGALG00000008549	2905.96	1.50925	0.188913	7.98914	1.35886e-15	8.74743e-14
GNAO1	ENSGALG00000003163	11947	2.40623	0.302642	7.95075	1.8539e-15	1.17089e-13
AP1S2	ENSGALG00000016551	2758.08	0.980929	0.123661	7.93238	2.14992e-15	1.34266e-13
TMEM17	ENSGALG00000026491	245.758	1.90176	0.239843	7.92921	2.20552e-15	1.37226e-13
CYP27C1	ENSGALG00000011532	613.653	1.40237	0.178138	7.87237	3.47989e-15	2.13344e-13
KLHL35	ENSGALG00000017332	45.8759	4.89025	0.623148	7.84765	4.23895e-15	2.56128e-13
COTL1	ENSGALG00000017644	5396.93	1.61896	0.207795	7.79116	6.63963e-15	3.95471e-13
TOX	ENSGALG00000039102	181.962	3.47167	0.445979	7.78439	7.0052e-15	4.14297e-13
RASSF2	ENSGALG00000030432	819.317	1.99203	0.256644	7.76183	8.37103e-15	4.916e-13
P2RX4	ENSGALG00000003901	1067.96	1.68695	0.217417	7.75902	8.55855e-15	5.00854e-13
PAPSS1	ENSGALG00000010542	3453.26	1.34651	0.174211	7.72917	1.08249e-14	6.26907e-13
HSF2BP	ENSGALG00000016202	161.234	1.7842	0.23236	7.67862	1.60809e-14	9.249e-13
FABP5	ENSGALG00000041344	3130.15	1.63679	0.214132	7.64384	2.10831e-14	1.18727e-12
RAC3	ENSGALG00000040606	3237.58	0.974461	0.128492	7.58381	3.35552e-14	1.81165e-12
TMEM204	ENSGALG00000029047	72.6885	3.13862	0.415165	7.55994	4.03269e-14	2.17026e-12
GFPT2	ENSGALG00000039705	1457.59	1.08276	0.143334	7.55412	4.21701e-14	2.26218e-12
REXO2	ENSGALG00000035980	2471.36	1.01079	0.134786	7.49924	6.41891e-14	3.34683e-12
GALNT18	ENSGALG00000005584	290.883	1.47427	0.19667	7.49618	6.57037e-14	3.41516e-12
ANGPTL1	ENSGALG00000004290	136.56	4.27227	0.570491	7.48875	6.95305e-14	3.59176e-12
PRCP	ENSGALG00000037521	1533.07	1.78466	0.2383	7.48912	6.93362e-14	3.59176e-12
ASS1	ENSGALG00000023689	2711.94	1.64015	0.219311	7.47861	7.51122e-14	3.86816e-12
SCOC	ENSGALG00000009813	798.835	1.34161	0.179451	7.47619	7.65104e-14	3.92808e-12
CORO2B	ENSGALG00000008043	278.398	1.89094	0.253001	7.47403	7.77747e-14	3.98078e-12
IDH1	ENSGALG00000008818	1111.96	1.38318	0.185084	7.47324	7.82423e-14	3.9925e-12
SEMA3D	ENSGALG00000006563	1043.89	1.961	0.262928	7.45831	8.76392e-14	4.4449e-12
TRIAP1	ENSGALG00000007199	3794.34	1.01354	0.136179	7.44268	9.86613e-14	4.97378e-12
TFPI	ENSGALG00000002594	74.1809	3.11705	0.419159	7.43643	1.03443e-13	5.19916e-12
CACNG5	ENSGALG00000003911	1231.09	0.979984	0.131886	7.43052	1.08173e-13	5.40447e-12
MPST	ENSGALG00000040840	1098.44	0.868266	0.116954	7.42402	1.13617e-13	5.64274e-12
REEP1	ENSGALG00000050058	309.309	1.45292	0.196263	7.40292	1.33218e-13	6.59668e-12
ZC4H2	ENSGALG00000042725	135.765	1.66647	0.225776	7.38109	1.56994e-13	7.70561e-12
SNX8	ENSGALG00000004255	214.195	1.60968	0.218598	7.36365	1.78947e-13	8.70648e-12
VEGFD	ENSGALG00000016558	150.371	3.98316	0.541712	7.35291	1.93936e-13	9.3542e-12
CCDC80	ENSGALG00000015193	569.678	2.95316	0.401953	7.34703	2.02664e-13	9.71914e-12
RSPO2	ENSGALG00000030030	118.067	3.27171	0.446337	7.33013	2.29931e-13	1.09953e-11
GPI	ENSGALG00000004956	6635.48	1.29442	0.176677	7.32645	2.36324e-13	1.12688e-11
UFD1L	ENSGALG00000001593	5259.97	0.890941	0.12177	7.31658	2.54361e-13	1.20944e-11
CYBC1	ENSGALG00000001607	403.022	1.98961	0.272296	7.30678	2.73617e-13	1.29365e-11
KCND3	ENSGALG00000001512	89.5501	3.41949	0.468099	7.30507	2.77123e-13	1.30654e-11
CXorf56	ENSGALG00000008652	2351.27	1.10346	0.151492	7.28395	3.24188e-13	1.5114e-11
ST3GAL6	ENSGALG00000015252	753.238	1.37315	0.188724	7.27595	3.44003e-13	1.59933e-11
CCL17	ENSGALG00000024466	16.4081	5.46673	0.754319	7.24724	4.25347e-13	1.95578e-11
LMO3	ENSGALG00000036358	734.617	2.17609	0.300475	7.24217	4.41558e-13	2.02475e-11
CASP3	ENSGALG00000010638	5463.71	0.882251	0.122283	7.21483	5.39995e-13	2.45595e-11
SH3BGRL	ENSGALG00000007128	3812.05	1.35676	0.188821	7.18544	6.69901e-13	3.03031e-11
RPP30	ENSGALG00000006486	2806.58	0.903944	0.125962	7.17633	7.16058e-13	3.21304e-11
ERG	ENSGALG00000016058	45.5259	4.27488	0.596616	7.16521	7.76649e-13	3.45712e-11
CLYBL	ENSGALG00000016875	287.482	1.7067	0.238397	7.15905	8.12366e-13	3.59921e-11
CHST15	ENSGALG00000009704	728.128	1.43236	0.200184	7.15518	8.35644e-13	3.69028e-11
GTSF1	ENSGALG00000001109	840.757	1.61042	0.225924	7.12815	1.01728e-12	4.44549e-11
CYB5D2	ENSGALG00000001479	347.379	1.69435	0.237677	7.12879	1.01255e-12	4.44549e-11
HN1	ENSGALG00000007965	10990.6	1.07906	0.151401	7.12713	1.0248e-12	4.4667e-11
MAEA	ENSGALG00000013310	5619.12	0.855339	0.120093	7.12231	1.06132e-12	4.61383e-11
CYP2D6	ENSGALG00000011894	524.888	1.75012	0.246573	7.0978	1.26761e-12	5.46802e-11
RAB11B	ENSGALG00000000613	6978.02	0.895528	0.126648	7.07098	1.53848e-12	6.58555e-11
PXYLP1	ENSGALG00000029102	2011.85	1.18642	0.167894	7.06649	1.58897e-12	6.78433e-11
MATN4	ENSGALG00000004028	231.319	2.57603	0.365155	7.05461	1.73089e-12	7.35278e-11
SFXN1	ENSGALG00000033956	1203.56	1.01133	0.143436	7.05072	1.77992e-12	7.54189e-11
ELMOD1	ENSGALG00000017169	416.432	1.79541	0.255181	7.03583	1.98075e-12	8.35058e-11
NXPH2	ENSGALG00000029083	54.2526	3.50798	0.49878	7.03313	2.01952e-12	8.47135e-11
ZNF639	ENSGALG00000005944	3871.52	0.753301	0.107275	7.02215	2.18476e-12	9.11878e-11
NSMCE1	ENSGALG00000006307	2239.27	1.09247	0.155898	7.00759	2.42465e-12	1.00698e-10
ERMN	ENSGALG00000020575	33.8992	3.8936	0.556063	7.00208	2.52188e-12	1.04219e-10
DIPK2B	ENSGALG00000016215	103.03	2.96479	0.423817	6.99546	2.64396e-12	1.08727e-10
DMBX1	ENSGALG00000010436	185.315	2.99643	0.429198	6.98146	2.92125e-12	1.19251e-10
PELI2	ENSGALG00000012124	510.77	1.51416	0.217514	6.96122	3.37349e-12	1.36053e-10
VEGFC	ENSGALG00000010847	141.32	1.39409	0.200423	6.95575	3.50682e-12	1.40752e-10
PTPRZ1	ENSGALG00000040114	37.0574	5.29164	0.765029	6.91691	4.6159e-12	1.84383e-10
STARD3NL	ENSGALG00000033038	774.835	1.23848	0.179509	6.89926	5.22749e-12	2.06838e-10
GATD3AL1	ENSGALG00000016918	1876.51	1.20906	0.175415	6.89255	5.48019e-12	2.15817e-10
DDR1	ENSGALG00000008616	2737.1	1.01964	0.148109	6.88441	5.80268e-12	2.2798e-10
PYROXD1	ENSGALG00000013173	300.956	1.44249	0.209811	6.87519	6.19074e-12	2.4209e-10
BZW2	ENSGALG00000010809	19417.6	1.02138	0.148802	6.86399	6.69647e-12	2.61256e-10
COL5A2	ENSGALG00000031112	681.079	1.869	0.273645	6.83	8.4914e-12	3.24476e-10
FGD3	ENSGALG00000005237	679.935	1.33015	0.195296	6.81095	9.69573e-12	3.68812e-10
PCMT1	ENSGALG00000012388	3141.65	0.987495	0.145302	6.79617	1.07435e-11	4.07743e-10
THYN1	ENSGALG00000001529	551.982	1.38162	0.203566	6.78708	1.14427e-11	4.32317e-10
KDELR2	ENSGALG00000040793	12292.6	0.886061	0.130695	6.77959	1.20514e-11	4.54288e-10
FN3KRP	ENSGALG00000028979	633.792	0.964243	0.142326	6.77487	1.24514e-11	4.67262e-10
FIGNL2	ENSGALG00000033339	623.878	1.66275	0.245471	6.77373	1.25503e-11	4.69921e-10
SCN3B	ENSGALG00000006490	143.365	1.73285	0.256317	6.76055	1.37473e-11	5.10175e-10
NUAK2	ENSGALG00000036616	661.93	1.74637	0.258356	6.75955	1.38422e-11	5.12561e-10
TUBB3	ENSGALG00000000059	4656.76	1.85898	0.275617	6.74481	1.53229e-11	5.59955e-10
EIF3L	ENSGALG00000012296	7702.48	1.16498	0.172973	6.73507	1.63848e-11	5.97455e-10
EXOC5	ENSGALG00000012105	1969.66	1.58766	0.236668	6.70839	1.96787e-11	7.09834e-10
TMEM35A	ENSGALG00000050075	1006.86	0.970447	0.144754	6.70414	2.02603e-11	7.27674e-10
IGDCC3	ENSGALG00000007371	542.249	1.68263	0.251117	6.70058	2.07597e-11	7.44016e-10
RNF24	ENSGALG00000027533	78.6389	2.02072	0.302926	6.67069	2.54602e-11	9.06652e-10
PFN4	ENSGALG00000019866	102.271	2.11835	0.318906	6.64257	3.0827e-11	1.09544e-09
VILL	ENSGALG00000005763	208.322	1.84029	0.277083	6.64165	3.10188e-11	1.09759e-09
TSPO2	ENSGALG00000003212	525.448	1.81141	0.272976	6.63578	3.22783e-11	1.13975e-09
PDZRN3	ENSGALG00000007819	374.919	2.00471	0.302916	6.61803	3.64029e-11	1.27198e-09
LUM	ENSGALG00000011271	1079.85	2.72614	0.412011	6.61668	3.67359e-11	1.28093e-09
TCTN2	ENSGALG00000023683	763.013	0.907047	0.137238	6.60931	3.86107e-11	1.33819e-09
VWA9	ENSGALG00000007491	2983.21	1.01216	0.153287	6.60304	4.02807e-11	1.39006e-09
NKAIN3	ENSGALG00000034899	383.582	1.29611	0.197886	6.5498	5.7613e-11	1.95735e-09
HS3ST6	ENSGALG00000050148	55.5581	2.78771	0.425625	6.54969	5.7655e-11	1.95735e-09
WDHD1	ENSGALG00000012199	1355.52	0.971456	0.148591	6.53779	6.24341e-11	2.11103e-09
ZNF706	ENSGALG00000041200	3492.11	0.766036	0.117291	6.53107	6.53021e-11	2.19912e-09
HAPLN2	ENSGALG00000013234	21.3397	3.84333	0.59019	6.51202	7.41487e-11	2.48205e-09
GPX8	ENSGALG00000026704	337.387	2.05542	0.315871	6.50715	7.65924e-11	2.55874e-09
FAM175A	ENSGALG00000011210	1345.85	0.891431	0.137357	6.48991	8.58889e-11	2.85869e-09
RASL11B	ENSGALG00000013948	300.167	2.36901	0.365032	6.48987	8.59127e-11	2.85869e-09
STMN3	ENSGALG00000006130	83.9689	2.11843	0.326837	6.48162	9.07425e-11	3.00744e-09
AMER3	ENSGALG00000041501	24.0664	5.26531	0.813514	6.4723	9.65231e-11	3.18013e-09
AMIGO2	ENSGALG00000009739	115.028	2.00146	0.309818	6.4601	1.04632e-10	3.44051e-09
PCDH18	ENSGALG00000009732	319.039	1.62505	0.251734	6.45542	1.07917e-10	3.54159e-09
NUDT5	ENSGALG00000013967	481.403	1.30065	0.202188	6.43286	1.25228e-10	4.07771e-09
NDEL1	ENSGALG00000001163	482.194	1.16842	0.181934	6.42221	1.34307e-10	4.33958e-09
HES5	ENSGALG00000001141	111.965	5.18855	0.808802	6.41511	1.40719e-10	4.53799e-09
ANXA2	ENSGALG00000003770	1227.66	1.45487	0.227047	6.40781	1.4762e-10	4.75139e-09
SETD7	ENSGALG00000009800	1112.5	0.916288	0.143135	6.40156	1.53794e-10	4.93112e-09
COL9A1	ENSGALG00000015970	523.709	2.1588	0.338082	6.38542	1.70929e-10	5.45961e-09
NTPCR	ENSGALG00000053073	2335.19	0.906788	0.142024	6.38477	1.71656e-10	5.47238e-09
SS18L1	ENSGALG00000005145	74.5857	2.6718	0.418647	6.38198	1.74808e-10	5.5574e-09
MIPEP	ENSGALG00000017118	932.451	1.45918	0.228656	6.38154	1.75319e-10	5.5574e-09
RWDD2B	ENSGALG00000015807	416.233	1.32242	0.207386	6.37662	1.81036e-10	5.7278e-09
NMT2	ENSGALG00000008791	875.178	1.15764	0.181679	6.37189	1.86708e-10	5.89609e-09
GnRH-I	ENSGALG00000000277	16.2593	3.88389	0.610589	6.36089	2.00587e-10	6.32245e-09
SLC43A3	ENSGALG00000020479	347.984	1.29645	0.204184	6.3494	2.16159e-10	6.76235e-09
RAE1	ENSGALG00000007653	6905.87	0.839591	0.132516	6.33575	2.36192e-10	7.36154e-09
AGA	ENSGALG00000010716	1243.92	1.01876	0.160951	6.32965	2.45711e-10	7.64397e-09
STMN1	ENSGALG00000001475	60437	1.08649	0.172488	6.29892	2.99728e-10	9.23181e-09
PIGF	ENSGALG00000020057	760.39	0.89228	0.14166	6.29875	3.0006e-10	9.23181e-09
TXNL4B	ENSGALG00000015327	548.242	1.3263	0.210764	6.29282	3.1175e-10	9.53885e-09
DNAJA2	ENSGALG00000004115	13306.3	0.800396	0.127207	6.29208	3.13249e-10	9.56723e-09
NRP2	ENSGALG00000008621	252.353	1.68095	0.26783	6.27616	3.47031e-10	1.05797e-08
COPS2	ENSGALG00000000404	2930.16	0.77089	0.123303	6.25202	4.05179e-10	1.22853e-08
APOD	ENSGALG00000006995	167.13	3.17739	0.509134	6.24078	4.35389e-10	1.31299e-08
TNFAIP2	ENSGALG00000011446	26.7868	3.67615	0.591237	6.21772	5.04416e-10	1.51027e-08
SLC35F1	ENSGALG00000029011	194.368	1.88949	0.304643	6.20232	5.56357e-10	1.65357e-08
FHL3	ENSGALG00000035187	1959.35	0.906627	0.146181	6.20208	5.57216e-10	1.65357e-08
SERPINE2	ENSGALG00000005135	4220.31	1.17306	0.189156	6.20155	5.59096e-10	1.65621e-08
NTAN1	ENSGALG00000040905	1946.53	0.7822	0.126253	6.19551	5.80952e-10	1.71488e-08
CIAO2B	ENSGALG00000005132	1087.59	1.03039	0.166366	6.19353	5.88297e-10	1.73351e-08
POLDIP3	ENSGALG00000011863	5402.63	0.791364	0.127974	6.18377	6.25872e-10	1.83133e-08
HP1BP3	ENSGALG00000010079	8098.33	0.971794	0.157456	6.17184	6.74977e-10	1.96471e-08
ACTB	ENSGALG00000009621	379664	0.807504	0.130927	6.16757	6.93484e-10	2.01508e-08
RAB9A	ENSGALG00000016579	1395.72	1.05478	0.17122	6.16035	7.25823e-10	2.09812e-08
PRDM12	ENSGALG00000003895	53.5505	2.93079	0.475993	6.15721	7.40355e-10	2.13643e-08
PLSCR1	ENSGALG00000006805	301.3	1.27242	0.206722	6.15524	7.49623e-10	2.15946e-08
PPP2R3C	ENSGALG00000010052	998.765	1.19663	0.194465	6.15344	7.58224e-10	2.18048e-08
CHST6	ENSGALG00000000913	1529.99	0.757299	0.1233	6.14192	8.15296e-10	2.33258e-08
FIGN	ENSGALG00000011069	196.08	2.05366	0.335756	6.11652	9.56418e-10	2.70398e-08
KPNA2	ENSGALG00000003584	13097.5	0.805549	0.131708	6.11618	9.58463e-10	2.70519e-08
SMYD2	ENSGALG00000009788	1345.67	0.878566	0.144181	6.09349	1.10478e-09	3.07667e-08
C1D	ENSGALG00000008765	3247.23	1.11097	0.18245	6.08918	1.13494e-09	3.13975e-08
GREB1	ENSGALG00000016455	88.89	3.30182	0.542454	6.08681	1.15181e-09	3.18115e-08
METTL18	ENSGALG00000035963	1976.23	0.860149	0.141615	6.07384	1.24887e-09	3.42661e-08
DNAJB6	ENSGALG00000006477	4379.95	0.809028	0.133241	6.0719	1.26405e-09	3.45693e-08
LFNG	ENSGALG00000038515	1300.59	1.21669	0.200875	6.05696	1.38715e-09	3.76283e-08
NFYB	ENSGALG00000041193	1720.07	1.0664	0.17611	6.0553	1.4016e-09	3.78976e-08
TMEM132C	ENSGALG00000002714	322.538	1.9671	0.325154	6.04977	1.45055e-09	3.90948e-08
TUBB2B	ENSGALG00000012821	16030.7	1.13356	0.18746	6.04696	1.47605e-09	3.95907e-08
TEAD4	ENSGALG00000014342	1460.95	0.908725	0.150498	6.03812	1.55925e-09	4.16222e-08
MAP3K4	ENSGALG00000020003	363.121	1.07755	0.178565	6.0345	1.59456e-09	4.22964e-08
RHOQ	ENSGALG00000010010	137.9	1.70772	0.283181	6.0305	1.63452e-09	4.3218e-08
PDE6D	ENSGALG00000033062	352.793	1.37993	0.228854	6.02972	1.6424e-09	4.33579e-08
LIMD2	ENSGALG00000000529	3023.51	1.02386	0.170191	6.01593	1.78854e-09	4.71415e-08
ZNF518B	ENSGALG00000014954	198.391	1.93144	0.321433	6.00883	1.8687e-09	4.90226e-08
KCNMB4	ENSGALG00000010044	30.6892	2.57341	0.430062	5.98383	2.17956e-09	5.66448e-08
CPQ	ENSGALG00000030866	319.433	2.0226	0.33865	5.97254	2.33594e-09	6.06148e-08
RPL10A	ENSGALG00000002644	29260.6	1.2734	0.213241	5.97165	2.34872e-09	6.08521e-08
SNTN	ENSGALG00000007288	51.5678	2.66851	0.447116	5.96827	2.39786e-09	6.19337e-08
XRCC2	ENSGALG00000026865	333.157	1.30203	0.218224	5.96649	2.42419e-09	6.24209e-08
CEP104	ENSGALG00000000978	1989.82	0.876383	0.146935	5.96443	2.45488e-09	6.31143e-08
TBX22	ENSGALG00000004093	137.627	2.46836	0.414451	5.95574	2.58895e-09	6.60538e-08
RAB4A	ENSGALG00000036218	901.797	0.929193	0.156083	5.9532	2.62948e-09	6.6884e-08
GNB5	ENSGALG00000039307	321.976	1.16359	0.195652	5.94724	2.72695e-09	6.92579e-08
CRMP1	ENSGALG00000041203	5497.88	1.21725	0.205485	5.92379	3.14602e-09	7.92996e-08
C17H9orf16	ENSGALG00000004783	1285.87	0.752912	0.127283	5.91526	3.31345e-09	8.31443e-08
EEF1AKMT1	ENSGALG00000017133	1133.75	0.869833	0.147197	5.9093	3.4357e-09	8.5954e-08
DCX	ENSGALG00000007993	386.859	1.35269	0.228945	5.90835	3.45561e-09	8.63233e-08
LINGO3	ENSGALG00000000806	32.6862	2.50321	0.423829	5.90618	3.50141e-09	8.73369e-08
PFKP	ENSGALG00000006939	3251.66	1.18353	0.200424	5.90514	3.52349e-09	8.77569e-08
C5H15orf57	ENSGALG00000029332	2300.7	0.770061	0.130454	5.90291	3.57141e-09	8.88183e-08
CUEDC2	ENSGALG00000005687	1631.54	1.57758	0.267821	5.89043	3.85182e-09	9.49453e-08
TAFA3	ENSGALG00000026585	31.2077	2.91366	0.495013	5.88604	3.95556e-09	9.7359e-08
OSBPL5	ENSGALG00000006401	272.856	1.45596	0.247597	5.88036	4.09367e-09	1.00316e-07
C21orf62	ENSGALG00000040059	19.0829	5.13143	0.873462	5.87482	4.23297e-09	1.03578e-07
TAF1A	ENSGALG00000009441	424.964	1.24219	0.211492	5.87346	4.26789e-09	1.0428e-07
GNB3	ENSGALG00000034438	41.3764	3.68219	0.627202	5.87083	4.33632e-09	1.05643e-07
MAT2B	ENSGALG00000001750	282.75	1.13734	0.193829	5.86775	4.41738e-09	1.07238e-07
STON1	ENSGALG00000009092	329.956	1.14579	0.19534	5.86559	4.47528e-09	1.08241e-07
TMEM243	ENSGALG00000006633	269	1.76413	0.300802	5.86475	4.49803e-09	1.08478e-07
CD82	ENSGALG00000038217	948.965	1.44769	0.246986	5.86142	4.58917e-09	1.10358e-07
DYNC2I2	ENSGALG00000004702	454.147	1.35824	0.231832	5.85871	4.66484e-09	1.11761e-07
MGST2	ENSGALG00000009803	34.7183	3.32822	0.568113	5.85837	4.67425e-09	1.11761e-07
CNGA2	ENSGALG00000007282	14.2224	3.66965	0.627076	5.85201	4.85662e-09	1.15626e-07
TMEM97	ENSGALG00000005702	2871.24	0.875825	0.149783	5.84729	4.99632e-09	1.18615e-07
TPRKB	ENSGALG00000013018	1813.6	0.882408	0.151197	5.83613	5.34258e-09	1.26298e-07
PLOD1	ENSGALG00000004531	912.699	1.06029	0.182272	5.81708	5.98834e-09	1.40374e-07
CCDC93	ENSGALG00000012129	603.495	1.13036	0.195269	5.7887	7.09346e-09	1.65583e-07
AP3M2	ENSGALG00000038155	1893.45	0.78937	0.136397	5.78731	7.15222e-09	1.66722e-07
C1orf216	ENSGALG00000051443	308.925	2.03988	0.352915	5.78009	7.46602e-09	1.73313e-07
CKAP2	ENSGALG00000017025	5508.41	0.77698	0.134494	5.77708	7.60102e-09	1.76203e-07
NCKIPSD	ENSGALG00000005713	728.204	1.36619	0.236679	5.77234	7.81766e-09	1.80974e-07
OARD1	ENSGALG00000003228	1726.3	0.805332	0.139675	5.76574	8.12982e-09	1.87681e-07
LRRC4C	ENSGALG00000007948	106.641	1.89506	0.328772	5.76404	8.21221e-09	1.89322e-07
CLN6	ENSGALG00000007981	286.892	1.23295	0.213931	5.76328	8.24959e-09	1.89922e-07
ST6GAL1	ENSGALG00000005550	545.845	1.35109	0.234604	5.75904	8.4596e-09	1.94223e-07
PGM2L1	ENSGALG00000017304	195.598	1.87719	0.326032	5.75769	8.52711e-09	1.95504e-07
WNT3A	ENSGALG00000042657	2103.83	3.32497	0.577989	5.75266	8.78497e-09	2.01114e-07
CASQ2	ENSGALG00000015018	16.0937	3.33869	0.580617	5.75024	8.91143e-09	2.03202e-07
PREP	ENSGALG00000015405	6940.05	0.856811	0.149068	5.74778	9.04249e-09	2.0591e-07
P4HA2	ENSGALG00000006677	419.642	1.41235	0.245852	5.7447	9.20851e-09	2.09122e-07
FAM45A	ENSGALG00000009336	1093.83	0.885238	0.154185	5.7414	9.38995e-09	2.12953e-07
ALKBH2	ENSGALG00000035152	396.093	1.15693	0.20158	5.73934	9.50473e-09	2.14974e-07
UFSP2	ENSGALG00000010601	1421.14	1.06123	0.185234	5.72915	1.00938e-08	2.25855e-07
CMTM3	ENSGALG00000000424	989.058	0.955688	0.166903	5.72601	1.02822e-08	2.29457e-07
CCDC66	ENSGALG00000005450	1780.42	0.774082	0.135748	5.70234	1.18175e-08	2.61972e-07
CST3	ENSGALG00000028520	6633.76	0.818603	0.143819	5.69191	1.25627e-08	2.77025e-07
G6PC2	ENSGALG00000010899	164.458	1.89687	0.333343	5.69046	1.26699e-08	2.79021e-07
MTAP	ENSGALG00000008174	5820.89	1.17871	0.20759	5.67806	1.3623e-08	2.98831e-07
NECAP2	ENSGALG00000003745	753.587	0.954509	0.168795	5.65486	1.55974e-08	3.38152e-07
WNT6	ENSGALG00000011358	45.6507	2.76549	0.489333	5.65156	1.58994e-08	3.44253e-07
EFCAB2	ENSGALG00000028017	97.2882	2.20021	0.39107	5.62613	1.84298e-08	3.96477e-07
RGR	ENSGALG00000002299	10.5328	6.66654	1.18531	5.62431	1.8625e-08	4.00163e-07
ITGA8	ENSGALG00000008747	32.1034	3.15278	0.563412	5.59587	2.19515e-08	4.65655e-07
NEU4	ENSGALG00000006361	37.7098	2.20438	0.394542	5.58717	2.30794e-08	4.88344e-07
MSN	ENSGALG00000039615	5588.94	0.919085	0.165007	5.56997	2.54788e-08	5.35055e-07
CAPN2	ENSGALG00000009360	83.0778	1.85323	0.333471	5.5574	2.73828e-08	5.71453e-07
ADAL	ENSGALG00000004038	737.393	0.988052	0.178004	5.55072	2.84489e-08	5.9149e-07
2023-09-05	ENSGALG00000001688	609.293	1.28806	0.23218	5.54769	2.89475e-08	5.98881e-07
ASPSCR1	ENSGALG00000039172	848.15	0.968805	0.174813	5.54196	2.99096e-08	6.18022e-07
SLC35E2B	ENSGALG00000001374	520.499	1.04859	0.189351	5.5378	3.06302e-08	6.32131e-07
TRAPPC2	ENSGALG00000016578	3079.16	1.00721	0.181966	5.53518	3.10907e-08	6.40056e-07
H2AFZ	ENSGALG00000014023	19086.1	0.917008	0.165699	5.53418	3.12682e-08	6.42919e-07
PLEKHO1	ENSGALG00000037540	7478.27	1.50404	0.271872	5.53216	3.16305e-08	6.4957e-07
GNPDA2	ENSGALG00000014210	218.235	1.5604	0.282282	5.5278	3.24277e-08	6.64311e-07
AQP8	ENSGALG00000053053	6.65968	7.06321	1.27809	5.52636	3.26943e-08	6.68137e-07
TPD52L1	ENSGALG00000014843	192.6	1.88578	0.341532	5.52154	3.36046e-08	6.83402e-07
KCNH6	ENSGALG00000000505	69.1253	2.40619	0.435917	5.51983	3.39318e-08	6.88384e-07
gga-mir-3064	ENSGALG00000027517	64.9096	2.25369	0.408479	5.51727	3.44306e-08	6.96814e-07
PXMP4	ENSGALG00000003042	2267.29	0.890337	0.161385	5.51684	3.45157e-08	6.97692e-07
TRMT61A	ENSGALG00000011522	1848.49	0.798675	0.144926	5.51092	3.56964e-08	7.18955e-07
TPI1	ENSGALG00000014526	60186.9	1.24874	0.226873	5.50414	3.7097e-08	7.43584e-07
PHTF1	ENSGALG00000001845	2628.86	0.842023	0.153107	5.49959	3.80684e-08	7.62141e-07
CNP	ENSGALG00000003457	264.274	1.34454	0.244512	5.49887	3.82239e-08	7.64341e-07
ZNF410	ENSGALG00000010193	807.79	0.97674	0.177721	5.49592	3.88671e-08	7.76275e-07
SLC35A5	ENSGALG00000015197	339.024	1.13566	0.206797	5.49165	3.98188e-08	7.90567e-07
LEUTX	ENSGALG00000003965	70.0434	5.39133	0.982098	5.4896	4.02834e-08	7.98842e-07
PACC1	ENSGALG00000009822	324.488	0.944495	0.172327	5.48083	4.23344e-08	8.35555e-07
ST8SIA6	ENSGALG00000008671	79.0879	1.95542	0.356982	5.47764	4.31041e-08	8.49744e-07
LHX9	ENSGALG00000002223	24.3817	3.34759	0.612237	5.46779	4.55682e-08	8.93062e-07
CZIB	ENSGALG00000026516	492.842	1.22993	0.225087	5.46424	4.64903e-08	9.07879e-07
CTNNA2	ENSGALG00000027853	549.135	1.09964	0.20125	5.46404	4.65412e-08	9.07879e-07
TIMMDC1	ENSGALG00000024480	788.322	0.905413	0.165976	5.45507	4.89534e-08	9.52713e-07
PXK	ENSGALG00000007052	218.927	1.95842	0.359357	5.4498	5.04259e-08	9.8023e-07
TLDC1	ENSGALG00000033137	252.83	1.52283	0.280796	5.42327	5.85169e-08	1.12316e-06
GTF2A2	ENSGALG00000003793	6415	0.795507	0.146728	5.42166	5.90483e-08	1.13206e-06
AGPAT4	ENSGALG00000011571	376.259	1.02412	0.189209	5.41265	6.21004e-08	1.18922e-06
CDON	ENSGALG00000035419	454.494	1.22073	0.225581	5.41149	6.25038e-08	1.19557e-06
HBS1L	ENSGALG00000013962	5826.37	0.756143	0.14002	5.40026	6.65435e-08	1.26705e-06
C11orf52	ENSGALG00000032467	112.84	2.06572	0.382733	5.3973	6.76503e-08	1.2852e-06
PRMT3	ENSGALG00000003958	1821.26	0.936431	0.173523	5.39658	6.79245e-08	1.28895e-06
BTD	ENSGALG00000011216	186.665	1.58526	0.293849	5.39479	6.86041e-08	1.30037e-06
CRELD2	ENSGALG00000008551	1594.11	0.834509	0.154829	5.38987	7.051e-08	1.33348e-06
GLO1	ENSGALG00000010127	2470.49	0.946054	0.175696	5.3846	7.2607e-08	1.37158e-06
ADTRP	ENSGALG00000032683	27.5973	3.56452	0.663069	5.37579	7.62477e-08	1.4355e-06
DIPK1A	ENSGALG00000005918	63.7434	1.82813	0.34077	5.36469	8.10876e-08	1.51978e-06
EIF3E	ENSGALG00000037067	7271.07	0.873068	0.162951	5.35787	8.42108e-08	1.57479e-06
DUT	ENSGALG00000038032	7011.19	0.933211	0.174213	5.35673	8.47437e-08	1.58298e-06
PPA2	ENSGALG00000010582	1084.18	0.925268	0.172821	5.35392	8.60666e-08	1.60591e-06
LTBP1	ENSGALG00000010448	274.452	1.45055	0.271695	5.33889	9.35173e-08	1.73911e-06
FAM107B	ENSGALG00000033226	1194.09	0.871282	0.16336	5.3335	9.63361e-08	1.78756e-06
CYP1B1	ENSGALG00000025822	189.057	2.16189	0.406278	5.32122	1.03074e-07	1.90836e-06
RCBTB1	ENSGALG00000017008	1410.21	0.943596	0.177352	5.32048	1.03491e-07	1.91396e-06
FAM110B	ENSGALG00000035065	187.09	1.6926	0.318819	5.30895	1.10258e-07	2.02789e-06
SLC16A5	ENSGALG00000007955	69.6755	2.12207	0.400122	5.30356	1.13566e-07	2.08417e-06
DENND2B	ENSGALG00000047559	555.475	1.12649	0.212755	5.29479	1.1915e-07	2.17472e-06
ELP4	ENSGALG00000012127	191.957	1.39266	0.263419	5.28687	1.24428e-07	2.25872e-06
DYNLT1	ENSGALG00000019979	5245.88	0.997321	0.188659	5.28636	1.24772e-07	2.26253e-06
MSI2	ENSGALG00000005567	530.754	0.792101	0.150103	5.27704	1.31289e-07	2.36787e-06
BRD3	ENSGALG00000002682	725.759	1.50439	0.285277	5.27343	1.33895e-07	2.40451e-06
CNTN3	ENSGALG00000007862	78.4679	2.14066	0.406169	5.27036	1.36153e-07	2.43982e-06
GRHPR	ENSGALG00000005423	250.671	1.33623	0.253764	5.26564	1.39702e-07	2.49161e-06
COL6A2	ENSGALG00000039216	40.9642	2.43369	0.462337	5.26388	1.41043e-07	2.51113e-06
STK32A	ENSGALG00000029195	171.249	1.65036	0.313618	5.26232	1.42248e-07	2.52739e-06
TUBD1	ENSGALG00000005173	618.906	0.859557	0.16351	5.25691	1.46494e-07	2.59182e-06
MXRA8	ENSGALG00000001561	91.6849	2.29143	0.436556	5.24888	1.53023e-07	2.69878e-06
BOC	ENSGALG00000015152	713.744	1.45903	0.278498	5.23892	1.61521e-07	2.8219e-06
SV2B	ENSGALG00000030250	22.2135	3.1373	0.599856	5.2301	1.6942e-07	2.95065e-06
TPRG1L	ENSGALG00000001024	1844.68	0.832412	0.159219	5.22809	1.71267e-07	2.97663e-06
NEMP2	ENSGALG00000040817	617.836	1.31889	0.25317	5.2095	1.89346e-07	3.27046e-06
EXD3	ENSGALG00000052646	217.637	1.32895	0.255243	5.20661	1.92326e-07	3.31509e-06
PRTG	ENSGALG00000037336	27356.1	1.73143	0.333574	5.19056	2.09662e-07	3.59172e-06
DERA	ENSGALG00000013095	2365.44	0.863526	0.166436	5.18834	2.12175e-07	3.63106e-06
PDE9A	ENSGALG00000016186	530.446	1.10574	0.21317	5.18715	2.13541e-07	3.65071e-06
GJC3	ENSGALG00000000997	1939.63	0.908313	0.175161	5.18559	2.15329e-07	3.66632e-06
N6AMT1	ENSGALG00000015802	1157.87	1.07949	0.208433	5.17908	2.22983e-07	3.78122e-06
CHEK2	ENSGALG00000005695	544.567	1.11702	0.215877	5.17434	2.28715e-07	3.86667e-06
ALC	ENSGALG00000040392	13.0056	6.00722	1.16215	5.16907	2.3526e-07	3.96531e-06
CENPX	ENSGALG00000043607	2467.4	0.925962	0.17934	5.16317	2.42802e-07	4.08296e-06
CRABP-I	ENSGALG00000003193	1027.66	1.17687	0.228354	5.1537	2.55401e-07	4.27038e-06
DDX31	ENSGALG00000041473	3337.86	0.804583	0.156204	5.15083	2.59333e-07	4.33179e-06
KLHL5	ENSGALG00000031388	125.506	1.67274	0.324892	5.1486	2.62434e-07	4.37487e-06
EIF4H	ENSGALG00000001313	16805.9	0.799899	0.155482	5.14465	2.68023e-07	4.45914e-06
TRAM2	ENSGALG00000016673	331.923	0.845493	0.165002	5.12414	2.98895e-07	4.94329e-06
C7H2ORF76	ENSGALG00000012113	302.002	0.916227	0.178838	5.12322	3.00365e-07	4.95389e-06
MED21	ENSGALG00000027435	3556.9	1.00506	0.196172	5.12338	3.00101e-07	4.95389e-06
METTL21A	ENSGALG00000008493	187.358	1.02058	0.199392	5.11847	3.08025e-07	5.07276e-06
TPT1	ENSGALG00000028872	30632.9	1.03841	0.202881	5.11834	3.08239e-07	5.07276e-06
PMP22	ENSGALG00000031425	575.686	1.19053	0.232881	5.11218	3.1847e-07	5.22572e-06
NUB1	ENSGALG00000006181	946.479	0.912565	0.178608	5.10932	3.23314e-07	5.29097e-06
PCDHGC3	ENSGALG00000028565	483.889	0.826044	0.161675	5.10928	3.23395e-07	5.29097e-06
PCDHGC3-1	ENSGALG00000028565	483.889	0.826044	0.161675	5.10928	3.23395e-07	5.29097e-06
EEF1A2	ENSGALG00000005843	291.798	1.24664	0.244088	5.10735	3.26711e-07	5.34001e-06
GULP1	ENSGALG00000054944	291.091	1.34009	0.262399	5.10709	3.2715e-07	5.34196e-06
FBXL5	ENSGALG00000014510	1691.74	0.846217	0.165963	5.09883	3.41753e-07	5.56955e-06
SLC35D1	ENSGALG00000011121	496.279	1.13797	0.22335	5.09499	3.48752e-07	5.67808e-06
RPL11	ENSGALG00000030378	13918.1	1.18099	0.231973	5.09108	3.56036e-07	5.78541e-06
PTPRN2	ENSGALG00000030054	237.112	1.21521	0.23877	5.08945	3.59103e-07	5.82958e-06
MDM1	ENSGALG00000009905	669.008	0.872594	0.171658	5.08334	3.70861e-07	5.9972e-06
MOB4	ENSGALG00000008128	3339.37	0.784776	0.154523	5.07871	3.8001e-07	6.11561e-06
SLC35F2	ENSGALG00000017167	270.69	1.17312	0.23108	5.0767	3.84037e-07	6.17448e-06
MAPK10	ENSGALG00000011109	167.371	1.94496	0.383161	5.07608	3.85293e-07	6.18872e-06
CDK10	ENSGALG00000006144	850.162	1.14977	0.227055	5.06386	4.10856e-07	6.57676e-06
DCK	ENSGALG00000028501	1953.63	0.868377	0.171494	5.0636	4.11416e-07	6.57676e-06
MAPRE2	ENSGALG00000015215	1806.73	0.770778	0.152226	5.06338	4.11895e-07	6.57813e-06
SMPD3	ENSGALG00000034950	53.2841	2.63241	0.520569	5.05679	4.26368e-07	6.78984e-06
IDS	ENSGALG00000009154	560.266	1.04579	0.207003	5.05204	4.37122e-07	6.94129e-06
PRDX1	ENSGALG00000010243	61656.8	0.795276	0.157412	5.05221	4.36729e-07	6.94129e-06
JAM2	ENSGALG00000015746	907.857	0.989451	0.196234	5.0422	4.60201e-07	7.28014e-06
CXCL14	ENSGALG00000006346	1215.34	2.61836	0.519927	5.03602	4.75317e-07	7.50507e-06
LIPT2	ENSGALG00000047148	131.487	1.54538	0.307237	5.02992	4.90678e-07	7.72576e-06
LECT1	ENSGALG00000016945	728.563	1.16543	0.231917	5.02518	5.0296e-07	7.89685e-06
RACGAP1	ENSGALG00000033231	11487.2	0.768358	0.152946	5.02373	5.06775e-07	7.94929e-06
CD44	ENSGALG00000039080	54.402	3.57798	0.712902	5.0189	5.19695e-07	8.11393e-06
REEP2	ENSGALG00000017365	237.9	1.08525	0.216367	5.01578	5.28175e-07	8.22332e-06
PCDH8	ENSGALG00000036258	213.356	1.35044	0.269368	5.01336	5.34884e-07	8.2969e-06
OXLD1	ENSGALG00000039263	111.731	1.1387	0.227685	5.00121	5.69709e-07	8.78823e-06
ANTXR2	ENSGALG00000043675	454.383	1.20299	0.240539	5.00122	5.69682e-07	8.78823e-06
C11H19orf12	ENSGALG00000004480	610.869	0.768461	0.153915	4.99275	5.95255e-07	9.15697e-06
UBXN2A	ENSGALG00000016497	1080.48	0.953501	0.191461	4.98013	6.35406e-07	9.70327e-06
RXRG	ENSGALG00000040730	183.112	2.29755	0.461416	4.97936	6.3796e-07	9.7334e-06
MPG	ENSGALG00000028691	446.912	1.05234	0.212293	4.95704	7.15756e-07	1.08511e-05
CCDC167	ENSGALG00000010151	1619.79	1.02067	0.206049	4.95352	7.2882e-07	1.10192e-05
DPYSL4	ENSGALG00000010490	1554.8	1.19009	0.24028	4.95293	7.3103e-07	1.10255e-05
SNRPB2	ENSGALG00000026999	12222.7	0.853351	0.172294	4.95288	7.31216e-07	1.10255e-05
EXOG	ENSGALG00000006153	920.399	0.991533	0.20047	4.94605	7.57363e-07	1.14095e-05
ADAM8	ENSGALG00000053549	49.5332	2.06378	0.417661	4.94128	7.76115e-07	1.16815e-05
WIF1	ENSGALG00000039209	23.9184	2.7933	0.567956	4.91816	8.73599e-07	1.30549e-05
PITX1	ENSGALG00000030237	194.108	2.12143	0.431902	4.91183	9.02294e-07	1.34476e-05
DPH6	ENSGALG00000020438	811.355	1.32358	0.269857	4.90472	9.35586e-07	1.39067e-05
GPM6B	ENSGALG00000016575	2605.93	1.62889	0.332153	4.90404	9.3885e-07	1.39304e-05
TMEM230	ENSGALG00000036876	1789.48	0.768653	0.156738	4.90406	9.38746e-07	1.39304e-05
SLC35A1	ENSGALG00000015808	1521.63	0.792969	0.161756	4.90225	9.47455e-07	1.40457e-05
GAPDH	ENSGALG00000014442	50415	0.960513	0.195989	4.90084	9.54268e-07	1.41341e-05
MFSD11	ENSGALG00000001777	493.407	0.970358	0.198198	4.89591	9.78529e-07	1.44169e-05
AKR1E2	ENSGALG00000053854	520.665	0.821245	0.167759	4.89539	9.81089e-07	1.44419e-05
JAG1	ENSGALG00000009020	115.857	1.99476	0.407747	4.89215	9.97421e-07	1.46566e-05
FOXD3	ENSGALG00000042686	46.6422	2.6339	0.538826	4.88822	1.01751e-06	1.49125e-05
FBXL8	ENSGALG00000003201	187.844	1.37509	0.282035	4.87559	1.08482e-06	1.58573e-05
POLE2	ENSGALG00000012237	1647.31	0.751737	0.154338	4.87073	1.11187e-06	1.62102e-05
TMEM242	ENSGALG00000013689	335.095	1.02945	0.211456	4.86837	1.12523e-06	1.63622e-05
MED30	ENSGALG00000030862	1368.13	1.00669	0.20678	4.86842	1.12492e-06	1.63622e-05
ENO2	ENSGALG00000014528	161.157	2.18489	0.449249	4.86343	1.15368e-06	1.67178e-05
SHLD1	ENSGALG00000049137	238.487	1.27277	0.261778	4.862	1.16203e-06	1.68243e-05
TLE1	ENSGALG00000012575	264.576	1.58838	0.326781	4.86071	1.16968e-06	1.6903e-05
SOX1	ENSGALG00000030353	325.504	2.76229	0.568306	4.86057	1.1705e-06	1.6903e-05
WASH1	ENSGALG00000012974	714.882	0.7692	0.158381	4.85664	1.19395e-06	1.71235e-05
RIPK1	ENSGALG00000012827	273.487	1.06099	0.21949	4.83389	1.33889e-06	1.90715e-05
CYB5R4	ENSGALG00000052460	397.034	0.906723	0.187692	4.83092	1.35906e-06	1.9326e-05
TNS3	ENSGALG00000039139	182.044	1.09879	0.227472	4.83042	1.36244e-06	1.93575e-05
GYPC	ENSGALG00000011566	4.18887	6.82158	1.41231	4.83009	1.36472e-06	1.93734e-05
MOXD1	ENSGALG00000002911	799.991	1.03653	0.214909	4.82312	1.41332e-06	1.99956e-05
ARHGEF3	ENSGALG00000005481	96.1664	1.54852	0.321233	4.82054	1.43173e-06	2.02218e-05
TAL2	ENSGALG00000054131	39.3654	3.77529	0.783262	4.81996	1.43589e-06	2.02635e-05
TSEN2	ENSGALG00000004981	1118.28	1.1497	0.238798	4.81455	1.47529e-06	2.07321e-05
C15orf61	ENSGALG00000028141	520.956	0.940979	0.195532	4.81241	1.4912e-06	2.09381e-05
XPOT	ENSGALG00000009835	1016.23	0.86961	0.181018	4.80398	1.5554e-06	2.17483e-05
LAMA4	ENSGALG00000015001	198.148	3.31034	0.689606	4.80033	1.58403e-06	2.21116e-05
GALNT6	ENSGALG00000041101	596.8	1.56679	0.326432	4.79973	1.58879e-06	2.21596e-05
PCP4	ENSGALG00000047890	258.13	1.31838	0.274921	4.79548	1.62285e-06	2.25783e-05
ZNF521	ENSGALG00000015112	1467.6	0.868144	0.181159	4.79217	1.6499e-06	2.28785e-05
ARPC1A	ENSGALG00000004693	2236.4	0.760235	0.159156	4.77665	1.78237e-06	2.45325e-05
COL3A1	ENSGALG00000035584	112.056	2.20837	0.462403	4.77586	1.78941e-06	2.46092e-05
ELP6	ENSGALG00000031227	981.174	0.883653	0.18529	4.76902	1.85124e-06	2.53968e-05
DUSP15	ENSGALG00000021017	27.9679	2.19689	0.460721	4.76838	1.85714e-06	2.54569e-05
GABRG2	ENSGALG00000038042	31.2272	6.99525	1.46962	4.7599	1.93686e-06	2.63769e-05
CRIPT	ENSGALG00000010014	1653.08	0.836228	0.175705	4.75928	1.94288e-06	2.64375e-05
HINT2	ENSGALG00000048320	8524.47	1.07892	0.226859	4.75589	1.97575e-06	2.6841e-05
DPH3P1	ENSGALG00000011237	1016.71	0.869896	0.183229	4.74759	2.05853e-06	2.78526e-05
DYX1C1	ENSGALG00000049218	556.575	0.8247	0.173858	4.74352	2.10035e-06	2.83726e-05
SOX18	ENSGALG00000034118	31.369	1.85738	0.391654	4.7424	2.11203e-06	2.85073e-05
PTP4A1	ENSGALG00000016271	6424.74	1.12369	0.237067	4.73995	2.13773e-06	2.88309e-05
TUBGCP2	ENSGALG00000003526	817.971	1.11835	0.236026	4.73824	2.15588e-06	2.90289e-05
H2AFY	ENSGALG00000040141	745.063	0.88104	0.186332	4.72835	2.26356e-06	3.03082e-05
TFAP2D	ENSGALG00000019842	80.8779	2.72734	0.57684	4.72807	2.26667e-06	3.03255e-05
RHOBTB3	ENSGALG00000014675	18.8	4.35707	0.921872	4.72633	2.28616e-06	3.04403e-05
TF	ENSGALG00000006453	1294.28	1.38671	0.293445	4.72561	2.29427e-06	3.0524e-05
VPS45	ENSGALG00000013899	2154.54	0.791755	0.167742	4.72009	2.35741e-06	3.12647e-05
POP4	ENSGALG00000041972	1709.48	0.846432	0.179691	4.71048	2.47133e-06	3.26205e-05
JAG2	ENSGALG00000011696	59.0195	1.99827	0.424329	4.70925	2.48632e-06	3.27925e-05
TPK1	ENSGALG00000040298	486.321	0.901521	0.192141	4.69198	2.70571e-06	3.54346e-05
ACO1	ENSGALG00000002162	2616.92	0.972516	0.207683	4.68268	2.83142e-06	3.68789e-05
ZNF804A	ENSGALG00000023886	90.7835	2.36985	0.506176	4.68188	2.84258e-06	3.69956e-05
SERPINF1	ENSGALG00000003015	644.102	0.96128	0.205541	4.67683	2.91345e-06	3.78344e-05
AvBD5	ENSGALG00000042193	6.41504	7.74104	1.6552	4.6768	2.91382e-06	3.78344e-05
ETFRF1	ENSGALG00000014031	361.964	0.845021	0.18079	4.67405	2.95316e-06	3.82858e-05
DCTN4	ENSGALG00000004534	2626.44	0.779953	0.166889	4.67348	2.96133e-06	3.83557e-05
MZT1	ENSGALG00000016932	1438.87	1.00793	0.215839	4.66982	3.0146e-06	3.89316e-05
FAIM2	ENSGALG00000031615	293.856	1.19869	0.25675	4.6687	3.03113e-06	3.91149e-05
ZMAT2	ENSGALG00000041746	7949.17	0.806335	0.172735	4.66805	3.04067e-06	3.92077e-05
P4HA1	ENSGALG00000004325	1045.07	0.909792	0.194916	4.66762	3.0471e-06	3.92418e-05
MCUR1	ENSGALG00000012699	416.408	1.03881	0.22256	4.66756	3.048e-06	3.92418e-05
ZMYND11	ENSGALG00000006599	337.398	1.22339	0.26232	4.66374	3.10518e-06	3.99473e-05
PICK1	ENSGALG00000041823	557.628	0.771455	0.165554	4.65982	3.16482e-06	4.06833e-05
STRA6	ENSGALG00000001449	2249.45	0.972646	0.209072	4.65221	3.28393e-06	4.19566e-05
PAQR7	ENSGALG00000009680	421.078	0.885163	0.190601	4.64408	3.41603e-06	4.34784e-05
NRIP3	ENSGALG00000005903	24.1045	3.64057	0.784447	4.64093	3.46839e-06	4.41113e-05
AKR7L	ENSGALG00000004005	568.505	1.40924	0.303948	4.63644	3.54453e-06	4.48664e-05
YAE1	ENSGALG00000043636	419.498	0.838543	0.180864	4.63633	3.54653e-06	4.48664e-05
PRTFDC1	ENSGALG00000007694	156.652	1.13422	0.244896	4.63144	3.63136e-06	4.58356e-05
DCAKD	ENSGALG00000000870	85.4028	1.14228	0.24666	4.63101	3.63879e-06	4.58948e-05
AZIN1	ENSGALG00000029295	2473.82	1.1486	0.248557	4.62109	3.81733e-06	4.78941e-05
PWP1	ENSGALG00000012631	1350.97	0.785575	0.170296	4.61301	3.96882e-06	4.97202e-05
SOST	ENSGALG00000009929	82.2774	2.56987	0.557375	4.61067	4.01375e-06	5.02079e-05
CHORDC1	ENSGALG00000035461	753.362	1.20444	0.26189	4.59904	4.24445e-06	5.2896e-05
PHLDA2	ENSGALG00000032687	1273.25	1.47817	0.32156	4.59688	4.2887e-06	5.33284e-05
ZNF488	ENSGALG00000005975	85.6128	2.19021	0.476756	4.59399	4.34855e-06	5.40324e-05
RNF14	ENSGALG00000043085	797.72	0.810171	0.176634	4.58673	4.50236e-06	5.57367e-05
THNSL1	ENSGALG00000007677	619.561	1.48766	0.324411	4.58572	4.52419e-06	5.59655e-05
OSTF1	ENSGALG00000017447	992.24	0.959145	0.209426	4.57987	4.65257e-06	5.7384e-05
CLVS1	ENSGALG00000043172	43.9223	2.26697	0.495335	4.57664	4.72493e-06	5.81907e-05
DPP6	ENSGALG00000041791	66.3126	1.77463	0.388148	4.57204	4.8299e-06	5.94397e-05
PPP1R1C	ENSGALG00000008896	336.911	2.72168	0.595933	4.5671	4.94525e-06	6.07699e-05
CABIN1	ENSGALG00000006363	364.21	1.0177	0.223022	4.56321	5.03782e-06	6.17714e-05
ARMC4	ENSGALG00000007417	120.013	1.06411	0.233616	4.55497	5.23937e-06	6.39616e-05
DNAAF6	ENSGALG00000004870	899.526	0.846546	0.186059	4.54988	5.36759e-06	6.53838e-05
CSDC2	ENSGALG00000030101	417.21	1.20652	0.265707	4.54077	5.60492e-06	6.80765e-05
RCAN3	ENSGALG00000004282	1651.42	0.825286	0.181877	4.53761	5.68946e-06	6.90032e-05
PDDC1	ENSGALG00000035676	3548.02	0.825492	0.181962	4.53663	5.71613e-06	6.92766e-05
RAMP1	ENSGALG00000003821	76.7196	1.78948	0.394704	4.53374	5.79485e-06	7.00784e-05
NCMAP	ENSGALG00000030900	233.179	1.12417	0.247977	4.53337	5.80505e-06	7.0151e-05
FAM83A	ENSGALG00000041748	21.5869	3.2385	0.715092	4.52879	5.93216e-06	7.15321e-05
BDH1A	ENSGALG00000006947	1923.86	0.97382	0.215039	4.52857	5.93836e-06	7.15553e-05
TSEN54	ENSGALG00000047163	1298.05	0.822007	0.181539	4.528	5.95446e-06	7.16745e-05
MRPS17	ENSGALG00000002379	2846.44	0.916795	0.202492	4.52757	5.96658e-06	7.16991e-05
FAM163B	ENSGALG00000026179	21.5162	2.19824	0.485773	4.52525	6.03243e-06	7.22823e-05
HPCAL1	ENSGALG00000016443	267.107	1.10503	0.244268	4.52382	6.0734e-06	7.26075e-05
AFF2	ENSGALG00000009168	62.7083	2.0078	0.443954	4.52253	6.11036e-06	7.29451e-05
CBY1	ENSGALG00000012218	716.52	0.970816	0.214751	4.52065	6.16502e-06	7.33362e-05
ACBD7	ENSGALG00000019663	330.367	1.54773	0.342778	4.51525	6.32411e-06	7.50154e-05
PRKAR1B	ENSGALG00000003675	445.904	1.01628	0.225894	4.49892	6.82986e-06	8.05009e-05
OPNVA	ENSGALG00000010513	38.1157	2.41689	0.537315	4.49809	6.8566e-06	8.07025e-05
PRPF6	ENSGALG00000006001	2838.51	0.836156	0.186058	4.49406	6.98774e-06	8.21882e-05
LRRC74B	ENSGALG00000028023	34.2107	2.03971	0.453947	4.49328	7.01332e-06	8.24311e-05
PTPDC1	ENSGALG00000005128	221.964	1.19507	0.266245	4.48862	7.16869e-06	8.41391e-05
ASCC1	ENSGALG00000026019	1785.65	0.983176	0.219348	4.48226	7.38564e-06	8.63826e-05
SPOP	ENSGALG00000009939	604.188	0.805649	0.179841	4.47978	7.47187e-06	8.71476e-05
TMCO1	ENSGALG00000033460	7087.14	0.75938	0.169768	4.47305	7.71127e-06	8.96898e-05
SMIM3	ENSGALG00000038133	305.3	0.938233	0.20983	4.47139	7.77138e-06	9.03261e-05
SMIM15	ENSGALG00000023443	794.081	0.947964	0.212095	4.46953	7.83923e-06	9.09884e-05
EFHD2	ENSGALG00000038313	144.378	1.15676	0.259199	4.46282	8.08867e-06	9.35592e-05
HEMK1	ENSGALG00000002253	894.82	0.801695	0.179687	4.46161	8.13462e-06	9.39608e-05
FASTKD1	ENSGALG00000009841	462.488	0.92861	0.208724	4.44899	8.62742e-06	9.91058e-05
XKR5	ENSGALG00000045634	94.9273	1.42551	0.320428	4.44878	8.63604e-06	9.91368e-05
NSMCE2	ENSGALG00000043439	452.832	0.884952	0.199003	4.44692	8.7112e-06	9.9726e-05
ARHGAP28	ENSGALG00000014758	46.4881	1.97785	0.445492	4.43969	9.00878e-06	0.000102771
B3GALNT1	ENSGALG00000054759	289.475	1.0141	0.22864	4.43534	9.19266e-06	0.000104523
ZEB1	ENSGALG00000007260	239.405	1.37201	0.310616	4.41706	1.00054e-05	0.00011292
FAM53A	ENSGALG00000015713	1569.5	0.770043	0.174353	4.41657	1.00278e-05	0.000113096
PTS	ENSGALG00000007848	831.081	0.831083	0.188198	4.41602	1.00537e-05	0.000113312
PCID2	ENSGALG00000016831	5222.21	0.799602	0.181286	4.41072	1.03028e-05	0.000115575
GEMIN8	ENSGALG00000016574	1558.1	0.977616	0.221784	4.40796	1.04348e-05	0.0001169
S1PR1	ENSGALG00000005208	14155.4	0.754381	0.171165	4.40733	1.04654e-05	0.000117164
HEY1	ENSGALG00000035031	75.7101	1.49311	0.338803	4.40703	1.04798e-05	0.00011722
MAN2C1	ENSGALG00000001615	378.418	0.887372	0.201419	4.4056	1.05492e-05	0.000117865
MLC1	ENSGALG00000040038	14.0333	3.599	0.817302	4.40352	1.0651e-05	0.000118844
COMTD1	ENSGALG00000005000	721.374	1.25845	0.286265	4.39608	1.10222e-05	0.000122577
GDI1	ENSGALG00000008169	15255.8	0.817783	0.186109	4.3941	1.11233e-05	0.000123538
TRAK1	ENSGALG00000038733	141.204	1.48006	0.33694	4.39264	1.11982e-05	0.000124287
FZD3	ENSGALG00000042308	28497.6	0.988093	0.225579	4.38025	1.18543e-05	0.000130702
SDC3	ENSGALG00000035184	1396.66	1.1629	0.265778	4.37544	1.21187e-05	0.000133091
ASL1	ENSGALG00000002558	82.0408	1.29509	0.296215	4.37214	1.23037e-05	0.000134769
MFAP2	ENSGALG00000030647	1705.79	1.09161	0.249734	4.37109	1.2363e-05	0.000135293
LRP2BP	ENSGALG00000045063	182.99	1.13331	0.259278	4.371	1.23677e-05	0.000135293
HPCAL4	ENSGALG00000003829	171.005	1.09289	0.250079	4.37017	1.24148e-05	0.000135719
SOX9	ENSGALG00000004386	258.342	1.99564	0.456774	4.36898	1.24826e-05	0.000136283
TMEM119	ENSGALG00000004893	58.4547	1.50261	0.344461	4.36221	1.28756e-05	0.000139727
XPNPEP3	ENSGALG00000012003	1027.32	0.82726	0.18994	4.35537	1.32843e-05	0.00014326
SLC35G2	ENSGALG00000040031	732.574	0.864129	0.198497	4.35337	1.34061e-05	0.000144387
DACT2	ENSGALG00000011288	618.473	1.56962	0.361053	4.34734	1.37797e-05	0.000147841
STRAP	ENSGALG00000013092	5790.38	0.781028	0.179648	4.34755	1.37669e-05	0.000147841
NOL4L	ENSGALG00000041732	113.324	1.31098	0.301555	4.3474	1.37758e-05	0.000147841
PODXL	ENSGALG00000006409	5210.03	0.750063	0.172542	4.34714	1.37922e-05	0.00014788
METTL2B	ENSGALG00000000396	1054.72	0.771946	0.177639	4.34559	1.38901e-05	0.000148644
NMB	ENSGALG00000043506	155.613	1.16639	0.268405	4.34563	1.38876e-05	0.000148644
BET1L	ENSGALG00000004172	2621.81	0.771369	0.177521	4.34522	1.39137e-05	0.000148787
BHLHE40	ENSGALG00000008308	231.692	2.97235	0.68407	4.3451	1.39212e-05	0.000148787
HAPLN3	ENSGALG00000021135	441.556	0.948851	0.218773	4.33716	1.44337e-05	0.000153545
GTF2B	ENSGALG00000006205	6417.77	0.828699	0.1914	4.32968	1.4933e-05	0.000158286
PTPN4	ENSGALG00000011596	251.127	0.870251	0.201057	4.32838	1.50212e-05	0.000158837
CDH5	ENSGALG00000032349	21.0988	2.67031	0.616934	4.32835	1.50229e-05	0.000158837
SLC41A1	ENSGALG00000000721	275.324	1.1968	0.276577	4.32719	1.51023e-05	0.000159374
BAG5	ENSGALG00000031062	420.508	0.887763	0.205753	4.3147	1.59821e-05	0.000168129
UGP2	ENSGALG00000008855	3203.09	0.898246	0.208263	4.31303	1.61034e-05	0.000169176
GPR85	ENSGALG00000009439	106.326	1.82119	0.422675	4.30872	1.642e-05	0.000172086
CEP112	ENSGALG00000034989	211.844	0.790387	0.183695	4.3027	1.68727e-05	0.000176169
ATG10	ENSGALG00000027714	523.626	1.02099	0.237596	4.29719	1.72979e-05	0.000180158
NLE1	ENSGALG00000004691	1841.82	1.02808	0.239454	4.29343	1.75932e-05	0.000182893
ASTN1	ENSGALG00000004472	199.043	1.07895	0.251708	4.28649	1.81519e-05	0.000188116
GAL	ENSGALG00000007047	155.889	1.53642	0.358714	4.28314	1.84273e-05	0.000190616
PLPPR1	ENSGALG00000015542	533.819	0.938152	0.219325	4.27744	1.89055e-05	0.000194961
NMNAT2	ENSGALG00000004642	51.5412	2.21782	0.51862	4.27639	1.89947e-05	0.000195731
FAM149A	ENSGALG00000013503	127.976	1.31342	0.307286	4.27425	1.91783e-05	0.000197409
ATP13A2	ENSGALG00000003774	653.677	0.823825	0.192876	4.27127	1.9436e-05	0.000199693
RPE65	ENSGALG00000011259	41.7616	1.78144	0.41714	4.27062	1.94933e-05	0.000200159
GGH	ENSGALG00000031130	368.327	1.22059	0.28586	4.26988	1.95578e-05	0.000200698
FAM234B	ENSGALG00000011800	286.303	1.34672	0.31552	4.26826	1.97004e-05	0.000202038
SOX8	ENSGALG00000005263	59.7239	1.78459	0.418604	4.2632	2.01516e-05	0.000206285
LDHA	ENSGALG00000006300	5067.07	2.27885	0.535762	4.25347	2.10481e-05	0.000214676
PLA2G2E	ENSGALG00000014176	38.1939	1.9437	0.457833	4.24544	2.18161e-05	0.00022116
MARS2	ENSGALG00000004019	977.496	0.824341	0.194833	4.23102	2.32632e-05	0.000233567
ANO10	ENSGALG00000042371	196.977	1.56001	0.368701	4.23109	2.32559e-05	0.000233567
NENF	ENSGALG00000009821	923.395	1.01276	0.239672	4.22563	2.38278e-05	0.000238235
MDFIC	ENSGALG00000026838	171.08	1.10973	0.262652	4.22509	2.38845e-05	0.000238517
ZNF438	ENSGALG00000007266	328.326	0.921485	0.218236	4.22242	2.41689e-05	0.000241069
GPR20	ENSGALG00000041730	30.9286	7.1545	1.69889	4.21127	2.53939e-05	0.000251341
TCTE3	ENSGALG00000011189	81.063	1.24338	0.295298	4.21058	2.54715e-05	0.00025196
PRELID3A	ENSGALG00000013830	622.72	0.802282	0.191335	4.19309	2.75183e-05	0.000269815
MANSC4	ENSGALG00000026372	23.3901	2.54528	0.607802	4.18768	2.81819e-05	0.000275193
GTF3A	ENSGALG00000017098	203.041	0.938971	0.224247	4.18722	2.82396e-05	0.000275595
MRPS33	ENSGALG00000028879	3289.53	0.772876	0.184748	4.1834	2.87176e-05	0.000279934
SERHL	ENSGALG00000011867	438.295	0.974985	0.233274	4.17957	2.92063e-05	0.000284036
PTPN5	ENSGALG00000006368	59.6844	1.67959	0.402439	4.17354	2.99907e-05	0.000290988
TMEM260	ENSGALG00000012118	273.31	0.805486	0.193045	4.17252	3.01249e-05	0.000292121
RNF141	ENSGALG00000029586	944.937	0.882679	0.211714	4.1692	3.05673e-05	0.000295725
ASMTL	ENSGALG00000016689	1008.72	0.834167	0.200087	4.16902	3.05907e-05	0.000295781
ANKFN1	ENSGALG00000003105	41.2988	3.1249	0.750415	4.16423	3.12407e-05	0.000301196
PADI3	ENSGALG00000031373	171.671	1.10428	0.265324	4.16203	3.15437e-05	0.000303418
RGCC	ENSGALG00000016954	172.772	1.52296	0.365991	4.1612	3.16577e-05	0.000304165
GALM	ENSGALG00000013828	126.887	0.861659	0.208133	4.13995	3.47377e-05	0.000330156
B3GNT9	ENSGALG00000021345	36.3611	1.64103	0.396528	4.1385	3.49582e-05	0.000332063
SPIDR	ENSGALG00000015226	235.582	0.968563	0.234187	4.13586	3.53624e-05	0.000335712
DIABLO	ENSGALG00000004412	966.493	0.769426	0.18607	4.13514	3.54743e-05	0.000336393
SUFU	ENSGALG00000008096	728.641	1.05802	0.256005	4.1328	3.58369e-05	0.000339255
NHLRC3	ENSGALG00000051672	665.56	0.874735	0.211879	4.12847	3.6518e-05	0.000345117
B3GAT1L	ENSGALG00000015075	71.4018	1.63758	0.396758	4.1274	3.66884e-05	0.000346336
NOG	ENSGALG00000003114	135.239	1.38803	0.337499	4.11269	3.9108e-05	0.000367313
POP5	ENSGALG00000007124	1691.83	0.954339	0.232121	4.11139	3.93287e-05	0.000368764
SEC14L1	ENSGALG00000001684	1075.01	1.13799	0.276976	4.10861	3.98053e-05	0.000372816
MEX3B	ENSGALG00000032984	217.784	1.26215	0.307609	4.10309	4.07672e-05	0.000380547
GNG12	ENSGALG00000026591	1342.78	0.778394	0.189979	4.09727	4.18047e-05	0.000389363
CADPS2	ENSGALG00000008926	64.3388	1.49398	0.365011	4.09297	4.2588e-05	0.000395119
OSCP1	ENSGALG00000002123	409.762	1.063	0.259742	4.09251	4.26727e-05	0.000395686
GMPR2	ENSGALG00000012705	78.0218	1.53527	0.375984	4.08334	4.43926e-05	0.000410456
NRSN1	ENSGALG00000037811	86.0527	1.59995	0.392071	4.08077	4.48872e-05	0.000414155
ADSL	ENSGALG00000012034	5043.78	0.963516	0.236162	4.07989	4.50564e-05	0.000415487
SLC2A10	ENSGALG00000004498	92.9755	1.59813	0.391859	4.07833	4.53604e-05	0.000417371
BBS4	ENSGALG00000001798	946.001	0.95856	0.235699	4.06688	4.76458e-05	0.000435051
POLR2B	ENSGALG00000011387	3267.79	0.961334	0.23651	4.06467	4.81005e-05	0.000438963
HS1BP3	ENSGALG00000016486	214.078	0.917408	0.226002	4.05928	4.92238e-05	0.00044848
NDUFA10	ENSGALG00000004302	3807.7	0.797941	0.197117	4.04805	5.16454e-05	0.00046749
PAPSS2	ENSGALG00000003689	63.9597	1.71244	0.423278	4.04565	5.2177e-05	0.000471792
RNF2	ENSGALG00000037219	1110.79	0.890429	0.220113	4.04533	5.22495e-05	0.000472192
ABR	ENSGALG00000004364	632.928	0.983547	0.243182	4.04449	5.24369e-05	0.00047363
CBWD1	ENSGALG00000010147	1585.88	0.842126	0.208318	4.0425	5.28843e-05	0.000477156
FAM169A	ENSGALG00000014943	489.244	1.13681	0.281388	4.04002	5.34472e-05	0.000481716
DMRT3	ENSGALG00000010161	95.3683	2.49726	0.618294	4.03895	5.36912e-05	0.000483324
RAC2	ENSGALG00000012456	17.6855	2.62043	0.64879	4.03895	5.3692e-05	0.000483324
DENR	ENSGALG00000003795	3333.89	0.781701	0.193758	4.03442	5.47367e-05	0.000491221
SLC27A1	ENSGALG00000040553	176.842	1.0486	0.259948	4.03388	5.48635e-05	0.000492096
LRRN3	ENSGALG00000009488	11.521	5.37457	1.33559	4.02411	5.71902e-05	0.000511321
INSIG2	ENSGALG00000028046	1942.93	0.858821	0.213479	4.02297	5.74684e-05	0.00051326
KLHL4	ENSGALG00000006877	54.2809	5.75328	1.43018	4.02277	5.75185e-05	0.000513433
PDCD5	ENSGALG00000004648	10817.8	0.781432	0.194583	4.01594	5.92103e-05	0.00052769
GRIFIN	ENSGALG00000004279	27.9632	2.78123	0.692981	4.01342	5.98442e-05	0.000531996
CHUK	ENSGALG00000003249	1257.35	0.802633	0.20054	4.00235	6.27155e-05	0.000553623
CHUK-1	ENSGALG00000003249	1257.35	0.802633	0.20054	4.00235	6.27155e-05	0.000553623
OPCML	ENSGALG00000001442	105.653	1.09003	0.272994	3.99287	6.52786e-05	0.000572925
CLMP	ENSGALG00000006507	109.052	1.81404	0.454342	3.99267	6.53343e-05	0.000573114
NKX6-2	ENSGALG00000010500	164.752	2.01498	0.505856	3.98332	6.79591e-05	0.000593339
FKBP10	ENSGALG00000025764	186.839	1.64412	0.412889	3.98199	6.83397e-05	0.000596317
METTL23	ENSGALG00000001790	291.497	0.809547	0.203507	3.97799	6.95007e-05	0.0006057
SLC38A8	ENSGALG00000003302	5.50044	3.82805	0.962665	3.97651	6.99332e-05	0.000608409
URM1	ENSGALG00000004971	2253.54	0.907095	0.228456	3.97055	7.17059e-05	0.000621191
RASGRP3	ENSGALG00000010435	88.2163	1.99468	0.50356	3.96116	7.4587e-05	0.000643154
EBF2	ENSGALG00000000242	319.781	1.13929	0.287665	3.96048	7.47977e-05	0.000644307
SULT	ENSGALG00000011287	115.17	1.52223	0.385163	3.95218	7.7441e-05	0.000665024
VRK2	ENSGALG00000032770	373.942	0.866367	0.219249	3.95152	7.76568e-05	0.000666534
KLHL36	ENSGALG00000005651	322.033	0.858787	0.217396	3.95033	7.80428e-05	0.000668818
NINJ2	ENSGALG00000012989	39.288	3.20463	0.811363	3.94969	7.82537e-05	0.00066994
B3GAT1	ENSGALG00000001611	256.015	1.15309	0.292231	3.94582	7.95274e-05	0.000679454
OGFOD2	ENSGALG00000003687	259.88	0.934666	0.237297	3.9388	8.18908e-05	0.000696446
PLP1	ENSGALG00000000112	71.6064	1.31831	0.334944	3.93591	8.28826e-05	0.000703808
RNASEL	ENSGALG00000042986	34.9678	2.20292	0.560398	3.93099	8.45975e-05	0.00071619
COPS7B	ENSGALG00000007752	700.182	0.883324	0.224879	3.928	8.56541e-05	0.000724037
GKAP1	ENSGALG00000012586	756.278	0.962044	0.244939	3.92769	8.57652e-05	0.00072461
ELL2	ENSGALG00000014678	259.164	1.54557	0.393551	3.92725	8.59225e-05	0.000725572
CNTN1	ENSGALG00000009523	3.70512	4.75905	1.21187	3.92701	8.60082e-05	0.00072593
NRXN1	ENSGALG00000009107	965.158	1.27769	0.325425	3.92623	8.62872e-05	0.000727682
EFHD1	ENSGALG00000001428	278.552	0.848546	0.216208	3.92467	8.68492e-05	0.000731184
POLR3H	ENSGALG00000011947	1979.99	0.767259	0.195587	3.92285	8.75088e-05	0.000735398
GPR89A	ENSGALG00000015491	579.196	0.81435	0.207705	3.9207	8.82914e-05	0.000740886
C5orf51	ENSGALG00000033098	474.916	1.11294	0.284432	3.91287	9.1207e-05	0.000761743
AOPEP	ENSGALG00000040796	288.139	1.24143	0.31771	3.90743	9.32828e-05	0.00077714
DTD2	ENSGALG00000009978	397.779	1.18128	0.302422	3.90606	9.38141e-05	0.000781177
FZD10	ENSGALG00000042003	58.3915	2.49777	0.639769	3.90417	9.45476e-05	0.000785722
EPHA7	ENSGALG00000015593	154.162	1.15136	0.295025	3.90258	9.51747e-05	0.000790148
TAB1	ENSGALG00000012150	1656.82	0.891691	0.228873	3.896	9.77925e-05	0.000810273
LIX1	ENSGALG00000015290	43.3084	2.30546	0.592243	3.89276	9.91098e-05	0.000820376
CRYBB2	ENSGALG00000026086	15.3516	2.19948	0.565556	3.88907	0.00010063	0.000830907
RPA3	ENSGALG00000010700	3018.29	0.876497	0.225405	3.88855	0.000100847	0.000831465
PHYHIPL	ENSGALG00000029863	112.882	1.43311	0.368846	3.88539	0.000102165	0.000840679
GUCY1A1	ENSGALG00000035946	91.5717	1.23658	0.318537	3.88205	0.000103578	0.000850632
HVCN1	ENSGALG00000004562	232.91	1.03034	0.265432	3.88177	0.000103701	0.000851223
LRRC28	ENSGALG00000007057	1450.53	0.786933	0.202857	3.87926	0.000104776	0.000859208
PIGB	ENSGALG00000037734	157.181	0.978257	0.252416	3.87558	0.000106373	0.00087102
OTOGL	ENSGALG00000010342	9.72218	3.18764	0.82356	3.87057	0.000108583	0.000887025
CDR2L	ENSGALG00000026295	83.021	1.24024	0.32043	3.87054	0.000108593	0.000887025
BNC2	ENSGALG00000015101	65.2995	1.67897	0.433877	3.86969	0.000108973	0.000889702
CNTD1	ENSGALG00000043285	391.069	0.759544	0.196813	3.85921	0.000113753	0.000925566
EDNRA	ENSGALG00000010013	303.593	0.777658	0.201584	3.85774	0.000114442	0.000929811
SMOC2	ENSGALG00000011205	9.02977	3.55018	0.922079	3.85019	0.000118026	0.000956609
IRAG1	ENSGALG00000005632	11.2837	4.99927	1.29877	3.84922	0.000118496	0.000959954
DBNDD1	ENSGALG00000000528	138.773	1.21321	0.315311	3.84764	0.000119259	0.000963803
KREMEN1	ENSGALG00000005808	87.0066	1.32232	0.344239	3.84127	0.000122397	0.00098726
MTR	ENSGALG00000014464	146.619	1.18623	0.308832	3.84101	0.00012253	0.000987455
RFESD	ENSGALG00000014673	40.3116	1.54593	0.403768	3.82875	0.000128797	0.00103143
EMX2	ENSGALG00000009302	39.5181	1.60551	0.419784	3.8246	0.000130984	0.00104604
TUBA1A	ENSGALG00000037953	40110.9	1.06728	0.279292	3.82136	0.000132717	0.00105725
TXNRD1	ENSGALG00000035345	196.839	0.902028	0.236934	3.80708	0.000140619	0.00111226
SLC25A24	ENSGALG00000001938	216.946	1.07312	0.281899	3.80676	0.000140798	0.00111315
RAD1	ENSGALG00000003365	1080.94	0.987993	0.26059	3.79137	0.000149821	0.0011756
CTAGE1	ENSGALG00000008732	11.3346	3.28369	0.866459	3.78978	0.000150781	0.00118202
NKIRAS1	ENSGALG00000011289	296.465	0.814668	0.215051	3.78826	0.000151706	0.00118761
RASSF5	ENSGALG00000038943	86.447	1.45948	0.385372	3.7872	0.000152353	0.00119163
HTR2B	ENSGALG00000007681	16.7711	2.72003	0.719355	3.78121	0.000156071	0.00121439
RFXANK	ENSGALG00000037261	248.489	0.840113	0.222304	3.77911	0.00015739	0.00122295
MGP	ENSGALG00000011740	17.4428	2.89206	0.765623	3.7774	0.000158477	0.00122854
C7orf25	ENSGALG00000040161	447.428	0.870025	0.23097	3.76683	0.000165331	0.00127166
TMEM18	ENSGALG00000028744	4758.29	0.757131	0.201256	3.76203	0.000168537	0.00129293
NETO1	ENSGALG00000041184	38.7861	4.58903	1.22161	3.75654	0.000172278	0.00131903
TRMT9B	ENSGALG00000042726	87.5925	1.31233	0.349443	3.7555	0.000172996	0.00132333
TANGO6	ENSGALG00000035882	305.195	0.814046	0.216968	3.75192	0.000175487	0.00133993
ALG10	ENSGALG00000040272	1249.7	0.790009	0.210765	3.7483	0.00017804	0.00135571
SLC35C2	ENSGALG00000020939	184.8	1.07	0.285489	3.74797	0.000178272	0.00135686
AP4B1	ENSGALG00000035295	335.987	0.900803	0.240421	3.74677	0.000179125	0.00136274
APLN	ENSGALG00000054286	35.1996	1.73297	0.462615	3.74603	0.000179658	0.00136555
MRPS27	ENSGALG00000015002	3415.45	0.807039	0.215511	3.74477	0.000180559	0.00136929
ARL5B	ENSGALG00000008557	7550.26	0.752748	0.201128	3.74263	0.000182101	0.00137848
SIM1	ENSGALG00000015466	101.59	2.76352	0.738923	3.73993	0.000184073	0.00139152
TWIST2	ENSGALG00000004274	71.8784	1.57394	0.420882	3.73963	0.000184293	0.00139256
C2orf88	ENSGALG00000033017	27.2644	1.75774	0.470703	3.73428	0.000188251	0.00141926
DRD4	ENSGALG00000040761	166.343	1.02789	0.275298	3.73375	0.000188646	0.0014216
PAX5	ENSGALG00000016431	42.0956	4.10678	1.10367	3.72103	0.000198408	0.00148235
GFRA1	ENSGALG00000009173	54.4054	1.63641	0.43993	3.71969	0.000199467	0.00148707
PANK2	ENSGALG00000015978	776.659	0.873023	0.23479	3.71832	0.000200553	0.00149233
PRIMPOL	ENSGALG00000010636	57.1129	1.13055	0.304492	3.7129	0.000204895	0.00152144
ZIC5	ENSGALG00000034197	32.6641	2.01052	0.54207	3.70896	0.000208112	0.00153986
RASD2	ENSGALG00000012542	36.6474	3.01473	0.812948	3.70839	0.000208579	0.00154196
RTN4R	ENSGALG00000007732	139.194	1.16003	0.312826	3.70824	0.000208708	0.00154223
MMD	ENSGALG00000003078	1191.45	0.840228	0.226714	3.70612	0.000210461	0.00155381
RGS17	ENSGALG00000026034	149.008	1.17705	0.317771	3.7041	0.000212143	0.00156516
LYPLAL1	ENSGALG00000026385	1460.54	0.833766	0.225116	3.70371	0.000212468	0.00156655
TEK	ENSGALG00000001840	59.5264	2.50452	0.676728	3.70093	0.000214811	0.00157827
LMX1B	ENSGALG00000040582	450.589	1.09337	0.295757	3.69686	0.000218284	0.00160168
SIAH3	ENSGALG00000026849	13.0101	3.13281	0.849795	3.68655	0.000227317	0.00165778
NETO2	ENSGALG00000004071	344.881	1.00033	0.271425	3.68549	0.000228264	0.00166324
CEP76	ENSGALG00000013858	1058.58	1.00251	0.272122	3.68404	0.000229567	0.00167127
C5H11orf74	ENSGALG00000007941	314.821	0.796013	0.216574	3.67549	0.000237398	0.0017208
BLOC1S6	ENSGALG00000049204	56.4534	1.35155	0.367906	3.67364	0.00023912	0.00173103
RAD51B	ENSGALG00000009491	588.245	0.771543	0.210243	3.66976	0.000242778	0.00175298
PLN	ENSGALG00000027583	3.41213	5.0657	1.38087	3.66847	0.000244002	0.0017601
CCDC88A	ENSGALG00000043587	461.533	1.00849	0.275013	3.66706	0.000245358	0.00176702
RPLP0	ENSGALG00000023294	13602.7	0.893869	0.243813	3.66621	0.000246174	0.00177214
SBSPONL	ENSGALG00000005862	18.5201	1.52355	0.416013	3.66228	0.000249983	0.00179484
LRP8	ENSGALG00000010692	149.51	1.05237	0.287445	3.66112	0.000251113	0.00180149
CLCN4	ENSGALG00000016607	35.403	1.86963	0.511141	3.65777	0.000254424	0.00182368
PRUNE2	ENSGALG00000015167	22.4226	1.89308	0.51771	3.65664	0.000255542	0.00183091
EPHB6	ENSGALG00000014749	539.498	0.857594	0.234727	3.65358	0.000258607	0.00185049
ADAMTS20	ENSGALG00000009572	28.5837	2.21691	0.606974	3.6524	0.000259801	0.00185666
RGS2	ENSGALG00000042744	44.3751	1.6818	0.461167	3.64682	0.000265501	0.00189174
SCUBE2	ENSGALG00000032161	19.4652	2.74607	0.754267	3.64072	0.000271876	0.00193223
SUN1	ENSGALG00000003781	748.157	0.774316	0.212995	3.63537	0.000277581	0.00196942
HDHD2	ENSGALG00000034801	1636.97	0.962204	0.264932	3.63189	0.000281349	0.00199194
HSPBAP1	ENSGALG00000011677	40.283	1.69328	0.466523	3.62958	0.000283887	0.00200821
AMD1	ENSGALG00000039575	320.697	0.840273	0.231969	3.62235	0.000291942	0.00205476
TSNARE1	ENSGALG00000037014	445.897	0.797977	0.220984	3.61102	0.000304991	0.00212959
SIP1	ENSGALG00000040465	1298.65	0.963746	0.26699	3.60968	0.000306577	0.00213978
ANKRD6	ENSGALG00000015768	101.737	1.51924	0.421034	3.60837	0.000308131	0.00214883
MMP2	ENSGALG00000003580	124.14	1.50529	0.417625	3.6044	0.000312873	0.00217465
FHOD3	ENSGALG00000013124	146.019	1.38181	0.383355	3.60452	0.00031273	0.00217465
FAM181B	ENSGALG00000053106	12.1546	1.90937	0.530492	3.59924	0.000319149	0.00221276
NLGN1	ENSGALG00000040938	116.781	1.3391	0.372429	3.59557	0.000323676	0.00224136
MOCS2	ENSGALG00000014906	3494.42	0.83997	0.233636	3.59521	0.000324128	0.00224356
EFR3B	ENSGALG00000016605	714.871	0.891412	0.248051	3.59366	0.00032606	0.00225507
NR6A1	ENSGALG00000001073	1277.62	0.798317	0.222315	3.59093	0.000329504	0.00227664
SVOPL	ENSGALG00000012812	27.4411	3.31175	0.922451	3.59016	0.000330475	0.00228183
CTSE	ENSGALG00000000786	11.7741	2.57138	0.71664	3.5881	0.000333099	0.00229686
SUMO2	ENSGALG00000007971	14698.2	0.763528	0.212799	3.58802	0.0003332	0.00229686
MFAP5	ENSGALG00000047320	48.2061	2.1331	0.594863	3.58587	0.000335954	0.00231203
PRMT8	ENSGALG00000013272	136.705	1.10833	0.309899	3.57641	0.000348339	0.00238549
PUS7L	ENSGALG00000009577	98.4921	1.06032	0.298764	3.54902	0.000386669	0.00261587
DRP2	ENSGALG00000005031	76.9972	1.08621	0.306996	3.53819	0.000402874	0.00271017
SSPN	ENSGALG00000014042	4.09154	5.60595	1.58727	3.53182	0.000412708	0.00276773
ASXL3	ENSGALG00000015196	92.1843	1.0487	0.297079	3.53003	0.000415507	0.00278285
AZIN2	ENSGALG00000003614	231.418	0.799949	0.226645	3.52952	0.00041631	0.00278711
UBXN2B	ENSGALG00000030585	522.293	0.816563	0.231399	3.52882	0.000417424	0.00279345
PTN	ENSGALG00000040493	1707.32	1.85291	0.525229	3.52781	0.000419006	0.00280292
TOR2A	ENSGALG00000026424	278.611	1.03237	0.292959	3.52395	0.00042517	0.00283396
STRADB	ENSGALG00000008373	202.939	0.762792	0.216532	3.52276	0.000427075	0.00284553
SRSF7-1	ENSGALG00000038528	3891.04	0.962649	0.273339	3.52182	0.000428597	0.00285453
RBPJL	ENSGALG00000003952	89.7419	1.28002	0.364776	3.50907	0.000449672	0.00297712
TP63	ENSGALG00000007324	164.961	1.27666	0.363988	3.50742	0.000452482	0.00299335
SOX5	ENSGALG00000032768	431.229	0.870508	0.248713	3.50005	0.000465173	0.0030664
UBE2D1	ENSGALG00000021213	2996.76	0.795671	0.227572	3.49634	0.000471686	0.00310631
CEP68	ENSGALG00000008787	720.954	0.790196	0.22624	3.49274	0.000478097	0.00314417
ZBTB20	ENSGALG00000015094	28.4766	2.1951	0.628725	3.49135	0.00048058	0.00315648
IPP	ENSGALG00000010287	575.357	0.769247	0.220421	3.48989	0.000483213	0.00317158
RNF146	ENSGALG00000026820	170.958	1.03057	0.295315	3.48975	0.000483479	0.00317208
FOPNL	ENSGALG00000006532	1113.65	0.80715	0.231354	3.48881	0.000485176	0.00318197
ATP6V1G3	ENSGALG00000002207	2.46779	5.50531	1.57927	3.48598	0.000490331	0.00321326
UBE3D	ENSGALG00000015860	162.306	0.879592	0.252502	3.48351	0.000494885	0.00323804
CXCR4	ENSGALG00000012357	5933.28	1.20515	0.346239	3.4807	0.000500114	0.00326701
C10orf71	ENSGALG00000027353	27.0099	2.27517	0.654096	3.47835	0.00050451	0.00328944
MTERF2	ENSGALG00000012639	29.6808	1.8945	0.545205	3.47484	0.000511156	0.00333028
CCR5	ENSGALG00000037077	4.24753	5.8306	1.67795	3.47483	0.000511172	0.00333028
CRYM	ENSGALG00000002484	280.704	0.865076	0.249605	3.46578	0.000528705	0.00343115
RDH14	ENSGALG00000019873	86.4511	1.19015	0.3436	3.46376	0.00053269	0.00345433
MARCO	ENSGALG00000012119	18.1128	3.352	0.9691	3.45888	0.000542431	0.00350909
F13A1	ENSGALG00000012802	4.6081	4.63599	1.34035	3.45879	0.000542602	0.00350909
TRAF3IP1	ENSGALG00000004236	1314.18	0.789769	0.228474	3.45672	0.000546795	0.00353075
NALCN	ENSGALG00000016868	23.4743	1.82828	0.52897	3.4563	0.000547654	0.00353357
BTG2	ENSGALG00000052763	1402.77	0.857904	0.248273	3.45548	0.000549306	0.00354286
GLIS3	ENSGALG00000010180	16.7348	2.03061	0.58868	3.44944	0.000561761	0.00360513
KCNJ2	ENSGALG00000004376	329.679	2.05471	0.595795	3.44869	0.000563314	0.00361095
DAGLA	ENSGALG00000036492	42.3772	1.36323	0.395312	3.44849	0.000563734	0.00361225
PRRG3	ENSGALG00000046724	528.085	0.801911	0.232606	3.44751	0.000565784	0.003624
CRTAP	ENSGALG00000034163	252.812	1.09834	0.319546	3.43719	0.00058779	0.00375633
CIB2	ENSGALG00000026674	77.0992	1.26796	0.369111	3.43517	0.000592187	0.0037801
EXFABP	ENSGALG00000043064	219.691	1.12544	0.327616	3.43525	0.000592016	0.0037801
DIPK1C	ENSGALG00000013703	78.9271	1.32729	0.386894	3.43063	0.000602183	0.00383805
ENC1	ENSGALG00000014930	589.245	1.22574	0.357542	3.42824	0.000607499	0.00386605
PAFAH2	ENSGALG00000021658	76.1961	1.07793	0.314597	3.42639	0.000611658	0.0038866
KRT222	ENSGALG00000003859	100.818	0.955393	0.279128	3.42278	0.000619849	0.00392821
AFAP1	ENSGALG00000015556	412.02	0.810614	0.23691	3.42162	0.000622504	0.00394205
SIRT5	ENSGALG00000012692	65.4027	1.21999	0.356651	3.42067	0.000624661	0.00395422
RIPPLY3	ENSGALG00000054080	118.882	1.70898	0.499719	3.41987	0.000626499	0.00396286
CTTNBP2NL	ENSGALG00000026182	250.409	1.16476	0.340825	3.41746	0.000632089	0.00399067
ENTPD5	ENSGALG00000010202	115.42	0.980964	0.287159	3.4161	0.00063524	0.00400603
PPCDC	ENSGALG00000001711	421.412	0.793026	0.232298	3.41383	0.000640561	0.00403351
WSB1	ENSGALG00000005668	14103.1	1.11641	0.327468	3.40923	0.000651471	0.00409451
TCEANC	ENSGALG00000016581	89.3959	1.26203	0.371088	3.40089	0.000671677	0.00419785
FOXN1	ENSGALG00000043868	27.0027	2.26453	0.665919	3.4006	0.000672376	0.00420066
TTLL9	ENSGALG00000006460	37.0075	1.49758	0.441187	3.39443	0.000687712	0.00428049
FAM217B	ENSGALG00000026542	337.89	0.861804	0.254374	3.38794	0.000704198	0.0043701
FAM120B	ENSGALG00000011180	710.782	0.817137	0.241277	3.38671	0.000707356	0.00438482
STX3	ENSGALG00000035153	373.951	0.758323	0.225201	3.36731	0.000759051	0.00465186
PLAGL1	ENSGALG00000013754	179.942	0.938881	0.279407	3.36026	0.000778691	0.00475482
MMP16	ENSGALG00000032031	381.735	0.993678	0.29599	3.35713	0.000787561	0.00480022
PSPH	ENSGALG00000002397	140.939	0.79315	0.237069	3.34566	0.000820876	0.0049761
HSPA8	ENSGALG00000006512	214471	0.915049	0.273969	3.33997	0.00083787	0.00506993
CSRNP3	ENSGALG00000010971	103.894	0.991499	0.296937	3.33909	0.000840532	0.00508093
KCNK10	ENSGALG00000010598	183.388	0.9708	0.290822	3.33813	0.000843445	0.00509446
FAP	ENSGALG00000011099	13.0276	3.66172	1.09726	3.33714	0.000846443	0.00510519
DDIT4	ENSGALG00000041459	41.8059	2.55602	0.766398	3.3351	0.000852678	0.00513171
NCF1C	ENSGALG00000001189	110.629	0.970108	0.290991	3.3338	0.000856668	0.00515004
SOCS4	ENSGALG00000012179	194.657	1.14158	0.342745	3.33069	0.000866311	0.00519321
CD34	ENSGALG00000001177	21.4089	1.69161	0.508304	3.32795	0.000874885	0.00522963
CBX6	ENSGALG00000036867	19.5283	1.34171	0.403199	3.32765	0.000875813	0.00523331
FDXACB1	ENSGALG00000007967	166.842	1.10394	0.332202	3.32311	0.000890196	0.00531166
NDNF	ENSGALG00000011962	359.064	1.18584	0.356942	3.32223	0.000893012	0.00532277
SVOP	ENSGALG00000034278	145.546	1.07183	0.322651	3.32196	0.000893883	0.00532607
WNT7A	ENSGALG00000005123	3.87004	5.36158	1.61471	3.32046	0.000898686	0.00535088
FOXD1	ENSGALG00000012644	6.01613	2.33643	0.70391	3.31922	0.000902689	0.00537089
RPL17	ENSGALG00000036774	18695.5	0.773529	0.233283	3.31584	0.000913677	0.00543047
RNF139	ENSGALG00000032734	99.2687	0.901935	0.272185	3.31369	0.000920748	0.00546667
P2RX6	ENSGALG00000026902	98.4108	1.11927	0.337972	3.31173	0.000927219	0.00549146
NPRL3	ENSGALG00000007456	683.859	0.989641	0.299897	3.29994	0.00096706	0.00569586
ODF2L	ENSGALG00000006804	26.3945	2.10534	0.639952	3.28985	0.00100242	0.00587824
TCTN1	ENSGALG00000041861	85.892	0.822509	0.2502	3.2874	0.00101116	0.00592152
DOC2B	ENSGALG00000004917	114.014	1.02485	0.31194	3.2854	0.00101839	0.00595557
GPR137B	ENSGALG00000010843	51.8976	2.34214	0.71288	3.28546	0.00101815	0.00595557
ST7L	ENSGALG00000001538	224.472	1.00309	0.305451	3.28397	0.00102357	0.00598167
TENM4	ENSGALG00000033966	435.212	0.870779	0.265193	3.28357	0.00102501	0.005988
DOCK8	ENSGALG00000010156	28.6087	2.36056	0.721609	3.27125	0.00107073	0.00621169
IL1RAPL2	ENSGALG00000008888	20.521	2.3479	0.717964	3.27021	0.00107467	0.00623024
JHY	ENSGALG00000051773	51.4665	1.45705	0.446313	3.26464	0.00109604	0.00633878
FUT8	ENSGALG00000036443	317.074	0.920566	0.282271	3.26128	0.0011091	0.00640324
FMO3	ENSGALG00000040573	32.7667	1.95716	0.600728	3.25798	0.00112209	0.00647379
PRKD3	ENSGALG00000010612	2302.87	1.17173	0.360461	3.25062	0.00115152	0.00661391
PRELP	ENSGALG00000034456	44.5784	1.2194	0.375442	3.24791	0.00116255	0.00667011
CFAP77	ENSGALG00000003545	11.7967	2.6848	0.82688	3.24691	0.00116666	0.00668942
COLEC12	ENSGALG00000014910	239.909	1.27246	0.392789	3.23956	0.00119716	0.00683385
FAM172A	ENSGALG00000014661	904.257	0.781789	0.241959	3.23108	0.00123324	0.00701352
RFNG	ENSGALG00000002841	109.903	0.914844	0.283339	3.2288	0.00124313	0.00706013
CENPI	ENSGALG00000005038	919.132	0.770055	0.239045	3.22138	0.00127576	0.00722094
NECAB2	ENSGALG00000003323	30.8413	1.30462	0.405115	3.22036	0.00128029	0.00724416
NECAB2-1	ENSGALG00000003323	30.8413	1.30462	0.405115	3.22036	0.00128029	0.00724416
TRMT12	ENSGALG00000006773	75.9952	1.07506	0.334024	3.21851	0.00128856	0.00728851
AP3S1	ENSGALG00000002341	7904.99	0.756291	0.235705	3.20863	0.00133368	0.00749809
OAF	ENSGALG00000006715	173.234	1.30661	0.408258	3.20046	0.00137207	0.00767783
TMCO4	ENSGALG00000004081	100.306	1.0065	0.314849	3.19678	0.00138972	0.0077584
EIF4A2	ENSGALG00000008684	11810.9	0.772018	0.241605	3.19537	0.00139651	0.00778336
PRLR	ENSGALG00000003446	9.22374	2.32071	0.726648	3.19372	0.00140454	0.00781768
LRRC45	ENSGALG00000002877	433.972	1.04554	0.32746	3.19288	0.00140861	0.00783775
BROX	ENSGALG00000009413	603.776	0.754479	0.236349	3.19222	0.00141183	0.00785304
HBBR	ENSGALG00000017347	6.53701	3.98669	1.25048	3.18813	0.00143198	0.00795754
MRPS11	ENSGALG00000006777	1430.24	0.750434	0.235507	3.18647	0.00144022	0.0079892
ST8SIA1	ENSGALG00000013211	47.4864	1.36151	0.427941	3.18154	0.00146496	0.00810281
SLC6A15	ENSGALG00000010992	126.063	1.02673	0.322844	3.18027	0.00147136	0.00813013
MAP1A	ENSGALG00000008425	963.736	0.7555	0.23783	3.17664	0.0014899	0.00821902
TWF1	ENSGALG00000009595	29124.4	1.05058	0.330907	3.17484	0.00149918	0.00825932
HEYL	ENSGALG00000034986	79.2043	1.39638	0.439904	3.17429	0.00150205	0.00827056
RPS17	ENSGALG00000002157	21507.7	0.803131	0.25329	3.17079	0.00152025	0.0083616
MOGAT1	ENSGALG00000005217	142.358	1.03772	0.327884	3.16491	0.00155129	0.00850159
RRAGD	ENSGALG00000026971	410.571	0.862514	0.273006	3.15932	0.00158138	0.00864351
KCNB2	ENSGALG00000031693	19.0611	2.45012	0.776139	3.1568	0.00159511	0.00870754
FREM1	ENSGALG00000005426	17.4961	1.90901	0.60534	3.15362	0.00161261	0.00878588
ADORA1	ENSGALG00000000168	12.2724	2.20847	0.700368	3.1533	0.00161434	0.00879244
TAFA1	ENSGALG00000049667	696.734	0.972363	0.308487	3.15204	0.00162135	0.00881341
RIC3	ENSGALG00000005971	52.879	1.30556	0.414522	3.14956	0.00163517	0.00886551
PHLDA1	ENSGALG00000034788	11.1412	2.35824	0.752543	3.13369	0.00172623	0.00927511
UNC5C	ENSGALG00000012219	68.7161	1.40001	0.446858	3.13302	0.0017302	0.00929045
MAPK3	ENSGALG00000001501	540.503	0.959755	0.30666	3.12971	0.00174981	0.00938671
PPP6R2	ENSGALG00000029341	276.864	0.786567	0.251665	3.12545	0.00177531	0.00950827
SMKR1	ENSGALG00000047596	227.018	0.994138	0.318385	3.12244	0.00179362	0.00958485
CCDC92	ENSGALG00000003146	2004.19	2.95979	0.948036	3.12202	0.00179615	0.00959535
GRM4	ENSGALG00000002840	311.515	0.932143	0.299471	3.11263	0.00185427	0.00986488
SLC6A13	ENSGALG00000012985	91.2775	1.14004	0.367106	3.10548	0.00189972	0.0100874
MLLT11	ENSGALG00000044125	29.7986	1.13272	0.364826	3.10483	0.00190387	0.0101025
LMO2	ENSGALG00000029892	126.061	1.4171	0.457557	3.09711	0.00195419	0.0103242
MANEAL	ENSGALG00000001653	31.8374	1.69478	0.547628	3.09477	0.00196968	0.0103897
TYR	ENSGALG00000017237	4.27685	4.77595	1.54478	3.09168	0.00199027	0.0104873
ARHGAP25	ENSGALG00000035194	11.9453	2.2898	0.74087	3.09069	0.00199692	0.0105135
MEF2C	ENSGALG00000014645	39.6221	2.09673	0.680517	3.08109	0.00206247	0.0107941
SPNS3	ENSGALG00000001410	13.1501	2.55476	0.831461	3.07261	0.00212193	0.0110672
SPRED1	ENSGALG00000028203	216.923	0.841106	0.273845	3.07147	0.00213008	0.0110959
DMTF1	ENSGALG00000030844	451.492	0.844868	0.2751	3.07113	0.00213248	0.011105
TM2D1	ENSGALG00000051415	83.3513	0.815495	0.265709	3.06913	0.00214683	0.0111727
CABP7	ENSGALG00000040463	21.0342	1.36485	0.444951	3.06742	0.00215918	0.0112265
LRBA	ENSGALG00000010061	137.938	0.835106	0.272437	3.06532	0.00217439	0.0112846
NABP1	ENSGALG00000025884	380.445	0.841256	0.274465	3.06507	0.00217618	0.0112869
ZMAT5	ENSGALG00000008070	242.664	0.761584	0.248689	3.0624	0.00219572	0.0113777
KDM8	ENSGALG00000006301	92.7084	1.27836	0.417763	3.06001	0.00221329	0.0114495
KATNAL1	ENSGALG00000017083	206.028	0.9095	0.297311	3.05908	0.00222015	0.0114758
RGS10	ENSGALG00000009422	123.086	1.00117	0.327613	3.05594	0.00224354	0.0115824
TMEM35B	ENSGALG00000002517	60.8232	1.09563	0.359266	3.04963	0.00229122	0.0117669
GCNT7	ENSGALG00000007717	84.5765	1.53331	0.503885	3.04299	0.00234242	0.0120187
LOXL3	ENSGALG00000036142	32.1142	1.14511	0.376339	3.04277	0.00234413	0.0120238
SLC16A3	ENSGALG00000002728	822.647	0.791915	0.260737	3.03721	0.00238777	0.0122065
NR2F1	ENSGALG00000027907	3.31267	2.64211	0.870836	3.03399	0.00241343	0.0123076
COX17	ENSGALG00000014981	843.643	0.882392	0.290925	3.03306	0.00242091	0.012342
TOX3	ENSGALG00000034649	399.395	0.802923	0.265681	3.02213	0.00251003	0.0126881
HHAT	ENSGALG00000009881	75.7638	0.941228	0.312176	3.01506	0.0025693	0.0129331
ANXA6	ENSGALG00000004357	455.192	0.97802	0.324975	3.00953	0.00261654	0.0131353
SLC16A2	ENSGALG00000007748	198.81	0.805433	0.267684	3.00889	0.00262203	0.013151
PRDM8	ENSGALG00000038372	3.57296	3.86613	1.28514	3.00833	0.0026269	0.0131636
PPM1L	ENSGALG00000052162	40.7548	1.44422	0.480878	3.00329	0.00267074	0.0133354
DUSP26	ENSGALG00000001633	48.4896	1.23066	0.410205	3.00011	0.00269885	0.0134444
PAM	ENSGALG00000015256	875.489	0.797765	0.265917	3.00006	0.00269931	0.0134444
SDC2	ENSGALG00000031424	447.48	0.802965	0.267746	2.99898	0.00270881	0.0134772
TSEN15	ENSGALG00000004782	165.92	0.980624	0.327114	2.9978	0.00271932	0.0135255
ARL11	ENSGALG00000022733	51.3653	1.35572	0.453073	2.99228	0.002769	0.0137196
BNIP1	ENSGALG00000002882	474.017	0.775657	0.259256	2.99186	0.00277286	0.0137317
SRD5A2	ENSGALG00000010625	30.7864	2.1806	0.728939	2.99148	0.00277631	0.013738
DNAJC28	ENSGALG00000037414	80.8736	1.02646	0.343765	2.98594	0.00282708	0.0139249
CFAP94	ENSGALG00000014030	52.6828	1.02104	0.34228	2.98305	0.00285392	0.0140256
HELQ	ENSGALG00000011208	190.295	0.791666	0.266282	2.97303	0.00294874	0.0144349
FOXL2	ENSGALG00000029282	3.39441	3.33074	1.12238	2.96756	0.0030017	0.0146599
PHKA2	ENSGALG00000016518	115.286	0.890834	0.300541	2.9641	0.00303566	0.0147955
EXD1	ENSGALG00000041449	65.2393	1.11265	0.375462	2.96342	0.00304245	0.0148243
GSTCD	ENSGALG00000010573	494.076	0.91106	0.308029	2.95771	0.00309933	0.015062
XRCC4	ENSGALG00000015620	966.7	0.761521	0.258451	2.94648	0.00321409	0.0155161
RSRP1	ENSGALG00000038748	347.664	1.3701	0.465702	2.94202	0.00326084	0.0157055
EVC	ENSGALG00000015037	127.39	0.911901	0.310185	2.93986	0.00328358	0.0157923
KLHL6	ENSGALG00000002263	11.2667	2.87342	0.982094	2.92581	0.00343565	0.0164117
NPFFR2	ENSGALG00000011616	10.4004	3.24172	1.10798	2.92578	0.0034359	0.0164117
RPS20	ENSGALG00000014432	26036.9	0.838392	0.286538	2.92594	0.00343423	0.0164117
SPAG6	ENSGALG00000007892	74.4076	0.933951	0.319476	2.92338	0.00346253	0.0165295
HID1	ENSGALG00000007808	105.851	1.15218	0.39414	2.92329	0.00346358	0.0165298
TENM2	ENSGALG00000001768	158.382	1.01432	0.347565	2.91836	0.00351873	0.0167452
CAMK2A	ENSGALG00000005621	19.1308	2.1727	0.745379	2.91489	0.0035581	0.016899
CPLX3	ENSGALG00000026446	136.225	1.0298	0.353866	2.91013	0.00361279	0.0171392
KDELR3	ENSGALG00000032313	918.06	0.758654	0.260726	2.90977	0.00361692	0.017154
DNM1	ENSGALG00000004852	79.2533	1.14667	0.39507	2.90245	0.00370259	0.017481
STRIP2	ENSGALG00000038520	148.701	0.985477	0.340359	2.89541	0.00378669	0.0177928
IRX1	ENSGALG00000030991	1105.04	1.00747	0.348036	2.89473	0.00379488	0.017817
DCLK2	ENSGALG00000032386	78.3113	1.02567	0.354422	2.89392	0.0038047	0.0178573
ATG7	ENSGALG00000004932	130.26	0.985298	0.340496	2.89372	0.00380713	0.0178637
KLHL14	ENSGALG00000036969	239.176	1.71026	0.591199	2.89287	0.0038174	0.0178818
MALL	ENSGALG00000023882	38.2434	1.69156	0.585635	2.88843	0.00387176	0.018101
VIPR1	ENSGALG00000005259	27.3334	1.5364	0.532012	2.88792	0.00387803	0.0181202
USB1	ENSGALG00000035604	204.582	0.765004	0.264894	2.88797	0.00387743	0.0181202
CFAP92	ENSGALG00000044299	79.1524	1.29047	0.446965	2.88718	0.00388716	0.0181517
EFCAB5	ENSGALG00000040942	73.8418	1.07868	0.373844	2.88537	0.00390958	0.0182422
ZBTB40	ENSGALG00000004781	22.4933	1.42217	0.494153	2.878	0.0040021	0.0186064
RBMS3	ENSGALG00000011439	105.961	1.02103	0.355141	2.87499	0.00404046	0.0187379
LRMDA	ENSGALG00000032308	16.2456	1.41834	0.49446	2.86846	0.00412474	0.0190759
NBEAL1	ENSGALG00000008786	114.261	0.873465	0.305741	2.85688	0.00427827	0.0196556
WNT3	ENSGALG00000001079	8.95383	3.74798	1.31215	2.85637	0.00428515	0.0196752
AK1	ENSGALG00000029150	570.548	0.750908	0.262892	2.85633	0.00428569	0.0196752
C1H21ORF59	ENSGALG00000037962	350.43	0.776423	0.271828	2.8563	0.00428605	0.0196752
SACS	ENSGALG00000017120	143.306	0.789477	0.276812	2.85204	0.00434402	0.0198922
IGFBP7	ENSGALG00000037332	22.5873	1.22551	0.429827	2.85117	0.00435591	0.0199302
TIMP4	ENSGALG00000004969	5.9421	2.33882	0.820556	2.85028	0.00436804	0.0199748
RRM2	ENSGALG00000016442	2116.38	0.817721	0.287335	2.84588	0.00442895	0.0202202
BCL2L10	ENSGALG00000030871	253.689	0.826397	0.290456	2.84517	0.00443876	0.0202595
SLC45A3	ENSGALG00000000703	34.0062	1.31986	0.463926	2.84499	0.0044413	0.0202655
C8G	ENSGALG00000040644	89.1538	0.862639	0.303601	2.84136	0.00449215	0.0204641
CETN3	ENSGALG00000014648	2491.92	0.783733	0.276283	2.83671	0.00455816	0.0206948
ADRA1B	ENSGALG00000001416	5.7039	7.61342	2.68591	2.83458	0.00458857	0.0207958
AACS	ENSGALG00000002899	259.192	0.899779	0.317574	2.83329	0.00460714	0.0208687
PDE6H	ENSGALG00000025735	15.8762	2.58853	0.919485	2.8152	0.00487472	0.0218618
C6orf62	ENSGALG00000013628	515.053	0.883399	0.313971	2.81363	0.00489853	0.0219568
OBI1	ENSGALG00000016911	2046.82	0.840643	0.299434	2.80744	0.00499374	0.0223119
TMEM9	ENSGALG00000000226	246.104	0.877439	0.312799	2.80512	0.00502984	0.0224109
RND1	ENSGALG00000037925	30.7394	1.17676	0.419512	2.80507	0.00503063	0.0224109
BARHL1	ENSGALG00000043217	4.17638	2.37467	0.846925	2.80387	0.0050493	0.0224821
CRHBP	ENSGALG00000014994	1852.02	0.895478	0.320262	2.79608	0.00517265	0.0229519
SPATA7	ENSGALG00000010607	116.115	0.750775	0.2687	2.7941	0.00520448	0.023066
KIAA0895	ENSGALG00000036301	54.5124	1.12489	0.40301	2.79122	0.00525091	0.0232437
ELFN1	ENSGALG00000004209	103.566	0.997898	0.357556	2.79088	0.00525646	0.0232621
CEP170	ENSGALG00000010733	230.994	0.815597	0.293238	2.78135	0.00541336	0.0238082
SMIM18	ENSGALG00000049741	198.882	1.01212	0.363986	2.78066	0.00542483	0.0238246
RPL39L	ENSGALG00000008620	33490	0.760123	0.273597	2.77826	0.00546513	0.0239513
CASP2	ENSGALG00000014698	578.783	0.808781	0.291957	2.77021	0.00560209	0.0244618
LMO4	ENSGALG00000006252	506.634	1.66894	0.602581	2.76965	0.00561174	0.0244855
PYGO1	ENSGALG00000004369	181.964	0.756522	0.273458	2.7665	0.00566617	0.0246837
SRR	ENSGALG00000003155	55.8715	0.960731	0.347633	2.76364	0.00571613	0.024856
LRP11	ENSGALG00000019987	2262.13	0.778076	0.282065	2.7585	0.00580665	0.0251907
UCKL1	ENSGALG00000006040	42.4721	1.16365	0.42281	2.75219	0.00591974	0.0256017
NUDT13	ENSGALG00000004319	91.4149	0.777793	0.282737	2.75094	0.00594237	0.025693
COL1A1	ENSGALG00000041555	544.489	0.912467	0.331984	2.74853	0.00598634	0.025863
NOX3	ENSGALG00000013659	3.38611	3.4868	1.26916	2.74732	0.00600841	0.0259383
DISP3	ENSGALG00000004662	75.9901	0.817316	0.297939	2.74323	0.00608381	0.0261895
PDE1C	ENSGALG00000039935	50.7439	1.31005	0.478397	2.73842	0.00617347	0.0265413
SLC22A7	ENSGALG00000001661	7.19712	2.61691	0.956966	2.73458	0.0062459	0.0267771
ADAMTSL1	ENSGALG00000020554	9.77398	2.05225	0.750596	2.73416	0.00625392	0.0268014
IQCG	ENSGALG00000007607	32.9012	1.11331	0.407459	2.73232	0.00628902	0.0268861
EMP2	ENSGALG00000050207	117.709	0.852422	0.312059	2.7316	0.00630268	0.0269308
SLC45A4	ENSGALG00000034971	32.2162	1.28848	0.471968	2.73002	0.00633314	0.0270403
NTF3	ENSGALG00000053526	17.4225	2.01711	0.739862	2.72633	0.00640436	0.0272609
FMN1	ENSGALG00000009723	91.552	1.07403	0.394664	2.72137	0.00650125	0.0275472
FRY	ENSGALG00000017075	36.9855	1.4476	0.53516	2.70499	0.0068307	0.0287178
PDE5A	ENSGALG00000011982	98.8792	0.953724	0.352932	2.70228	0.0068865	0.0288331
ATP2A3	ENSGALG00000001564	21.4468	1.21225	0.449061	2.69953	0.00694382	0.0290184
SHLD2	ENSGALG00000028439	100.135	0.788658	0.293328	2.68866	0.00717401	0.0298314
WNT7B	ENSGALG00000036255	10.4736	2.75771	1.02639	2.6868	0.0072141	0.029946
RAB29	ENSGALG00000000712	205.107	0.807964	0.301718	2.67788	0.007409	0.0306487
MYCT1	ENSGALG00000013603	3.84926	2.78213	1.04011	2.67483	0.0074767	0.0308753
MBTPS2	ENSGALG00000016382	70.7836	0.767404	0.286933	2.67451	0.00748387	0.0308973
MSANTD1	ENSGALG00000015628	255.36	0.760316	0.284401	2.67339	0.00750882	0.0309697
FAF1	ENSGALG00000010536	148.644	0.831947	0.31126	2.67284	0.0075212	0.0310131
SORBS2	ENSGALG00000013427	300.94	0.914882	0.342425	2.67177	0.00754524	0.0310893
ZNF385C	ENSGALG00000003403	897.968	0.820675	0.30721	2.67138	0.00755409	0.0311181
OLFML3	ENSGALG00000001956	2021.75	0.762211	0.2858	2.66694	0.00765459	0.0314856
GSC2	ENSGALG00000044245	21.2696	1.39284	0.523709	2.65956	0.00782418	0.0320414
TCFL5	ENSGALG00000045499	10.911	1.55932	0.587482	2.65424	0.00794873	0.0324245
NDUFAF7	ENSGALG00000010609	378.57	0.772226	0.291348	2.65053	0.00803654	0.0326792
ZBTB33	ENSGALG00000008611	80.305	0.946381	0.357512	2.64713	0.00811784	0.0329378
RHCE	ENSGALG00000040279	179.886	0.851661	0.321764	2.64685	0.00812449	0.0329488
C1H11ORF70	ENSGALG00000017189	20.8939	1.20249	0.454372	2.64648	0.00813336	0.0329688
OTULIN	ENSGALG00000019543	75.1081	0.894491	0.338375	2.64349	0.00820561	0.0331845
KRT40	ENSGALG00000019716	6.26348	2.07235	0.784416	2.64191	0.00824405	0.0332965
TBC1D24	ENSGALG00000009217	255.002	0.831156	0.31528	2.63625	0.00838278	0.0337753
FSBP	ENSGALG00000037933	736.654	0.786698	0.298705	2.6337	0.00844612	0.0339732
EFHC1	ENSGALG00000016674	86.4961	1.0818	0.411799	2.62701	0.00861386	0.034441
KBP	ENSGALG00000001172	235.48	0.784066	0.299827	2.61506	0.00892124	0.0355258
NAPB	ENSGALG00000008313	194.707	0.884309	0.338714	2.61078	0.00903362	0.0358794
SLC16A14	ENSGALG00000002897	80.0496	1.41841	0.54355	2.60952	0.00906694	0.035969
ARMC10	ENSGALG00000008288	62.1334	0.921593	0.353879	2.60426	0.00920727	0.0364221
P2RX3	ENSGALG00000040479	19.8007	1.15292	0.443466	2.59979	0.00932806	0.0367956
ZIC1	ENSGALG00000040532	257.952	0.987646	0.380349	2.59668	0.00941285	0.0370689
KCNE3	ENSGALG00000022696	12.0272	1.66031	0.639981	2.59432	0.00947782	0.0372809
MAGI2	ENSGALG00000038834	52.4126	1.08624	0.419371	2.59016	0.00959302	0.03763
TLR1B	ENSGALG00000027093	8.68121	1.83842	0.709883	2.58976	0.00960442	0.0376638
MDFI	ENSGALG00000030377	62.201	1.12351	0.434168	2.58773	0.009661	0.0378414
EDA2R	ENSGALG00000031094	46.4036	1.75117	0.676922	2.58696	0.00968254	0.037908
AvBD14	ENSGALG00000052020	23.2955	1.49604	0.580463	2.57732	0.0099571	0.0387653
PLA2R1	ENSGALG00000011149	17.3134	1.24783	0.484178	2.57722	0.00995972	0.0387665
NQO2	ENSGALG00000025747	103.24	0.828781	0.321873	2.57487	0.0100278	0.038968
MYC	ENSGALG00000033631	254.028	0.940007	0.365252	2.57359	0.010065	0.0390737
HIST1H3H	ENSGALG00000027064	25.3425	1.04226	0.405252	2.57189	0.0101145	0.039214
HIST1H3H-1	ENSGALG00000027064	25.3425	1.04226	0.405252	2.57189	0.0101145	0.039214
HIST1H3H-2	ENSGALG00000027064	25.3425	1.04226	0.405252	2.57189	0.0101145	0.039214
HK2	ENSGALG00000034855	117.666	0.757173	0.294525	2.57083	0.0101455	0.0393158
COL12A1	ENSGALG00000015908	26.4666	1.29279	0.502892	2.57072	0.0101487	0.0393191
RHOB	ENSGALG00000016485	435.202	0.921978	0.358888	2.56898	0.0101997	0.0394895
ZFP92	ENSGALG00000015459	236.526	0.798451	0.311425	2.56386	0.0103515	0.0399385
GBGT1	ENSGALG00000003340	38.2016	1.27097	0.496147	2.56167	0.010417	0.0401263
ETV7	ENSGALG00000000504	49.8807	0.942167	0.367962	2.5605	0.010452	0.0402335
AADAC	ENSGALG00000010364	18.2255	1.17861	0.461644	2.55307	0.0106779	0.0409149
IRF8	ENSGALG00000005757	858.336	0.872677	0.342238	2.54991	0.0107751	0.04124
PNPO	ENSGALG00000036683	361.708	0.858629	0.336782	2.54951	0.0107874	0.0412514
FZD1	ENSGALG00000009064	28.4652	1.01614	0.3986	2.54927	0.0107948	0.0412589
SNED1	ENSGALG00000043596	59.1904	0.867274	0.34067	2.54579	0.010903	0.041568
SATB1	ENSGALG00000011254	1485.59	0.895873	0.352437	2.54194	0.0110239	0.0419319
TBC1D2B	ENSGALG00000003322	20.9262	1.68015	0.66251	2.53603	0.0112116	0.0425071
OR51E2	ENSGALG00000044591	2.71392	4.04551	1.59616	2.53453	0.0112598	0.0426175
ZMYND12	ENSGALG00000033138	39.8852	1.01114	0.400135	2.52699	0.0115044	0.0433571
CASP18	ENSGALG00000008346	12.9868	1.85065	0.733544	2.52288	0.0116397	0.0437587
gga-mir-34a	ENSGALG00000018296	9.19873	1.85147	0.735198	2.51832	0.0117915	0.0442003
PTPRD	ENSGALG00000015058	164.666	0.883139	0.350878	2.51694	0.0118378	0.0443536
C1QTNF5	ENSGALG00000006758	38.2518	1.02632	0.408062	2.5151	0.0118999	0.0445071
DNAJB13	ENSGALG00000017317	60.9959	0.866692	0.34477	2.51383	0.0119428	0.0446175
CPE	ENSGALG00000027788	368.488	0.839166	0.33389	2.5133	0.0119608	0.0446649
NEK8	ENSGALG00000003979	98.08	0.995029	0.396367	2.51037	0.0120604	0.0449165
PFKFB3	ENSGALG00000040369	37.0789	1.4339	0.573494	2.50029	0.0124092	0.0460108
CBARP	ENSGALG00000048923	19.3486	0.966867	0.387052	2.49803	0.0124886	0.0462746
FBXL16	ENSGALG00000002443	69.6002	1.04896	0.420485	2.49465	0.0126082	0.0466246
RPL12	ENSGALG00000008806	18279.4	0.8155	0.326947	2.49429	0.0126209	0.0466615
ALX4	ENSGALG00000032584	2.86658	3.1349	1.26154	2.48498	0.012956	0.0475953
ADAM33	ENSGALG00000030602	20.6233	1.39512	0.561803	2.48329	0.0130173	0.0477892
PTPRU	ENSGALG00000031440	33.2286	0.829559	0.334054	2.4833	0.013017	0.0477892
LRRC23	ENSGALG00000043468	18.4998	1.80196	0.726242	2.48122	0.0130935	0.0480136
ERP27	ENSGALG00000011739	2.57057	4.29959	1.73382	2.47983	0.0131445	0.0481503
TRABD2A	ENSGALG00000026395	213.059	0.963071	0.3896	2.47195	0.0134378	0.0490318
TUBA1C	ENSGALG00000040260	3355.38	0.755305	0.305993	2.46837	0.013573	0.0493899
C1orf21	ENSGALG00000020922	277.81	1.03052	0.417981	2.46547	0.0136835	0.0496801
ITGA9	ENSGALG00000029378	67.9082	1.113	0.451602	2.46457	0.0137178	0.0497489
GUCD1	ENSGALG00000006607	48.4215	0.839958	0.341682	2.45831	0.0139595	0.0504512
DIP2C	ENSGALG00000006652	48.8178	0.917092	0.374167	2.45103	0.014245	0.0512948
PLK2	ENSGALG00000014725	151.76	1.27165	0.518925	2.45054	0.0142642	0.0513419
SLC1A7	ENSGALG00000010673	19.6964	1.34882	0.550772	2.44896	0.014327	0.0515015
RAG2	ENSGALG00000046408	25.3986	1.52333	0.62206	2.44884	0.0143316	0.0515071
GPM6A	ENSGALG00000043480	5.25951	2.0533	0.839371	2.44623	0.0144358	0.0517979
COL8A1	ENSGALG00000015253	8.81803	2.26485	0.931947	2.43024	0.015089	0.0536644
SEPTIN3	ENSGALG00000011913	87.3252	0.909896	0.374907	2.42699	0.0152245	0.0540315
ANOS1	ENSGALG00000035266	27.2575	1.40508	0.579392	2.42509	0.0153047	0.0542555
PARVA	ENSGALG00000005438	45.9374	1.01481	0.418663	2.42394	0.015353	0.0543607
RBP	ENSGALG00000010293	265.978	0.809728	0.335179	2.41581	0.0157004	0.0554032
GTF3C6	ENSGALG00000015044	318.409	0.8182	0.33968	2.40874	0.0160079	0.0562393
TM4SF18	ENSGALG00000038747	44.7039	1.18101	0.490459	2.40796	0.0160419	0.0563235
USP31	ENSGALG00000006286	24.9338	1.13056	0.470517	2.40281	0.0162699	0.056935
PSCA	ENSGALG00000045875	3.86831	3.15124	1.31336	2.39936	0.0164235	0.0573026
GCNT4	ENSGALG00000014944	5.89013	3.57787	1.49199	2.39806	0.0164823	0.0574716
UPP1	ENSGALG00000013073	101.785	0.886659	0.370635	2.39227	0.0167446	0.0582045
SLC45A2	ENSGALG00000003310	1.96127	5.58537	2.33645	2.39053	0.0168239	0.0584366
KLHL23	ENSGALG00000020737	24.3706	1.34613	0.564303	2.38547	0.0170571	0.0590699
IGF1R	ENSGALG00000040651	12805.8	0.895241	0.375386	2.38485	0.017086	0.0591576
ABHD6	ENSGALG00000005696	94.7811	0.82174	0.34499	2.38192	0.0172225	0.0595565
SCARF2	ENSGALG00000034560	20.2575	1.00587	0.423782	2.37355	0.0176179	0.0607105
RASD1	ENSGALG00000004860	11.6692	2.08768	0.880071	2.37217	0.0176837	0.0609095
PLAT	ENSGALG00000003709	87.1774	1.06468	0.448921	2.37165	0.0177088	0.0609609
AMN	ENSGALG00000011391	55.1681	0.996214	0.420777	2.36756	0.0179059	0.0614374
LINS1	ENSGALG00000007112	84.0192	1.0849	0.458363	2.36691	0.0179375	0.0615079
POGLUT3	ENSGALG00000017158	82.2219	0.804024	0.340278	2.36284	0.0181353	0.0619957
DIPK2A	ENSGALG00000002347	138.91	0.853189	0.361227	2.36192	0.0181806	0.0621244
CHAC2	ENSGALG00000008182	267.847	0.766938	0.324713	2.3619	0.0181817	0.0621244
BEST1	ENSGALG00000007217	4.64829	3.08855	1.30786	2.36154	0.0181992	0.0621634
MLYCD	ENSGALG00000005494	40.6379	0.933947	0.395989	2.35851	0.0183483	0.0625954
PREX2	ENSGALG00000042354	41.8397	1.01203	0.430156	2.3527	0.0186375	0.0634403
CERS6	ENSGALG00000010902	156.51	0.885423	0.376754	2.35014	0.0187665	0.0637887
NXNL1	ENSGALG00000038506	25.5274	1.2884	0.548441	2.34921	0.0188132	0.0639215
APOLD1	ENSGALG00000053511	7.31407	2.84059	1.20921	2.34912	0.0188179	0.0639244
CPA6	ENSGALG00000041918	7.98533	2.12948	0.908803	2.34317	0.0191205	0.0647885
LRRC38	ENSGALG00000004097	74.0963	0.982277	0.420256	2.33733	0.019422	0.0655708
SP8	ENSGALG00000035725	498.307	1.28219	0.549087	2.33513	0.0195365	0.0658575
PCDH10	ENSGALG00000009719	15.1012	1.38046	0.591271	2.33473	0.0195575	0.0659018
PFKFB2	ENSGALG00000001117	23.35	0.922552	0.395422	2.33308	0.019644	0.0661133
IL17REL	ENSGALG00000008554	7.62689	2.49631	1.07449	2.32325	0.0201657	0.0673009
TCIM	ENSGALG00000024083	49.6781	1.40468	0.605403	2.32025	0.0203276	0.0677464
WIPF1	ENSGALG00000036441	15.6852	1.29345	0.558019	2.31793	0.0204533	0.0680298
CFAP65	ENSGALG00000034212	53.777	1.1066	0.477964	2.31523	0.0206001	0.0683418
CHST3	ENSGALG00000024056	118.23	0.897054	0.387844	2.31292	0.0207269	0.0686534
GREM2	ENSGALG00000055021	19.6078	1.53114	0.662547	2.31098	0.0208338	0.068912
FSCN1	ENSGALG00000021128	2596.56	1.17124	0.506998	2.31015	0.02088	0.0689862
REC114	ENSGALG00000044207	4.87346	2.35001	1.01873	2.3068	0.0210657	0.0694647
KCNK3	ENSGALG00000042705	5.68323	1.83231	0.795623	2.30298	0.0212799	0.0699728
ARHGAP31	ENSGALG00000015077	12.7132	1.48795	0.649477	2.29099	0.0219638	0.0717565
METAP1D	ENSGALG00000030254	44.2223	0.830884	0.363091	2.28836	0.0221165	0.0721285
MLLT6	ENSGALG00000034693	31.6914	0.9356	0.409211	2.28635	0.0222338	0.0724141
SPRY1	ENSGALG00000042067	123.719	1.20643	0.527931	2.2852	0.0223012	0.0725897
PTBP2	ENSGALG00000005552	762.77	0.764192	0.335341	2.27885	0.0226761	0.0734626
IRAK1BP1	ENSGALG00000015892	102.307	0.964204	0.424345	2.27222	0.0230735	0.0745379
PPP1R9A	ENSGALG00000009686	5.92317	2.36642	1.04217	2.27067	0.0231671	0.0748023
LNP1	ENSGALG00000015287	10.5026	1.84733	0.814455	2.26819	0.0233179	0.07511
GFM2	ENSGALG00000014939	1443.46	0.859271	0.379066	2.26681	0.0234019	0.0753515
TBC1D13	ENSGALG00000004645	98.1893	0.779308	0.345222	2.25741	0.0239823	0.0767774
SGCD	ENSGALG00000003886	4.38252	2.34237	1.03889	2.25468	0.0241535	0.0770895
LIPG	ENSGALG00000043734	105.581	1.21864	0.540667	2.25396	0.0241988	0.0772194
ANKRD9	ENSGALG00000011376	16.0761	1.56053	0.694295	2.24765	0.0245982	0.078285
PPDPF	ENSGALG00000005849	866.306	0.822052	0.367048	2.23963	0.0251148	0.0794758
TMEM45A	ENSGALG00000015293	3.23149	3.29134	1.4715	2.23673	0.025304	0.0799535
ALOX5	ENSGALG00000005857	11.2524	1.85658	0.831101	2.23388	0.0254912	0.080469
BRSK1	ENSGALG00000006681	56.613	0.818424	0.366489	2.23315	0.0255391	0.0805975
CASZ1	ENSGALG00000002888	8.03625	1.59714	0.718684	2.22232	0.0262618	0.0822039
JADE1	ENSGALG00000010214	36.1646	1.0953	0.493097	2.22126	0.0263332	0.0823655
CNGA3	ENSGALG00000039826	19.6519	1.40494	0.635206	2.21179	0.0269812	0.0838943
CCNJL	ENSGALG00000040152	122.784	0.897727	0.406122	2.21048	0.0270716	0.0840795
MBNL1	ENSGALG00000029190	148.175	0.758811	0.343387	2.20978	0.0271201	0.084182
ACKR2	ENSGALG00000005305	16.5615	1.76011	0.796557	2.20964	0.02713	0.0841971
TRIM29	ENSGALG00000042360	4.76695	2.13178	0.965217	2.2086	0.0272021	0.0843494
SNORD58-1	ENSGALG00000024938	6.94728	1.68814	0.764669	2.20768	0.0272665	0.0844798
FAM163A	ENSGALG00000020984	7.74672	1.68231	0.76317	2.20438	0.027498	0.085118
GAL3ST1	ENSGALG00000007781	31.2841	1.456	0.660972	2.20282	0.0276072	0.0853457
SNORD14-1	ENSGALG00000049707	11.4943	1.4454	0.657353	2.19881	0.0278912	0.0860648
ARMH1	ENSGALG00000020716	20.4345	1.20008	0.546086	2.19761	0.0279772	0.0863142
C3orf18	ENSGALG00000002240	42.8669	0.922818	0.420903	2.19248	0.0283452	0.0871604
NRIP1	ENSGALG00000015681	309.908	0.784859	0.359245	2.18475	0.0289074	0.0885798
CDH7	ENSGALG00000013782	59.9324	0.916877	0.420016	2.18296	0.0290388	0.0888199
PLLP	ENSGALG00000001391	21.3855	1.10572	0.509079	2.17201	0.0298553	0.0910013
PRR5L	ENSGALG00000007920	47.0984	1.13232	0.521922	2.16952	0.0300429	0.0914565
KRT13	ENSGALG00000019718	11.6137	1.54463	0.713375	2.16525	0.0303689	0.0922889
OLAH	ENSGALG00000043833	19.0963	1.68921	0.781159	2.16244	0.0305842	0.0928005
CFAP20DC	ENSGALG00000007168	25.2802	1.14605	0.530425	2.16063	0.0307237	0.0931564
CNTN6	ENSGALG00000007927	25.0566	1.22777	0.568522	2.15958	0.0308049	0.0933518
CLUL1	ENSGALG00000014904	4.13329	3.45275	1.59898	2.15935	0.0308232	0.0933734
gga-mir-1683	ENSGALG00000025224	24.6729	0.975165	0.452665	2.15428	0.0312186	0.0942299
PTPRR	ENSGALG00000040855	9.56816	1.91046	0.888052	2.1513	0.0314528	0.0947831
HES6	ENSGALG00000048261	8.51022	1.69126	0.788554	2.14476	0.0319723	0.0960546
PDE6G	ENSGALG00000004514	43.4202	0.811828	0.380394	2.13418	0.0328282	0.0980979
DYNLRB2	ENSGALG00000005402	57.6624	0.831881	0.391096	2.12705	0.0334156	0.0994978
SPACA9	ENSGALG00000003509	28.0881	0.769332	0.362411	2.12281	0.0337695	0.100379
CTSS	ENSGALG00000000775	9.81888	1.45266	0.685965	2.11768	0.0342021	0.101293
PRLHR2	ENSGALG00000035191	96.5708	0.792268	0.374164	2.11744	0.0342229	0.101325
MC5R	ENSGALG00000032087	1.6438	4.32443	2.05321	2.10618	0.0351888	0.103434
HIST1H2B7	ENSGALG00000050350	13.3601	1.26766	0.602127	2.1053	0.0352656	0.10362
KLF13	ENSGALG00000026590	43.1001	1.05827	0.503791	2.1006	0.0356757	0.104535
OPRM1	ENSGALG00000013616	68.5308	0.845641	0.403096	2.09787	0.0359169	0.105039
GPA33	ENSGALG00000044138	6.95005	2.70329	1.29823	2.08229	0.0373162	0.108243
ESM1	ENSGALG00000027707	4.05519	3.88931	1.8684	2.08162	0.037377	0.108382
PLA2G10	ENSGALG00000021314	8.71461	1.49722	0.719931	2.07967	0.0375554	0.108842
PCDH12	ENSGALG00000002544	3.56278	1.75584	0.846669	2.07382	0.0380958	0.110009
gga-mir-1736	ENSGALG00000025357	3.45928	2.73972	1.32145	2.07326	0.038148	0.110121
BMPR1B	ENSGALG00000012216	105.264	0.759118	0.367305	2.06672	0.0387602	0.11137
CNNM2	ENSGALG00000008160	56.3026	0.965203	0.467083	2.06645	0.0387862	0.111387
PCOLCE2	ENSGALG00000002623	73.4477	0.829154	0.402085	2.06214	0.0391947	0.112156
PPM1J	ENSGALG00000001605	3.50483	2.0814	1.01024	2.0603	0.0393698	0.112542
MAB21L4	ENSGALG00000006044	2.45583	2.05454	0.997493	2.0597	0.0394268	0.112628
M1AP	ENSGALG00000046984	20.7999	0.931673	0.45274	2.05785	0.0396043	0.113038
GPER1	ENSGALG00000004064	1.62663	4.41736	2.14675	2.05769	0.0396194	0.113062
SNORD14-2	ENSGALG00000054381	15.2536	0.920988	0.448161	2.05504	0.0398751	0.113595
AVP	ENSGALG00000014117	11.5837	1.7862	0.870531	2.05185	0.040184	0.114206
WT1	ENSGALG00000012115	17.3968	1.19684	0.583461	2.05128	0.0402393	0.114277
NCAN	ENSGALG00000036484	117.837	0.974868	0.475357	2.05081	0.0402852	0.11428
gga-mir-6669	ENSGALG00000027292	17.4935	0.976457	0.476247	2.05032	0.0403337	0.114379
NRARP	ENSGALG00000027231	11.8947	1.15053	0.562452	2.04557	0.0407988	0.115366
FAM20C	ENSGALG00000038768	17.1911	1.42429	0.698241	2.03982	0.0413679	0.116483
GANC	ENSGALG00000009036	326.058	1.10942	0.545689	2.03307	0.0420454	0.117875
gga-mir-181b-1	ENSGALG00000021726	3.90517	3.03416	1.49745	2.02622	0.0427422	0.119309
PPM1F	ENSGALG00000039121	21.2658	1.03711	0.513805	2.0185	0.0435395	0.121072
KCTD4	ENSGALG00000016975	8.82934	2.38688	1.18314	2.01742	0.0436517	0.121322
UNC80	ENSGALG00000041563	23.8402	1.07313	0.533822	2.01029	0.044401	0.122996
AQP1	ENSGALG00000005209	44.482	1.84859	0.919986	2.00937	0.0444981	0.123134
NEPRO	ENSGALG00000015182	83.272	0.779039	0.388642	2.00451	0.0450152	0.124306
MAPT	ENSGALG00000000625	84.9085	0.862759	0.431081	2.00139	0.0453508	0.125026
PLXND1	ENSGALG00000008473	18.2742	1.24338	0.622284	1.9981	0.0457063	0.12582
CAPSL	ENSGALG00000013376	46.0345	1.03201	0.517325	1.99491	0.0460531	0.126487
EGFL7	ENSGALG00000043499	192.396	0.776721	0.389597	1.99365	0.04619	0.126735
KRT12	ENSGALG00000019715	5.37425	1.33454	0.671248	1.98815	0.0467948	0.127766
MSX1	ENSGALG00000015013	3049.77	0.99757	0.501996	1.98721	0.0468996	0.127906
LRRC17	ENSGALG00000008298	2.15479	3.04322	1.53225	1.98612	0.0470204	0.128194
SLC9A9	ENSGALG00000002374	6.8204	2.30065	1.16223	1.97951	0.0477581	0.129677
IL1B	ENSGALG00000029940	18.7197	1.14602	0.579955	1.97606	0.0481484	0.130461
H3-4	ENSGALG00000035244	51.9473	0.828884	0.419551	1.97565	0.0481948	0.130482
H3-4-1	ENSGALG00000035244	51.9473	0.828884	0.419551	1.97565	0.0481948	0.130482
H3-4-2	ENSGALG00000035244	51.9473	0.828884	0.419551	1.97565	0.0481948	0.130482
CAPN13	ENSGALG00000020084	8.47361	1.55558	0.78934	1.97074	0.0487536	0.131717
ADGRL4	ENSGALG00000008890	4.00113	2.21527	1.12464	1.96976	0.0488659	0.131957
NPS	ENSGALG00000052512	20.6861	1.16673	0.592621	1.96876	0.0489802	0.13218
GRIK2	ENSGALG00000015434	51.8137	1.09035	0.554293	1.9671	0.0491715	0.132525
SPINK4	ENSGALG00000043964	4.3163	1.96647	1.00185	1.96284	0.049665	0.13342
ADCY2	ENSGALG00000013060	19.7083	1.41842	0.72312	1.96152	0.0498178	0.133661
AQP2	ENSGALG00000037878	1.45185	3.88005	1.65773	2.34058	0.0192539	NA
