# Supplementary material for: Maintenance of pluripotency-like signature in the entire ectoderm leads to neural crest stem cell potential
Source: Nat Commun. 2023 Sep 23;14:5941. doi: 10.1038/s41467-023-41384-6 (PMC10518019; doi:10.1038/s41467-023-41384-6)
Supplement: Supplementary file 5 — Supplementary Data 2 [file 41467_2023_41384_MOESM5_ESM.xlsx]

## Sheet: New_HH10_HH5_DOWN
BULK RNASEQ DOWN REGULATED GENES REFERENCE TO HH5
	ensembl_gene_id	baseMean	log2FoldChange	lfcSE	stat	pvalue	padj
PLPP1	ENSGALG00000014711	4243.26	-3.72437	0.190908	-19.5087	9.26075e-85	5.16657e-81
AGRP	ENSGALG00000002244	268.124	-7.39033	0.489201	-15.1069	1.45751e-51	2.43943e-48
SLC34A2	ENSGALG00000014372	182.135	-3.5846	0.25764	-13.9132	5.26774e-44	5.87775e-41
NOXO1	ENSGALG00000005572	811.936	-4.93772	0.358903	-13.7578	4.57264e-43	4.78326e-40
SCNN1B	ENSGALG00000006202	370.523	-3.10299	0.226241	-13.7154	8.21326e-43	7.63697e-40
RSPO3	ENSGALG00000042607	838.744	-3.81268	0.293997	-12.9684	1.84786e-38	1.34468e-35
UNC5B	ENSGALG00000004569	4852.65	-2.84233	0.223298	-12.7288	4.0887e-37	2.73731e-34
TMPRSS9	ENSGALG00000000458	1542.68	-3.13252	0.246975	-12.6836	7.2917e-37	4.69389e-34
VRTN	ENSGALG00000010232	671.115	-3.10351	0.249173	-12.4552	1.30961e-35	7.30631e-33
Pou5f3	ENSGALG00000031482	195.73	-3.12733	0.258097	-12.1169	8.59794e-34	4.49699e-31
AMY1A	ENSGALG00000005147	1130.76	-2.95708	0.244972	-12.0711	1.50124e-33	7.61399e-31
LPL	ENSGALG00000015425	422.713	-3.6759	0.304988	-12.0526	1.87929e-33	9.2511e-31
CPLX1	ENSGALG00000015332	122.658	-5.79854	0.48655	-11.9177	9.57622e-33	4.33181e-30
SALL4	ENSGALG00000041365	3169.39	-1.84715	0.159893	-11.5524	7.17607e-31	2.85966e-28
GATA5	ENSGALG00000005352	821.336	-7.08053	0.616576	-11.4836	1.59462e-30	6.20679e-28
RGN	ENSGALG00000016724	4412.65	-3.9917	0.348525	-11.4531	2.26873e-30	8.62993e-28
NANOG	ENSGALG00000027772	146.881	-5.36645	0.468693	-11.4498	2.35667e-30	8.76525e-28
KRT18	ENSGALG00000030002	704.697	-3.41586	0.299767	-11.395	4.42636e-30	1.57626e-27
SMAD6	ENSGALG00000025898	251.657	-3.10068	0.272403	-11.3827	5.09948e-30	1.74184e-27
SLC39A8	ENSGALG00000012298	261.971	-3.32794	0.293435	-11.3413	8.1925e-30	2.74236e-27
GATA2	ENSGALG00000005909	460.812	-4.46925	0.394148	-11.339	8.40765e-30	2.75919e-27
ST14	ENSGALG00000001331	2844.57	-1.70823	0.150814	-11.3267	9.67378e-30	3.11365e-27
CLDN1	ENSGALG00000026862	32562.2	-2.00833	0.178954	-11.2226	3.16023e-29	9.79495e-27
EMILIN2	ENSGALG00000032997	175.211	-3.43258	0.308743	-11.1179	1.02649e-28	2.96214e-26
APELA	ENSGALG00000023444	585.623	-3.20053	0.290295	-11.0251	2.89222e-28	7.5636e-26
SHISAL2A	ENSGALG00000049577	203.031	-2.63659	0.242564	-10.8697	1.60809e-27	4.01711e-25
PDZK1IP1	ENSGALG00000010473	105.539	-7.52665	0.696325	-10.8091	3.11703e-27	7.45282e-25
GATA3	ENSGALG00000029270	5540.37	-3.60587	0.33802	-10.6676	1.44249e-26	3.26257e-24
GCHFR	ENSGALG00000032239	2544.1	-2.18416	0.205254	-10.6413	1.91488e-26	4.21701e-24
FOXA2	ENSGALG00000030889	119.756	-5.10818	0.487829	-10.4713	1.17073e-25	2.44931e-23
CGN	ENSGALG00000000920	255.759	-2.77038	0.265886	-10.4194	2.02157e-25	4.17717e-23
ENTPD1	ENSGALG00000007078	283.823	-2.92546	0.281764	-10.3827	2.97361e-25	6.06943e-23
EPHA1	ENSGALG00000014687	272.784	-2.55693	0.24667	-10.3658	3.54724e-25	7.06787e-23
KRT7	ENSGALG00000034868	1520.45	-3.2304	0.313003	-10.3207	5.68223e-25	1.10585e-22
HTR1B	ENSGALG00000015895	155.613	-3.25524	0.318308	-10.2267	1.50563e-24	2.86361e-22
ANO3	ENSGALG00000013311	1232.26	-2.88771	0.283049	-10.2022	1.93916e-24	3.64672e-22
FN1	ENSGALG00000003578	3056.94	-2.3457	0.230747	-10.1657	2.8213e-24	5.24667e-22
DHRS3	ENSGALG00000030376	374.511	-4.30662	0.424306	-10.1498	3.32006e-24	6.10636e-22
ADAM12	ENSGALG00000041255	2730.54	-2.94279	0.291075	-10.1101	4.98462e-24	8.98157e-22
TSPAN1	ENSGALG00000010343	178.294	-3.96706	0.392621	-10.1041	5.30058e-24	9.43786e-22
ATP2B1	ENSGALG00000030550	1026.28	-1.96315	0.195669	-10.033	1.091e-23	1.92211e-21
EFNB2	ENSGALG00000029175	166.51	-3.32901	0.333597	-9.97912	1.88126e-23	3.27985e-21
RNF138	ENSGALG00000015163	212.719	-2.20546	0.221295	-9.96615	2.14388e-23	3.69918e-21
DACT1	ENSGALG00000012023	60.509	-3.89969	0.392955	-9.924	3.27357e-23	5.42473e-21
APOA1	ENSGALG00000007114	2451.6	-4.1352	0.41808	-9.89093	4.55793e-23	7.40642e-21
GATA6	ENSGALG00000014976	70.5213	-5.7674	0.585729	-9.84654	7.09476e-23	1.13091e-20
HTRA1	ENSGALG00000041140	530.787	-2.3526	0.239642	-9.81715	9.49944e-23	1.44538e-20
GABRB2	ENSGALG00000001690	1456.38	-2.60611	0.266058	-9.79528	1.17965e-22	1.76352e-20
TGM2	ENSGALG00000006775	293.452	-2.93311	0.299442	-9.79525	1.18011e-22	1.76352e-20
TRIM2	ENSGALG00000009207	132.482	-3.83867	0.392517	-9.77963	1.37719e-22	2.03982e-20
VAV3	ENSGALG00000039327	461.803	-1.96512	0.201227	-9.76572	1.5798e-22	2.3194e-20
CACNG3	ENSGALG00000038087	168.395	-4.01572	0.411982	-9.74731	1.89414e-22	2.75672e-20
ING5	ENSGALG00000006317	773.258	-2.84249	0.292204	-9.72776	2.29593e-22	3.28436e-20
MAP7	ENSGALG00000013900	2234.47	-2.01745	0.207846	-9.70645	2.83014e-22	4.01425e-20
ENPP3	ENSGALG00000037587	80.4477	-5.98573	0.623608	-9.59854	8.1084e-22	1.13092e-19
SPAM1	ENSGALG00000008761	67.0038	-7.13975	0.745007	-9.58346	9.38462e-22	1.2981e-19
DAG1	ENSGALG00000037784	410.597	-2.84448	0.297022	-9.57666	1.00236e-21	1.37512e-19
BLVRA	ENSGALG00000031786	387.263	-3.54232	0.373184	-9.49216	2.263e-21	3.00602e-19
SIX3	ENSGALG00000032259	173.394	-3.44666	0.364977	-9.44351	3.60499e-21	4.53458e-19
SHISA2	ENSGALG00000043035	2162.4	-3.09715	0.328291	-9.43415	3.94174e-21	4.85094e-19
SLITRK1	ENSGALG00000016905	3704.57	-3.80371	0.403867	-9.41824	4.58729e-21	5.6042e-19
ASTL	ENSGALG00000037220	896.454	-5.31804	0.570443	-9.32266	1.13463e-20	1.33735e-18
PERP2	ENSGALG00000027207	299.227	-3.3128	0.35548	-9.31923	1.17185e-20	1.37156e-18
WDR53	ENSGALG00000006395	485.925	-1.6631	0.178878	-9.29738	1.4395e-20	1.67312e-18
SGK1	ENSGALG00000013971	465.699	-3.15645	0.342458	-9.21705	3.05374e-20	3.50071e-18
MYL3	ENSGALG00000005448	289.901	-3.06594	0.335365	-9.1421	6.125e-20	6.88014e-18
PGM1	ENSGALG00000011016	3318.17	-1.34953	0.149185	-9.04606	1.48222e-19	1.59025e-17
ATF3	ENSGALG00000049422	247.301	-3.74552	0.418057	-8.95936	3.26573e-19	3.39494e-17
AIFM3	ENSGALG00000007720	100.291	-3.14563	0.352382	-8.92677	4.38629e-19	4.50388e-17
VAT1L	ENSGALG00000013225	313.975	-2.06021	0.231495	-8.89961	5.60451e-19	5.71968e-17
NTS	ENSGALG00000027192	80.4302	-3.4079	0.383773	-8.87999	6.68675e-19	6.78279e-17
SLC25A4	ENSGALG00000010614	672.32	-1.69828	0.191452	-8.87049	7.28231e-19	7.34241e-17
PLCXD1	ENSGALG00000016721	435.087	-4.98291	0.562418	-8.8598	8.01615e-19	8.03392e-17
SLC16A12	ENSGALG00000006421	83.7208	-5.25369	0.594208	-8.8415	9.4443e-19	9.35321e-17
TMPRSS2	ENSGALG00000016144	192.991	-2.93195	0.332738	-8.81158	1.23393e-18	1.20773e-16
SOX17	ENSGALG00000032994	43.7923	-7.67283	0.874554	-8.77342	1.73317e-18	1.67677e-16
ARHGAP8	ENSGALG00000019261	277.324	-3.30492	0.377318	-8.75898	1.97031e-18	1.89524e-16
GDF3	ENSGALG00000003161	480.977	-2.53418	0.290126	-8.73475	2.44192e-18	2.28326e-16
NCOR2	ENSGALG00000003120	44114.4	-1.62017	0.185691	-8.7251	2.65942e-18	2.47282e-16
WNT2	ENSGALG00000030173	220.057	-3.6775	0.421639	-8.72191	2.73553e-18	2.51563e-16
SPOCK3	ENSGALG00000009568	1156.41	-2.06439	0.237181	-8.70385	3.20811e-18	2.9341e-16
MCRIP2	ENSGALG00000046992	334.466	-3.39394	0.391979	-8.65847	4.78134e-18	4.32569e-16
CYP26A1	ENSGALG00000033695	3092.42	-3.42132	0.401941	-8.512	1.7096e-17	1.45247e-15
EMB	ENSGALG00000014877	573.776	-2.40999	0.286447	-8.41339	3.98327e-17	3.28414e-15
TLR2A	ENSGALG00000034722	131.947	-4.15662	0.496619	-8.36984	5.7698e-17	4.66518e-15
DGKZ	ENSGALG00000008380	708.207	-2.37633	0.283965	-8.36839	5.84097e-17	4.70001e-15
CCNA1	ENSGALG00000017052	399.527	-4.22354	0.504958	-8.36415	6.05507e-17	4.84898e-15
SFRP5	ENSGALG00000007515	37.8173	-4.81829	0.577706	-8.34039	7.40432e-17	5.87327e-15
THY1	ENSGALG00000006751	618.682	-2.0009	0.240078	-8.33438	7.79042e-17	6.12152e-15
HHEX	ENSGALG00000030008	142.561	-3.74595	0.449955	-8.32516	8.42114e-17	6.55557e-15
LIN28A	ENSGALG00000036022	12984	-1.53118	0.186127	-8.22653	1.9271e-16	1.45945e-14
CDH11	ENSGALG00000039985	1605.84	-1.4549	0.177955	-8.17568	2.94199e-16	2.16917e-14
DIRAS2	ENSGALG00000005323	54.9808	-8.3269	1.01872	-8.17389	2.98594e-16	2.19192e-14
PACSIN1	ENSGALG00000002802	726.772	-2.18562	0.26815	-8.15074	3.61716e-16	2.63219e-14
ESRP1	ENSGALG00000031076	381.111	-1.78294	0.218898	-8.14506	3.79095e-16	2.73487e-14
TSPAN13	ENSGALG00000027240	8261.75	-1.45745	0.178989	-8.14267	3.86669e-16	2.76568e-14
TNNT2	ENSGALG00000000302	237.004	-5.14731	0.634678	-8.1101	5.05777e-16	3.5568e-14
LTBP2	ENSGALG00000010258	161.135	-2.44097	0.301013	-8.10921	5.09496e-16	3.56796e-14
SIGIRR	ENSGALG00000004267	70.7519	-5.23561	0.645831	-8.10679	5.19752e-16	3.62462e-14
HESX1	ENSGALG00000005506	685.04	-2.77355	0.342927	-8.08787	6.07182e-16	4.19934e-14
KIAA1217	ENSGALG00000007766	235.014	-2.02365	0.250478	-8.07913	6.52285e-16	4.49272e-14
TMEM37	ENSGALG00000012111	145.062	-4.24139	0.526573	-8.0547	7.96772e-16	5.42096e-14
KIAA1522	ENSGALG00000003539	486.712	-1.99571	0.248301	-8.03745	9.17263e-16	6.21548e-14
MFGE8	ENSGALG00000006702	5845.39	-1.16803	0.145463	-8.02972	9.76966e-16	6.56686e-14
METRNL	ENSGALG00000028354	629.463	-1.98516	0.24749	-8.02117	1.04739e-15	6.98416e-14
LZTS1	ENSGALG00000001727	112.246	-2.36824	0.295513	-8.01401	1.11026e-15	7.36413e-14
KALRN	ENSGALG00000011744	661.642	-2.93262	0.365951	-8.01369	1.11318e-15	7.36413e-14
EZR	ENSGALG00000013742	1450.3	-2.07772	0.259645	-8.00215	1.22268e-15	7.99375e-14
TTC9	ENSGALG00000017652	56.8045	-4.51939	0.564955	-7.99955	1.24872e-15	8.10068e-14
SLC5A1	ENSGALG00000006728	243.837	-7.96674	0.998623	-7.97772	1.49062e-15	9.52232e-14
CHGA	ENSGALG00000010820	179.064	-2.45647	0.308748	-7.95623	1.77361e-15	1.12443e-13
BHLHE22	ENSGALG00000040249	35.7956	-4.027	0.506897	-7.94441	1.95125e-15	1.22775e-13
MAP2K7	ENSGALG00000049026	75.9185	-2.07048	0.260749	-7.94048	2.01402e-15	1.2625e-13
AMN1	ENSGALG00000012938	340.626	-3.47864	0.439888	-7.90803	2.61501e-15	1.61503e-13
PLAC8L1	ENSGALG00000020193	68.5603	-5.1801	0.659108	-7.85925	3.86425e-15	2.35185e-13
KHDRBS2	ENSGALG00000016276	163.469	-2.5484	0.325702	-7.82435	5.10295e-15	3.07223e-13
LSP1P1	ENSGALG00000006583	777.855	-2.19482	0.280714	-7.8187	5.33705e-15	3.20165e-13
CSTA	ENSGALG00000014412	52.553	-3.75956	0.482486	-7.79207	6.59206e-15	3.9404e-13
PTGS1	ENSGALG00000001314	211.951	-1.82254	0.234039	-7.78734	6.84347e-15	4.06167e-13
AIG1	ENSGALG00000013780	608.65	-1.56956	0.201698	-7.78175	7.15306e-15	4.21552e-13
SLC29A4	ENSGALG00000010497	761.815	-1.48444	0.191604	-7.74745	9.37583e-15	5.46771e-13
MOGAT2	ENSGALG00000014170	45.8808	-4.59509	0.593939	-7.73663	1.02085e-14	5.93265e-13
ARSJ	ENSGALG00000033286	665.832	-2.26453	0.294372	-7.69274	1.44017e-14	8.31179e-13
GLTP	ENSGALG00000037998	972.818	-1.27441	0.166519	-7.65326	1.95941e-14	1.11546e-12
SCRN1	ENSGALG00000011176	1618.87	-0.993066	0.129798	-7.65087	1.99627e-14	1.13259e-12
YEATS4	ENSGALG00000029135	1849.44	-1.3578	0.177575	-7.64632	2.0681e-14	1.16939e-12
TGFBI	ENSGALG00000029429	406.946	-2.37392	0.310755	-7.63919	2.18594e-14	1.21953e-12
SLC28A3	ENSGALG00000012593	65.42	-3.62799	0.476333	-7.6165	2.60653e-14	1.43978e-12
HAPLN1	ENSGALG00000015627	3177.38	-1.98043	0.260194	-7.61135	2.71239e-14	1.49333e-12
FGD6	ENSGALG00000011342	133.426	-2.03948	0.268142	-7.60595	2.82815e-14	1.54689e-12
CXCL12	ENSGALG00000041346	1330.73	-2.10359	0.276686	-7.60279	2.89808e-14	1.57997e-12
MYO1E	ENSGALG00000004150	471.001	-2.21169	0.292834	-7.55273	4.2623e-14	2.27917e-12
NT5DC2	ENSGALG00000035596	3479.57	-1.26645	0.167709	-7.55148	4.30338e-14	2.29381e-12
ATP1B1	ENSGALG00000015233	2652.14	-1.46335	0.19436	-7.52904	5.11129e-14	2.69867e-12
MPZL3	ENSGALG00000021271	3371.91	-1.44156	0.19164	-7.5222	5.38623e-14	2.83489e-12
SERTM1	ENSGALG00000032028	587.01	-2.33103	0.310117	-7.51661	5.62151e-14	2.94944e-12
CMIP	ENSGALG00000038494	592.21	-1.93743	0.257886	-7.51274	5.7901e-14	3.0284e-12
TJP2	ENSGALG00000015109	2128.63	-1.50091	0.202035	-7.42893	1.09476e-13	5.45328e-12
NDRG1	ENSGALG00000054783	2354.54	-1.66032	0.224345	-7.40074	1.35423e-13	6.68606e-12
RBBP8NL	ENSGALG00000045938	329.418	-3.01885	0.409925	-7.3644	1.7794e-13	8.68277e-12
ILF3	ENSGALG00000030351	1303.04	-1.55135	0.210817	-7.35876	1.85622e-13	9.00509e-12
AFG3L2	ENSGALG00000013853	4677.47	-1.49064	0.202607	-7.3573	1.87665e-13	9.07786e-12
F2RL1	ENSGALG00000014984	259.144	-2.73412	0.374046	-7.30959	2.67965e-13	1.27052e-11
ASPHD2	ENSGALG00000023396	39.5148	-2.80328	0.383784	-7.3043	2.78721e-13	1.31038e-11
EPB41L3	ENSGALG00000038678	385.509	-2.26774	0.310921	-7.29363	3.01705e-13	1.41446e-11
SYK	ENSGALG00000015216	34.0286	-6.33318	0.869084	-7.28719	3.16492e-13	1.47964e-11
FGB	ENSGALG00000009262	967.891	-6.04138	0.830557	-7.27389	3.49278e-13	1.61936e-11
FIBIN	ENSGALG00000023904	207.135	-4.33091	0.596266	-7.26339	3.77514e-13	1.74543e-11
GJB6	ENSGALG00000017136	340.222	-3.9406	0.545537	-7.22334	5.07273e-13	2.31973e-11
SDCBP2	ENSGALG00000028347	36.5404	-3.11413	0.431207	-7.22188	5.1274e-13	2.33834e-11
ALDH1A3	ENSGALG00000033365	99.76	-3.52075	0.490451	-7.1786	7.04289e-13	3.16873e-11
CDCP1	ENSGALG00000040447	243.454	-1.89697	0.264421	-7.17403	7.28201e-13	3.2588e-11
RAI14	ENSGALG00000003353	336.783	-2.2608	0.315283	-7.17071	7.46082e-13	3.32991e-11
PTPN6	ENSGALG00000014561	63.0503	-3.93444	0.549582	-7.15897	8.1287e-13	3.59921e-11
TSPAN8	ENSGALG00000010152	61.2086	-11.4111	1.59913	-7.13586	9.61867e-13	4.23652e-11
PMEPA1	ENSGALG00000037780	160.737	-3.01187	0.42253	-7.12817	1.0171e-12	4.44549e-11
FGFR2	ENSGALG00000009495	1190.18	-1.6997	0.240793	-7.05879	1.67961e-12	7.15309e-11
STK17A	ENSGALG00000031117	173.707	-3.17968	0.45154	-7.04186	1.89695e-12	8.01748e-11
KRT19	ENSGALG00000019719	10744.8	-1.27784	0.181665	-7.03406	2.00603e-12	8.43592e-11
SPON1	ENSGALG00000038775	552.475	-1.87408	0.267348	-7.00988	2.38516e-12	9.93045e-11
LARP7	ENSGALG00000012048	4277.3	-1.08673	0.155124	-7.00554	2.46033e-12	1.01927e-10
RARB	ENSGALG00000011298	568.808	-2.07792	0.296973	-6.99701	2.61476e-12	1.07791e-10
GATA4	ENSGALG00000016662	50.2675	-4.08541	0.584728	-6.98687	2.81095e-12	1.15029e-10
SMAGP	ENSGALG00000039311	289.966	-2.00985	0.288023	-6.97808	2.99232e-12	1.21559e-10
EGFR	ENSGALG00000038089	95.7895	-3.14851	0.452085	-6.96442	3.29766e-12	1.33639e-10
TMED3	ENSGALG00000008272	446.724	-1.35357	0.19441	-6.96244	3.34422e-12	1.35199e-10
KCNMA1	ENSGALG00000004980	140.07	-2.49008	0.357819	-6.95905	3.42585e-12	1.37833e-10
MESP1	ENSGALG00000026467	28.0872	-4.15979	0.598888	-6.94586	3.76156e-12	1.50615e-10
DPYS	ENSGALG00000039011	405.634	-2.02679	0.293212	-6.91237	4.7661e-12	1.89929e-10
CYYR1	ENSGALG00000053764	135.331	-1.63211	0.236164	-6.91094	4.8145e-12	1.91402e-10
MCOLN2	ENSGALG00000008722	40.1436	-3.55279	0.514915	-6.89976	5.20908e-12	2.06598e-10
PCSK5	ENSGALG00000033256	482.659	-2.0247	0.293486	-6.8988	5.2443e-12	2.07014e-10
MAGI1	ENSGALG00000007431	276.497	-1.49128	0.217352	-6.86111	6.83271e-12	2.65951e-10
SFRP1	ENSGALG00000003473	1124.83	-2.07817	0.303187	-6.85439	7.16157e-12	2.77461e-10
PRDM1	ENSGALG00000015388	911.583	-2.37609	0.346868	-6.85011	7.37931e-12	2.85018e-10
CRYBG2	ENSGALG00000031183	203.847	-1.93196	0.282228	-6.84537	7.6277e-12	2.93483e-10
PDGFC	ENSGALG00000009378	273.02	-2.00752	0.293695	-6.8354	8.17793e-12	3.13213e-10
RBPMS2	ENSGALG00000030988	233.727	-2.25479	0.330591	-6.82049	9.07332e-12	3.45923e-10
NFKBIA	ENSGALG00000027864	474.741	-2.14109	0.315351	-6.78953	1.12503e-11	4.26009e-10
KCTD17	ENSGALG00000042419	544.988	-1.31945	0.194749	-6.77515	1.24278e-11	4.67262e-10
ATP10B	ENSGALG00000001662	39.6022	-3.33693	0.492786	-6.77156	1.27399e-11	4.75955e-10
CBLN2	ENSGALG00000028682	329.187	-2.26804	0.335106	-6.76811	1.30472e-11	4.86348e-10
MYH7	ENSGALG00000035594	74.4548	-2.87028	0.424242	-6.76567	1.32695e-11	4.93535e-10
PKP2	ENSGALG00000012913	234.766	-2.83652	0.419788	-6.75703	1.40847e-11	5.20386e-10
GNRHR	ENSGALG00000020923	28.164	-5.00317	0.740699	-6.75466	1.43173e-11	5.255e-10
SLC35E3	ENSGALG00000009940	847.258	-1.15176	0.170556	-6.75298	1.44835e-11	5.3044e-10
CLDN3	ENSGALG00000022557	206.782	-3.3612	0.499241	-6.73262	1.6663e-11	6.0628e-10
HECW2	ENSGALG00000007944	92.1377	-2.39853	0.356375	-6.73036	1.69241e-11	6.14443e-10
TMTC4	ENSGALG00000016870	447.392	-1.5869	0.236145	-6.72001	1.81716e-11	6.58308e-10
B3GNT7	ENSGALG00000007701	496.045	-2.74816	0.409768	-6.70662	1.99184e-11	7.16935e-10
PCBD1	ENSGALG00000027835	1308.48	-1.09875	0.164673	-6.67236	2.51716e-11	8.98287e-10
JCAD	ENSGALG00000007346	311.633	-3.01785	0.454373	-6.64177	3.09932e-11	1.09759e-09
GLP1R	ENSGALG00000010078	1393.47	-2.24045	0.33834	-6.6219	3.5461e-11	1.24426e-09
HOXB1	ENSGALG00000013454	169.085	-9.25453	1.39778	-6.62087	3.57085e-11	1.25032e-09
BCL11A	ENSGALG00000034048	63.4173	-2.9711	0.449143	-6.61504	3.71462e-11	1.29255e-09
IGFBP2	ENSGALG00000011469	1236.23	-2.21081	0.334501	-6.60929	3.86179e-11	1.33819e-09
GPAT3	ENSGALG00000011221	910.378	-0.945511	0.143086	-6.608	3.89549e-11	1.34708e-09
SALL1	ENSGALG00000039238	17519.4	-2.53775	0.38508	-6.59019	4.3927e-11	1.50966e-09
PTX3	ENSGALG00000028284	113.141	-2.23393	0.339552	-6.57906	4.73422e-11	1.6237e-09
PCDH1	ENSGALG00000002553	101.106	-2.52592	0.384329	-6.57227	4.95548e-11	1.69611e-09
TNFAIP8L3	ENSGALG00000047289	987.789	-1.77508	0.270367	-6.56545	5.18752e-11	1.77191e-09
COL13A1	ENSGALG00000004286	89.4368	-3.38436	0.516207	-6.55622	5.51898e-11	1.88129e-09
RAP1GAP2	ENSGALG00000033885	65.6511	-2.36786	0.361802	-6.54462	5.96483e-11	2.02092e-09
NAV2	ENSGALG00000003999	643.033	-2.08589	0.319209	-6.53456	6.37978e-11	2.15279e-09
B3GNT2	ENSGALG00000008930	541.729	-1.4216	0.217944	-6.52278	6.90163e-11	2.31953e-09
MYBPHL	ENSGALG00000000164	157.214	-1.79598	0.275528	-6.51834	7.10882e-11	2.38438e-09
TJP3	ENSGALG00000000748	46.9626	-2.84128	0.438031	-6.48647	8.78681e-11	2.91795e-09
OTOP1	ENSGALG00000030356	31.772	-4.1813	0.645255	-6.48007	9.16771e-11	3.03241e-09
NPBWR1	ENSGALG00000015261	32.4757	-5.09133	0.78875	-6.45494	1.08262e-10	3.54594e-09
FOXC2	ENSGALG00000036593	1089.92	-3.01466	0.467075	-6.45434	1.08694e-10	3.55316e-09
KLHL3	ENSGALG00000039124	438.551	-1.59375	0.247888	-6.42934	1.28157e-10	4.16499e-09
SHMT1	ENSGALG00000005046	837.685	-1.58509	0.246732	-6.42435	1.32437e-10	4.29573e-09
AP1S3	ENSGALG00000005171	5660.18	-1.24887	0.194421	-6.42354	1.33142e-10	4.31025e-09
CNTN2	ENSGALG00000000653	1694.58	-1.56637	0.244462	-6.40742	1.48001e-10	4.75449e-09
NTNG1	ENSGALG00000031122	61.9623	-2.23754	0.349872	-6.3953	1.6023e-10	5.12768e-09
SEMA5A	ENSGALG00000028685	196.266	-1.73815	0.272371	-6.38155	1.75307e-10	5.5574e-09
SLC2A14	ENSGALG00000014324	3629.92	-1.54288	0.242877	-6.35252	2.11818e-10	6.6514e-09
JADE2	ENSGALG00000006424	41.3963	-3.31705	0.523416	-6.33731	2.33814e-10	7.30102e-09
PNRC1	ENSGALG00000015780	10407.7	-1.70077	0.269107	-6.32004	2.61489e-10	8.10471e-09
RND2	ENSGALG00000002804	321.685	-1.77774	0.281832	-6.30779	2.8305e-10	8.74059e-09
HEP21	ENSGALG00000000115	54.1019	-7.87454	1.25065	-6.29634	3.04751e-10	9.35892e-09
GLRX5	ENSGALG00000011079	2783.52	-1.04781	0.16724	-6.26533	3.72047e-10	1.13217e-08
ACTC1	ENSGALG00000009844	222.219	-2.54377	0.406401	-6.25925	3.86832e-10	1.17503e-08
SETD2	ENSGALG00000042051	1459.56	-1.87084	0.299591	-6.24467	4.24705e-10	1.2854e-08
FOXA1	ENSGALG00000032713	141.303	-2.82639	0.452846	-6.24139	4.33707e-10	1.31028e-08
TRPA1	ENSGALG00000034751	26.4273	-3.47847	0.558251	-6.23102	4.63418e-10	1.395e-08
DTX3L	ENSGALG00000012075	301.16	-1.62896	0.261936	-6.21893	5.00551e-10	1.50138e-08
RAPGEF5	ENSGALG00000034024	84.0765	-2.20198	0.354258	-6.21576	5.10782e-10	1.5266e-08
ITGA6	ENSGALG00000034007	610.549	-1.60279	0.258041	-6.21136	5.25267e-10	1.56709e-08
WFIKKN2	ENSGALG00000007367	29.6649	-4.90239	0.790006	-6.2055	5.45219e-10	1.62372e-08
PHF12	ENSGALG00000031368	915.873	-1.17133	0.189323	-6.18692	6.13497e-10	1.80459e-08
MAEL	ENSGALG00000019211	138.365	-1.77164	0.286495	-6.18385	6.25558e-10	1.83133e-08
VTN	ENSGALG00000003589	946.766	-1.20936	0.195655	-6.18107	6.36677e-10	1.8597e-08
TCF7L2	ENSGALG00000008883	2007.67	-1.7573	0.284331	-6.18048	6.39073e-10	1.86344e-08
WISP1	ENSGALG00000030115	34.3784	-7.99	1.29971	-6.14754	7.86938e-10	2.25917e-08
ADCYAP1	ENSGALG00000014858	133.782	-2.09529	0.341051	-6.14363	8.06574e-10	2.31158e-08
EIF4G1	ENSGALG00000008520	1052.8	-1.26983	0.206824	-6.13967	8.26923e-10	2.36181e-08
SSPO	ENSGALG00000033417	26.439	-2.46187	0.401098	-6.13783	8.36553e-10	2.38525e-08
CHST9	ENSGALG00000019489	316.056	-1.5366	0.250869	-6.12513	9.06095e-10	2.57475e-08
STIM1	ENSGALG00000041762	103.276	-1.91214	0.31232	-6.12236	9.21987e-10	2.61547e-08
PIP5K1B	ENSGALG00000015107	468.877	-1.39929	0.228907	-6.11293	9.78188e-10	2.75485e-08
FERMT1	ENSGALG00000008827	253.886	-0.902749	0.14773	-6.1108	9.91357e-10	2.78395e-08
NAPRT	ENSGALG00000038175	1821.67	-0.919653	0.150538	-6.10911	1.00189e-09	2.80881e-08
TMEM63B	ENSGALG00000010282	839.126	-1.33586	0.218786	-6.10581	1.02278e-09	2.85782e-08
SMARCA4	ENSGALG00000047145	276.575	-1.62792	0.267194	-6.09266	1.11052e-09	3.0875e-08
PATL2	ENSGALG00000002167	108.437	-2.12534	0.348948	-6.0907	1.12418e-09	3.12029e-08
DSP	ENSGALG00000012790	248.161	-1.92035	0.315332	-6.08992	1.12965e-09	3.1303e-08
VWF	ENSGALG00000017272	40.3572	-3.68648	0.606151	-6.08178	1.18858e-09	3.2773e-08
PGA3	ENSGALG00000000437	42.2354	-6.84912	1.12693	-6.07771	1.21914e-09	3.35053e-08
GJB2	ENSGALG00000022720	10.0376	-4.97466	0.819114	-6.07322	1.25369e-09	3.4342e-08
PDZD2	ENSGALG00000002854	92.1446	-3.10797	0.512262	-6.06715	1.30199e-09	3.54682e-08
BTBD6	ENSGALG00000033813	1489.69	-2.48911	0.410403	-6.06505	1.31915e-09	3.5842e-08
ALX1	ENSGALG00000027213	1014.36	-1.92664	0.318357	-6.05181	1.43225e-09	3.86638e-08
MARCHF3	ENSGALG00000028673	414.217	-1.71278	0.283154	-6.04895	1.45793e-09	3.92306e-08
ZNF628	ENSGALG00000044788	142.001	-1.86201	0.307875	-6.04795	1.46697e-09	3.94104e-08
TRABD2B	ENSGALG00000027655	108.217	-2.66189	0.440723	-6.03982	1.54287e-09	4.12507e-08
COL14A1	ENSGALG00000037675	62.4853	-2.35363	0.389857	-6.03717	1.56845e-09	4.18011e-08
SGMS2	ENSGALG00000010535	144.511	-2.67265	0.442825	-6.03545	1.58523e-09	4.21813e-08
PAWR	ENSGALG00000010320	105.462	-1.68289	0.27898	-6.0323	1.61638e-09	4.2806e-08
RASGRP1	ENSGALG00000009740	391.217	-3.76639	0.62772	-6.00012	1.97173e-09	5.15637e-08
AvBD10	ENSGALG00000016667	22.6846	-5.72428	0.955864	-5.98859	2.11668e-09	5.51822e-08
PGC	ENSGALG00000003435	19.7336	-4.21511	0.704201	-5.98566	2.15513e-09	5.60972e-08
IRF6	ENSGALG00000001405	128.985	-1.83443	0.307344	-5.96865	2.39219e-09	6.18827e-08
REPS2	ENSGALG00000016545	52.2832	-2.54412	0.426647	-5.96307	2.47544e-09	6.35451e-08
GABRA1	ENSGALG00000001698	84.0745	-2.67139	0.448128	-5.96123	2.50344e-09	6.41259e-08
PPFIBP1	ENSGALG00000014106	837.141	-1.19483	0.200582	-5.9568	2.57219e-09	6.57264e-08
CDH20	ENSGALG00000012906	41.6747	-4.23268	0.710815	-5.95468	2.60584e-09	6.63834e-08
CYBB	ENSGALG00000016261	158.817	-2.8684	0.482675	-5.94272	2.80334e-09	7.10902e-08
TLR4	ENSGALG00000007001	15.7568	-9.40325	1.58369	-5.93756	2.89299e-09	7.32527e-08
VOPP1	ENSGALG00000042773	721.518	-1.21747	0.205349	-5.92879	3.05169e-09	7.71543e-08
BLB1	ENSGALG00000000141	21.4637	-4.30896	0.727083	-5.92636	3.09714e-09	7.81853e-08
MEIS2	ENSGALG00000039118	4694.4	-1.67078	0.282094	-5.92277	3.16563e-09	7.96739e-08
APLP2	ENSGALG00000001250	11030.9	-1.31606	0.222227	-5.92217	3.17715e-09	7.98438e-08
GPR39	ENSGALG00000012171	107.752	-2.32038	0.393371	-5.89871	3.66362e-09	9.09764e-08
CYB561	ENSGALG00000024031	86.3434	-2.11746	0.359157	-5.89562	3.73267e-09	9.25537e-08
TRIM55	ENSGALG00000041327	20.4381	-6.31286	1.0709	-5.89491	3.74876e-09	9.28151e-08
TNFSF10	ENSGALG00000009179	1785.34	-0.927203	0.15736	-5.89224	3.81e-09	9.4192e-08
PRSS12	ENSGALG00000012004	77.2679	-2.29082	0.388806	-5.89194	3.81691e-09	9.42236e-08
FGFR4	ENSGALG00000028543	136.683	-1.98968	0.338103	-5.88483	3.98466e-09	9.79313e-08
HOMER2	ENSGALG00000006008	524.042	-2.26544	0.385248	-5.88046	4.09124e-09	1.00316e-07
USP22	ENSGALG00000029817	2392.75	-1.22306	0.208443	-5.86762	4.42099e-09	1.07238e-07
COL18A1	ENSGALG00000038311	306.182	-1.13442	0.193324	-5.86801	4.41058e-09	1.07238e-07
LMO1	ENSGALG00000035679	1237.29	-1.71642	0.292546	-5.86719	4.43252e-09	1.07362e-07
PRDM14	ENSGALG00000033439	20.4705	-2.65332	0.452409	-5.86487	4.49488e-09	1.08478e-07
HAND2	ENSGALG00000030530	14.2746	-3.97352	0.678158	-5.85928	4.64889e-09	1.11633e-07
AXL	ENSGALG00000008631	1020.68	-1.18525	0.202523	-5.85245	4.84397e-09	1.15489e-07
PRKAB2	ENSGALG00000001678	256.071	-0.962226	0.164636	-5.84457	5.07877e-09	1.20401e-07
FST	ENSGALG00000014908	4976.23	-1.77334	0.303772	-5.83772	5.29196e-09	1.25278e-07
TBX6	ENSGALG00000006374	36.4593	-8.66456	1.48644	-5.82906	5.57395e-09	1.31582e-07
ARL8BL	ENSGALG00000031527	825.101	-2.37314	0.407414	-5.82489	5.71502e-09	1.34722e-07
EPAS1	ENSGALG00000010005	42.7964	-2.8684	0.492756	-5.82113	5.84506e-09	1.37593e-07
MAP3K21	ENSGALG00000011008	101.263	-1.87191	0.321653	-5.81965	5.89713e-09	1.38624e-07
CLDN2	ENSGALG00000007311	37.5571	-3.67213	0.631151	-5.81815	5.95033e-09	1.39678e-07
TUBB6	ENSGALG00000031275	4189.02	-1.06142	0.183634	-5.7801	7.46552e-09	1.73313e-07
CDX4	ENSGALG00000007657	78.1306	-10.1623	1.76084	-5.7713	7.86602e-09	1.81842e-07
RBM24	ENSGALG00000012712	941.062	-2.46519	0.428562	-5.75222	8.80784e-09	2.01114e-07
LRP2	ENSGALG00000010858	196.944	-1.79606	0.312558	-5.74632	9.12064e-09	2.07408e-07
GHRH	ENSGALG00000003842	89.1091	-2.58424	0.450195	-5.74028	9.4521e-09	2.14073e-07
GSE1	ENSGALG00000031896	381.593	-1.34666	0.234707	-5.73762	9.60137e-09	2.16574e-07
TMEFF2	ENSGALG00000007759	95.6832	-2.18762	0.381808	-5.72964	1.00642e-08	2.25496e-07
KCNA10	ENSGALG00000000441	38.5886	-3.16684	0.552972	-5.72694	1.02257e-08	2.28501e-07
GREB1L	ENSGALG00000014935	5921.82	-1.8175	0.317498	-5.72443	1.03784e-08	2.31296e-07
ADCYAP1R1	ENSGALG00000005223	69.8214	-2.32905	0.407644	-5.71344	1.10714e-08	2.46413e-07
CCDC125	ENSGALG00000015572	93.9217	-2.04066	0.357349	-5.71057	1.126e-08	2.49946e-07
TAC1	ENSGALG00000009737	65.8087	-3.24864	0.569854	-5.70083	1.19227e-08	2.63955e-07
PHC1	ENSGALG00000014263	547.177	-1.38203	0.242546	-5.69804	1.21193e-08	2.67599e-07
AKR1D1	ENSGALG00000012834	1687.95	-0.918344	0.161528	-5.68534	1.30554e-08	2.86756e-07
GSTT1	ENSGALG00000006344	185.364	-1.3143	0.231478	-5.67783	1.3641e-08	2.98835e-07
PPP4R2	ENSGALG00000007810	1369.16	-0.980151	0.172789	-5.67252	1.40713e-08	3.07457e-07
IL13RA1	ENSGALG00000044480	70.3008	-2.01485	0.355522	-5.66731	1.45057e-08	3.16534e-07
SERPINF2	ENSGALG00000002987	63.1777	-3.63132	0.640922	-5.66577	1.46363e-08	3.18967e-07
LYPD1	ENSGALG00000050403	41.871	-2.46353	0.436196	-5.64775	1.62557e-08	3.51514e-07
TGIF1	ENSGALG00000014795	2056.83	-0.974421	0.172817	-5.63846	1.71581e-08	3.70549e-07
TBX3	ENSGALG00000036043	99.7904	-4.25588	0.755179	-5.63559	1.74458e-08	3.76276e-07
TBX5	ENSGALG00000008253	78.2134	-8.0223	1.42539	-5.62816	1.8214e-08	3.9234e-07
SKAP2	ENSGALG00000030081	1128.48	-1.23758	0.220222	-5.6197	1.91294e-08	4.09947e-07
PLEKHA2	ENSGALG00000003349	28.0299	-2.79519	0.497561	-5.61779	1.93411e-08	4.13954e-07
RNPEP	ENSGALG00000000374	55.466	-1.95902	0.349514	-5.60499	2.08267e-08	4.43481e-07
UGT1A1	ENSGALG00000004196	59.7054	-5.65614	1.00936	-5.60368	2.09848e-08	4.46281e-07
FAM83F	ENSGALG00000045936	25.2538	-4.01448	0.718663	-5.58603	2.32314e-08	4.90939e-07
TTC36	ENSGALG00000006812	30.513	-2.37599	0.425806	-5.57997	2.40566e-08	5.07737e-07
CASP7	ENSGALG00000008933	152.861	-1.98432	0.356053	-5.5731	2.50252e-08	5.26189e-07
SERINC5	ENSGALG00000014798	408.112	-2.00359	0.359847	-5.56789	2.57839e-08	5.40783e-07
BIN1	ENSGALG00000011541	772.539	-1.23807	0.222592	-5.56205	2.6663e-08	5.58521e-07
SCTR	ENSGALG00000012106	18.2701	-4.83577	0.86975	-5.55995	2.69845e-08	5.64548e-07
CADM2	ENSGALG00000043393	55.5741	-3.99525	0.718874	-5.55765	2.73429e-08	5.71333e-07
TBC1D14	ENSGALG00000015546	314.443	-1.48554	0.267668	-5.54993	2.85783e-08	5.93442e-07
BAIAP2L1	ENSGALG00000003548	296.05	-1.15549	0.208714	-5.53625	3.09025e-08	6.36964e-07
TGFBR1	ENSGALG00000033179	1147.32	-1.17171	0.211924	-5.52889	3.22266e-08	6.61e-07
LPP	ENSGALG00000007337	47.1477	-1.86842	0.338078	-5.52659	3.26509e-08	6.68066e-07
EIF1	ENSGALG00000028517	6772.26	-1.64064	0.297056	-5.523	3.33261e-08	6.79389e-07
HAND1	ENSGALG00000035104	13.0936	-6.68785	1.211	-5.52258	3.34051e-08	6.80171e-07
RHOF	ENSGALG00000039724	56.9223	-2.13518	0.386995	-5.51733	3.44182e-08	6.96814e-07
HNF4A	ENSGALG00000004285	20.9248	-4.61372	0.83704	-5.51194	3.54893e-08	7.15643e-07
RAB19	ENSGALG00000012850	272.96	-1.35458	0.245832	-5.51018	3.58464e-08	7.21108e-07
ESYT3	ENSGALG00000012092	31.0175	-3.48033	0.633395	-5.49472	3.91321e-08	7.79706e-07
THSD4	ENSGALG00000004087	103.782	-2.54712	0.463678	-5.4933	3.94481e-08	7.85068e-07
SLC16A10	ENSGALG00000015040	303.074	-1.61922	0.29485	-5.49167	3.98143e-08	7.90567e-07
HOXB5	ENSGALG00000034907	23.7054	-7.29987	1.33011	-5.48815	4.06166e-08	8.04497e-07
GJB5	ENSGALG00000054289	23.156	-3.14198	0.572677	-5.48648	4.10015e-08	8.11162e-07
RBPMS	ENSGALG00000010291	244.94	-1.27299	0.232229	-5.4816	4.21488e-08	8.32875e-07
PLD5	ENSGALG00000010737	529.01	-2.3454	0.428301	-5.47604	4.34945e-08	8.56433e-07
RNF128	ENSGALG00000041977	56.2343	-2.8343	0.51773	-5.47447	4.38822e-08	8.62039e-07
CPNE4	ENSGALG00000029235	153.133	-1.72476	0.315395	-5.46856	4.53717e-08	8.90254e-07
FSTL4	ENSGALG00000031487	1389.32	-1.61825	0.296074	-5.46571	4.61045e-08	9.02515e-07
TRERF1	ENSGALG00000009896	350.407	-1.79164	0.328324	-5.45691	4.84482e-08	9.43979e-07
ENPP2	ENSGALG00000032746	599.541	-1.49049	0.273577	-5.44816	5.08932e-08	9.87011e-07
CNKSR1	ENSGALG00000046299	38.4118	-2.68564	0.492963	-5.44796	5.09516e-08	9.87011e-07
TRMT61B	ENSGALG00000008979	449.574	-1.05448	0.194053	-5.43399	5.51081e-08	1.06261e-06
SLBP	ENSGALG00000015712	3323.92	-1.07366	0.197944	-5.42408	5.82552e-08	1.12071e-06
PDGFD	ENSGALG00000017179	20.6303	-7.26096	1.34953	-5.38036	7.43385e-08	1.40113e-06
IGFBP5	ENSGALG00000011468	116.634	-2.16889	0.405216	-5.35243	8.67821e-08	1.61745e-06
EFCAB11	ENSGALG00000020402	101.95	-1.57213	0.293973	-5.34787	8.89977e-08	1.6569e-06
ETNK1	ENSGALG00000013205	154.596	-1.14413	0.215	-5.32156	1.02883e-07	1.90692e-06
PHACTR3	ENSGALG00000035930	588.201	-1.46378	0.275372	-5.31566	1.06274e-07	1.96109e-06
NCOA2	ENSGALG00000036017	81.2091	-1.80275	0.339634	-5.30792	1.10884e-07	2.03717e-06
APLNR	ENSGALG00000004841	28.3273	-2.54682	0.480423	-5.3012	1.15043e-07	2.10895e-06
TRIM71	ENSGALG00000019622	39750.9	-1.19722	0.225894	-5.29994	1.1584e-07	2.12124e-06
NOP53	ENSGALG00000039473	782.805	-1.33948	0.252899	-5.29651	1.18034e-07	2.15906e-06
GRID1	ENSGALG00000037366	60.5288	-2.69543	0.509011	-5.29543	1.18739e-07	2.16957e-06
VPS51	ENSGALG00000004166	1080.88	-1.06281	0.200975	-5.28826	1.23486e-07	2.24407e-06
SMAD9	ENSGALG00000017050	45.4971	-3.13562	0.593482	-5.28344	1.26779e-07	2.29643e-06
CDX1	ENSGALG00000005679	76.1827	-5.39331	1.02101	-5.28234	1.27547e-07	2.30785e-06
PLEKHM3	ENSGALG00000008479	15.3186	-3.96192	0.750344	-5.28014	1.29086e-07	2.33317e-06
TMEM184A	ENSGALG00000004199	38.8139	-2.546	0.482335	-5.27848	1.30257e-07	2.35179e-06
AREG	ENSGALG00000010866	22.9018	-3.79126	0.718707	-5.27512	1.32669e-07	2.39008e-06
FOXP4	ENSGALG00000033497	135.376	-1.49971	0.284369	-5.27379	1.33633e-07	2.40239e-06
PIP5K1C	ENSGALG00000000784	1057.71	-0.980297	0.186076	-5.26827	1.37715e-07	2.45991e-06
UBE2Q1	ENSGALG00000029450	2470.04	-1.43216	0.272083	-5.2637	1.41182e-07	2.51113e-06
ZMAT4	ENSGALG00000003470	47.5758	-2.03344	0.386578	-5.2601	1.43973e-07	2.55533e-06
YBX3	ENSGALG00000031890	616.822	-1.18112	0.224577	-5.25929	1.4461e-07	2.56393e-06
LMCD1	ENSGALG00000008349	67.7198	-1.6473	0.313322	-5.25754	1.45995e-07	2.58573e-06
ITGA7	ENSGALG00000035879	25.5838	-2.41069	0.45932	-5.24838	1.53439e-07	2.70327e-06
PATJ	ENSGALG00000010934	171.677	-1.87574	0.357466	-5.24732	1.54324e-07	2.71601e-06
MARCHF4	ENSGALG00000029675	15.1421	-4.05399	0.772761	-5.24611	1.55342e-07	2.73105e-06
PPP1R3B	ENSGALG00000030303	913.235	-1.89252	0.361147	-5.24031	1.60304e-07	2.80649e-06
TFAP2C	ENSGALG00000007690	93.8397	-1.78015	0.340104	-5.23415	1.65746e-07	2.89269e-06
GSC	ENSGALG00000010974	32.259	-3.05629	0.583964	-5.2337	1.66154e-07	2.89679e-06
MDM2	ENSGALG00000009942	1247.26	-1.03713	0.198359	-5.22856	1.70832e-07	2.97216e-06
TMC5	ENSGALG00000006911	35.1564	-2.21721	0.424278	-5.22584	1.73366e-07	3.00686e-06
IGSF1	ENSGALG00000030005	114.095	-4.42124	0.846024	-5.22591	1.73303e-07	3.00686e-06
UBAP2L	ENSGALG00000024094	139.579	-1.27193	0.243747	-5.21825	1.80618e-07	3.12616e-06
AMPD3	ENSGALG00000005662	18.5833	-3.45145	0.663685	-5.20043	1.98826e-07	3.42009e-06
CRHR1	ENSGALG00000000371	42.4807	-3.06716	0.590159	-5.19718	2.02331e-07	3.47682e-06
SLC6A5	ENSGALG00000003908	36.5433	-2.43843	0.469468	-5.19403	2.05792e-07	3.53265e-06
KCTD8	ENSGALG00000014225	32.7793	-2.46748	0.475253	-5.19193	2.0813e-07	3.56913e-06
BCL2L1	ENSGALG00000006211	693.612	-1.25744	0.242486	-5.18564	2.15273e-07	3.66632e-06
ZIC3	ENSGALG00000031144	118.299	-1.92578	0.371385	-5.1854	2.1555e-07	3.66632e-06
PDHX	ENSGALG00000033753	1090.41	-1.2063	0.232629	-5.18549	2.1545e-07	3.66632e-06
SLC10A4	ENSGALG00000033908	42.5288	-2.12912	0.410918	-5.18138	2.20245e-07	3.74237e-06
FHL1	ENSGALG00000006190	83.388	-2.64906	0.511425	-5.17976	2.22172e-07	3.77129e-06
CHRNA10	ENSGALG00000022702	37.061	-3.843	0.742065	-5.17879	2.23335e-07	3.78336e-06
ARF6	ENSGALG00000026944	1779.71	-1.12568	0.217517	-5.17511	2.27776e-07	3.85468e-06
MYL6	ENSGALG00000035086	513.065	-1.12095	0.216729	-5.1721	2.31474e-07	3.90937e-06
MEF2D	ENSGALG00000037787	125.029	-1.56004	0.301696	-5.1709	2.32963e-07	3.93055e-06
SLC44A2	ENSGALG00000047929	42.1583	-1.79807	0.348258	-5.16304	2.42972e-07	4.08296e-06
RARRES1	ENSGALG00000009594	351.392	-0.881093	0.17079	-5.15892	2.48376e-07	4.16958e-06
LHFPL2	ENSGALG00000004437	96.0461	-1.68041	0.325846	-5.15707	2.5085e-07	4.20688e-06
CREB3L2	ENSGALG00000012877	549.772	-1.75039	0.339601	-5.15427	2.54622e-07	4.26162e-06
CASTOR1	ENSGALG00000007964	131.876	-1.39596	0.271078	-5.14966	2.60962e-07	4.35465e-06
ANPEP	ENSGALG00000027501	40.9614	-1.94991	0.379134	-5.14306	2.70293e-07	4.49245e-06
WBP1L	ENSGALG00000041010	1070.69	-0.932069	0.181407	-5.13799	2.77686e-07	4.61075e-06
PPP1R10	ENSGALG00000049360	3138.82	-1.65071	0.321478	-5.13475	2.82521e-07	4.68174e-06
SRRM1	ENSGALG00000001283	4267.95	-0.764126	0.149352	-5.11627	3.11639e-07	5.12368e-06
MST1	ENSGALG00000002722	100.816	-1.25466	0.245915	-5.10202	3.36051e-07	5.48195e-06
HEXIM1	ENSGALG00000041926	1309.39	-0.983153	0.19299	-5.09432	3.49994e-07	5.69276e-06
LCAT	ENSGALG00000028928	56.8881	-4.11472	0.808556	-5.08897	3.6001e-07	5.83866e-06
TLL1	ENSGALG00000009567	152.212	-1.45044	0.285031	-5.0887	3.60521e-07	5.84127e-06
UGT8	ENSGALG00000012018	25.4579	-2.93504	0.577454	-5.08273	3.72045e-07	6.01053e-06
TTC39A	ENSGALG00000010540	182.275	-1.77899	0.350046	-5.08216	3.73168e-07	6.02287e-06
TNRC6B	ENSGALG00000012050	2583.12	-1.53278	0.30168	-5.08083	3.75792e-07	6.05937e-06
ZAR1L	ENSGALG00000034265	23.4164	-3.11677	0.613684	-5.07879	3.79853e-07	6.11561e-06
PVALB	ENSGALG00000012522	38.9515	-3.52369	0.695871	-5.06371	4.11168e-07	6.57676e-06
TAF6	ENSGALG00000049138	896.906	-1.19021	0.235352	-5.05714	4.25594e-07	6.78397e-06
GSK3B	ENSGALG00000014977	898.038	-1.06035	0.209932	-5.05092	4.39698e-07	6.97557e-06
CSNK2A2	ENSGALG00000031718	1263.94	-1.5737	0.312653	-5.03339	4.81885e-07	7.60161e-06
GFRA3	ENSGALG00000007620	54.1042	-1.93627	0.384798	-5.03193	4.8557e-07	7.65252e-06
KLHL31	ENSGALG00000016309	11.1001	-8.16219	1.6239	-5.0263	5.00045e-07	7.86583e-06
BRINP1	ENSGALG00000006997	3251.34	-1.54719	0.30799	-5.02352	5.07335e-07	7.95062e-06
DFFA	ENSGALG00000002820	852.76	-0.91823	0.18282	-5.02259	5.09783e-07	7.98152e-06
CBLN3	ENSGALG00000030821	48.9938	-2.1273	0.423579	-5.02221	5.10799e-07	7.98911e-06
AQP5	ENSGALG00000041878	51.526	-4.24446	0.845164	-5.02205	5.11223e-07	7.98911e-06
S1PR3	ENSGALG00000049835	117.984	-1.59972	0.318813	-5.01773	5.22866e-07	8.15583e-06
VGLL1	ENSGALG00000006412	75.683	-3.13546	0.625164	-5.01541	5.29191e-07	8.23148e-06
ENAH	ENSGALG00000009303	1030.94	-1.28831	0.256888	-5.01505	5.30185e-07	8.23927e-06
CTSB	ENSGALG00000030016	3356.17	-0.819455	0.163439	-5.01383	5.33582e-07	8.28437e-06
CPN1	ENSGALG00000007090	360.154	-1.24099	0.247664	-5.01079	5.42073e-07	8.40063e-06
HOXA3	ENSGALG00000027925	23.7464	-4.2945	0.858593	-5.00179	5.68014e-07	8.77825e-06
FBXL17	ENSGALG00000000276	20.3053	-3.0163	0.604222	-4.99204	5.97442e-07	9.18217e-06
STK10	ENSGALG00000002816	115.25	-1.8863	0.378036	-4.98972	6.04665e-07	9.28466e-06
HOXA9	ENSGALG00000028983	4.36194	-7.81858	1.56741	-4.9882	6.09433e-07	9.34073e-06
PIK3AP1	ENSGALG00000005547	66.3109	-2.39398	0.480157	-4.98582	6.17007e-07	9.44817e-06
NBEAL2	ENSGALG00000039120	71.3146	-1.62937	0.326911	-4.98412	6.22452e-07	9.52283e-06
RGS20	ENSGALG00000025941	43.299	-2.16627	0.435071	-4.97913	6.38717e-07	9.73607e-06
RNF44	ENSGALG00000026443	29.0131	-2.05371	0.413215	-4.97008	6.69261e-07	1.01831e-05
DYNC1I1	ENSGALG00000009722	228.563	-1.11161	0.223716	-4.96886	6.73492e-07	1.02382e-05
GALNT12	ENSGALG00000013197	60.1793	-2.53563	0.511322	-4.95897	7.08689e-07	1.07537e-05
GPRC5C	ENSGALG00000021362	251.23	-0.954443	0.192562	-4.95654	7.17586e-07	1.08646e-05
ARHGAP22	ENSGALG00000006137	93.8284	-2.34814	0.474073	-4.95312	7.30318e-07	1.10255e-05
ST6GALNAC1	ENSGALG00000001862	52.8097	-2.28135	0.463041	-4.92689	8.35495e-07	1.24966e-05
SAP130	ENSGALG00000002070	2361.8	-1.35224	0.275165	-4.91428	8.91097e-07	1.33044e-05
SSTR5	ENSGALG00000005258	80.6691	-2.70045	0.549616	-4.91334	8.95392e-07	1.33567e-05
UPF2	ENSGALG00000033772	5942.97	-1.30932	0.266813	-4.90727	9.2354e-07	1.3752e-05
TIMM50	ENSGALG00000044705	168.525	-1.11198	0.226628	-4.90664	9.26482e-07	1.37836e-05
BEND7	ENSGALG00000006682	652.312	-1.36208	0.27795	-4.90045	9.56196e-07	1.41401e-05
HNRNPU	ENSGALG00000010671	8746.98	-1.50613	0.307387	-4.89979	9.59413e-07	1.41727e-05
WNT8A	ENSGALG00000037494	57.7735	-5.60424	1.14426	-4.8977	9.69635e-07	1.43111e-05
GOLPH3L	ENSGALG00000014640	24.2305	-1.8388	0.37552	-4.89669	9.74664e-07	1.43726e-05
TCN2	ENSGALG00000048285	116.646	-1.38064	0.282138	-4.89352	9.90504e-07	1.45677e-05
GPR146	ENSGALG00000004058	60.6804	-2.63225	0.538217	-4.89069	1.00486e-06	1.47529e-05
POU2F3	ENSGALG00000006673	49.1253	-2.27298	0.464981	-4.88833	1.01697e-06	1.49125e-05
B2M	ENSGALG00000002160	430.485	-1.55954	0.319952	-4.8743	1.09197e-06	1.5948e-05
KIT	ENSGALG00000038634	180.508	-1.91485	0.392878	-4.8739	1.09415e-06	1.59659e-05
HYAL1	ENSGALG00000000785	159.823	-1.20293	0.247029	-4.8696	1.11824e-06	1.6289e-05
ST3GAL1	ENSGALG00000037773	141.647	-2.12138	0.435973	-4.86585	1.13965e-06	1.65575e-05
ARHGAP24	ENSGALG00000011124	128.475	-1.74446	0.358985	-4.85943	1.17726e-06	1.69826e-05
NECTIN3	ENSGALG00000015367	289.446	-1.08185	0.222676	-4.85839	1.18347e-06	1.70315e-05
GATAD2B	ENSGALG00000051276	60.2363	-1.03965	0.214066	-4.85668	1.19368e-06	1.71235e-05
CLIC6	ENSGALG00000016020	23.314	-2.46156	0.507467	-4.85068	1.23039e-06	1.76159e-05
FGG	ENSGALG00000009268	153.23	-6.58509	1.35861	-4.84695	1.25376e-06	1.79352e-05
CFC1	ENSGALG00000012623	795.154	-2.20524	0.455199	-4.84455	1.26896e-06	1.81372e-05
TFF2	ENSGALG00000016165	12.682	-5.94288	1.22733	-4.8421	1.28473e-06	1.83468e-05
B3GALT5	ENSGALG00000016128	11.6252	-4.15617	0.858685	-4.84016	1.29737e-06	1.85115e-05
TCF15	ENSGALG00000026276	22.0461	-3.26781	0.676427	-4.83099	1.35856e-06	1.9326e-05
NKAIN2	ENSGALG00000039756	156.008	-1.64154	0.340184	-4.82544	1.39697e-06	1.97809e-05
NMU	ENSGALG00000020151	20.5592	-3.04839	0.63233	-4.82088	1.42923e-06	2.02036e-05
CHST11	ENSGALG00000030607	52.9118	-1.97672	0.410534	-4.81501	1.47192e-06	2.07022e-05
NSUN7	ENSGALG00000014264	31.458	-2.30027	0.478442	-4.80784	1.52568e-06	2.13901e-05
MBOAT1	ENSGALG00000012681	97.299	-1.72105	0.358073	-4.80642	1.53656e-06	2.15029e-05
MYEF2	ENSGALG00000032546	2456.81	-0.831195	0.172929	-4.80657	1.53545e-06	2.15029e-05
NAGA	ENSGALG00000011900	340.488	-0.968364	0.201617	-4.80298	1.56318e-06	2.18388e-05
CGNL1	ENSGALG00000004294	424.6	-1.28053	0.266925	-4.79733	1.60794e-06	2.2408e-05
CCR7	ENSGALG00000035733	15.7119	-4.17699	0.870859	-4.79641	1.61537e-06	2.24929e-05
PIK3R1	ENSGALG00000014786	107.732	-1.74587	0.364117	-4.7948	1.62835e-06	2.26359e-05
SIK1	ENSGALG00000041988	262.063	-2.06867	0.431921	-4.78946	1.67227e-06	2.31504e-05
PDGFA	ENSGALG00000003642	3976.31	-2.5501	0.532641	-4.78764	1.68752e-06	2.33229e-05
ZFPM1	ENSGALG00000049065	264.647	-3.3322	0.696631	-4.78331	1.72435e-06	2.38123e-05
GRK4	ENSGALG00000015645	361.955	-1.19833	0.250694	-4.78005	1.75252e-06	2.41613e-05
GALNTL6	ENSGALG00000030588	26.4198	-2.61438	0.547466	-4.77542	1.79331e-06	2.46425e-05
SMTN	ENSGALG00000011865	170.857	-1.77145	0.371251	-4.77156	1.82807e-06	2.50997e-05
ARFIP2	ENSGALG00000037839	2333.66	-1.00334	0.210473	-4.76709	1.86905e-06	2.55783e-05
PHLDB2	ENSGALG00000015377	240.215	-1.43513	0.301291	-4.76326	1.90488e-06	2.60261e-05
ATP11C	ENSGALG00000006623	147.015	-1.30768	0.274886	-4.75717	1.96329e-06	2.66934e-05
RELN	ENSGALG00000008193	33.9771	-2.85782	0.601459	-4.75148	2.01935e-06	2.74082e-05
CDX2	ENSGALG00000034983	13.2209	-4.14655	0.872713	-4.75134	2.02077e-06	2.74082e-05
RAMP3	ENSGALG00000037246	265.345	-1.39824	0.295336	-4.73441	2.19688e-06	2.95573e-05
NEURL1	ENSGALG00000008281	163.896	-1.90433	0.40233	-4.73326	2.20939e-06	2.97017e-05
KPNA7	ENSGALG00000004665	9.54112	-5.28268	1.11625	-4.73252	2.21751e-06	2.9763e-05
KLF5	ENSGALG00000016927	61.3248	-1.62226	0.342999	-4.72965	2.24911e-06	3.01387e-05
CACNA2D2	ENSGALG00000038242	23.5882	-1.91659	0.405424	-4.72736	2.27454e-06	3.04065e-05
PTCH2	ENSGALG00000010133	31.3127	-1.80003	0.380832	-4.72656	2.28354e-06	3.04296e-05
FAH	ENSGALG00000006482	51.0518	-3.37302	0.714044	-4.72383	2.31442e-06	3.07432e-05
MB21D2	ENSGALG00000007218	11592.1	-0.948432	0.201012	-4.71829	2.37831e-06	3.15168e-05
TMEM82	ENSGALG00000052592	42.1001	-2.2732	0.482281	-4.71343	2.4358e-06	3.22022e-05
ZNF276	ENSGALG00000000513	337.206	-1.44449	0.30703	-4.70472	2.54217e-06	3.3482e-05
GRAMD1C	ENSGALG00000035629	697.531	-0.87793	0.187166	-4.69064	2.72355e-06	3.56404e-05
USP44	ENSGALG00000011400	2328.75	-0.886361	0.189106	-4.68712	2.77083e-06	3.61743e-05
FAM222B	ENSGALG00000041939	317.562	-0.917491	0.195803	-4.68579	2.78889e-06	3.63816e-05
F3	ENSGALG00000005619	979.023	-1.39446	0.297726	-4.68369	2.81754e-06	3.67268e-05
TMEM51	ENSGALG00000035819	600.768	-1.09876	0.235055	-4.67448	2.94693e-06	3.82347e-05
BF1	ENSGALG00000033932	124.769	-1.23755	0.264809	-4.67336	2.96313e-06	3.83557e-05
UPK1B	ENSGALG00000015079	1392.47	-1.70883	0.3657	-4.67276	2.97177e-06	3.84378e-05
OXR1	ENSGALG00000042182	1118.91	-1.17145	0.251562	-4.6567	3.21317e-06	4.12098e-05
TCF20	ENSGALG00000011878	334.941	-1.19586	0.256949	-4.65408	3.25429e-06	4.16733e-05
NKX2-1	ENSGALG00000037632	211.204	-4.10834	0.882783	-4.65385	3.25788e-06	4.16875e-05
KLHL32	ENSGALG00000015517	78.8052	-2.14088	0.460139	-4.65267	3.27658e-06	4.18946e-05
MICAL2	ENSGALG00000005540	54.3143	-2.08776	0.449062	-4.64916	3.33288e-06	4.25171e-05
OPRK1	ENSGALG00000015269	9.06875	-6.06666	1.30562	-4.64657	3.37503e-06	4.30221e-05
SGMS1	ENSGALG00000003701	563.02	-1.37648	0.296632	-4.64035	3.47825e-06	4.42031e-05
ARRDC1	ENSGALG00000008475	252.206	-1.39746	0.301263	-4.63867	3.50656e-06	4.44747e-05
TOR4A	ENSGALG00000008623	189.644	-1.24954	0.269379	-4.63861	3.50759e-06	4.44747e-05
HLX	ENSGALG00000037257	47.3021	-3.23412	0.697416	-4.63729	3.53001e-06	4.4725e-05
ADGRB3	ENSGALG00000016176	271.491	-1.28045	0.276218	-4.63565	3.5581e-06	4.49787e-05
MYO1A	ENSGALG00000032598	175.164	-1.1702	0.252485	-4.63474	3.5738e-06	4.51431e-05
HMGB1	ENSGALG00000042875	156460	-1.59636	0.344857	-4.62906	3.67325e-06	4.62598e-05
LLGL2	ENSGALG00000008057	559.287	-1.0059	0.218609	-4.60134	4.19791e-06	5.23941e-05
SKAP1	ENSGALG00000027305	9.86688	-6.47034	1.40628	-4.60102	4.2043e-06	5.24347e-05
NFKBIZ	ENSGALG00000015346	150.172	-2.33507	0.507826	-4.59817	4.26217e-06	5.30773e-05
ATP13A4	ENSGALG00000020827	7.31113	-7.96932	1.73326	-4.59788	4.26815e-06	5.31123e-05
ESRP2	ENSGALG00000003374	1253.62	-0.915791	0.199362	-4.59361	4.35649e-06	5.4091e-05
MSGN1	ENSGALG00000016469	8.74999	-4.45717	0.971212	-4.58929	4.44759e-06	5.50995e-05
GLRA1	ENSGALG00000004134	17.4528	-4.53799	0.990819	-4.58004	4.64887e-06	5.73806e-05
STK26	ENSGALG00000006049	826.502	-1.16747	0.255053	-4.57738	4.70842e-06	5.80301e-05
PEX5L	ENSGALG00000043386	37.6937	-3.08342	0.67464	-4.57046	4.86646e-06	5.98456e-05
NRP1	ENSGALG00000007140	126.165	-1.80717	0.396341	-4.55962	5.12461e-06	6.27035e-05
GLUL	ENSGALG00000043754	14151.8	-1.41802	0.311275	-4.55551	5.22585e-06	6.38897e-05
MYH9	ENSGALG00000043092	5373.35	-1.4311	0.314167	-4.55523	5.23271e-06	6.39269e-05
FBN2	ENSGALG00000014686	79.1792	-2.04202	0.44842	-4.55381	5.26827e-06	6.42675e-05
PDGFRB	ENSGALG00000030613	16.3413	-3.08097	0.676795	-4.5523	5.30635e-06	6.46849e-05
MACC1	ENSGALG00000010868	9.38423	-4.16168	0.9156	-4.5453	5.48567e-06	6.67251e-05
CREBBP	ENSGALG00000007762	3956.81	-0.978623	0.21536	-4.54413	5.51614e-06	6.7047e-05
GABBR2	ENSGALG00000013200	35.5997	-1.98028	0.43678	-4.53381	5.79291e-06	7.00784e-05
APBB1IP	ENSGALG00000007579	59.9624	-1.74071	0.38419	-4.53084	5.87483e-06	7.0943e-05
SEMA6A	ENSGALG00000002294	966.863	-1.62523	0.358798	-4.52964	5.90835e-06	7.12963e-05
SLC11A2	ENSGALG00000041533	843.96	-0.995002	0.219767	-4.52754	5.96743e-06	7.16991e-05
EVX1	ENSGALG00000037310	7.25592	-4.76753	1.05317	-4.52683	5.98745e-06	7.18365e-05
HUNK	ENSGALG00000015879	208.108	-1.60752	0.355239	-4.52518	6.03441e-06	7.22823e-05
BDNF	ENSGALG00000012163	50.6012	-1.72432	0.381091	-4.52469	6.04829e-06	7.2359e-05
GNB4	ENSGALG00000008983	334.071	-1.00138	0.22149	-4.5211	6.15195e-06	7.32848e-05
GJA1	ENSGALG00000014873	5209.46	-0.96531	0.213544	-4.52043	6.17149e-06	7.3361e-05
ARHGAP35	ENSGALG00000036101	37.9561	-1.74945	0.387143	-4.51886	6.21737e-06	7.38539e-05
ILDR1	ENSGALG00000015136	283.955	-1.21274	0.268496	-4.51679	6.27853e-06	7.45275e-05
HNF1B	ENSGALG00000005504	9.94956	-3.84455	0.852668	-4.50885	6.51813e-06	7.72073e-05
VEPH1	ENSGALG00000009682	4.85531	-7.12113	1.58042	-4.50585	6.61086e-06	7.82503e-05
FLNB	ENSGALG00000005678	206.338	-1.35219	0.300445	-4.50063	6.77527e-06	8.00266e-05
SPTBN1	ENSGALG00000029512	3560.27	-1.45593	0.323532	-4.5001	6.7923e-06	8.01711e-05
HBEGF	ENSGALG00000000949	89.8192	-1.65736	0.368367	-4.49922	6.82044e-06	8.04466e-05
ATG2B	ENSGALG00000042088	357.622	-1.82225	0.406	-4.48831	7.17913e-06	8.42026e-05
ESCO2	ENSGALG00000016583	2049.76	-0.823686	0.183738	-4.48294	7.36215e-06	8.6168e-05
LPAR6	ENSGALG00000016998	318.896	-1.23787	0.276183	-4.48207	7.39231e-06	8.64003e-05
ELMO1	ENSGALG00000035492	431.472	-0.932769	0.208136	-4.48153	7.41084e-06	8.65563e-05
RBM47	ENSGALG00000014267	54.4157	-2.84732	0.635522	-4.48029	7.45414e-06	8.70013e-05
WNT11B	ENSGALG00000004401	41.4638	-3.14002	0.701401	-4.47679	7.57751e-06	8.81952e-05
KCNK5	ENSGALG00000034077	168.162	-1.4397	0.32208	-4.47002	7.8214e-06	9.08444e-05
FNBP1	ENSGALG00000004088	265.364	-0.818233	0.18325	-4.46511	8.0026e-06	9.26917e-05
CHRM4	ENSGALG00000008365	89.0731	-1.78218	0.399411	-4.46204	8.11844e-06	9.38386e-05
TOX2	ENSGALG00000003106	277.136	-1.41862	0.318096	-4.45973	8.20612e-06	9.4656e-05
HOGA1	ENSGALG00000006134	8.31066	-4.521	1.01516	-4.4535	8.44826e-06	9.71812e-05
ISM1	ENSGALG00000009042	18.7283	-3.97084	0.891616	-4.45353	8.44703e-06	9.71812e-05
HOXB3	ENSGALG00000043219	11.4281	-4.56809	1.02714	-4.44737	8.69286e-06	9.96524e-05
MARVELD3	ENSGALG00000012886	38.6416	-2.35707	0.530169	-4.44588	8.75341e-06	0.000100072
NPR2	ENSGALG00000027630	54.0944	-1.4881	0.335133	-4.44032	8.98235e-06	0.00010255
SPINK5	ENSGALG00000031496	37.8259	-2.9013	0.653524	-4.43948	9.01782e-06	0.000102771
RASGEF1C	ENSGALG00000006076	44.5409	-2.57214	0.579502	-4.43853	9.05772e-06	0.000103129
NIPAL4	ENSGALG00000039687	4.17613	-6.89335	1.55448	-4.43451	9.22821e-06	0.000104856
ISL1	ENSGALG00000014884	51.3563	-2.82531	0.637814	-4.42967	9.43752e-06	0.000106799
ITM2C	ENSGALG00000036111	140.354	-1.32503	0.299806	-4.41962	9.88762e-06	0.000111666
MAPK13	ENSGALG00000030966	213.772	-1.15304	0.261138	-4.41544	1.00803e-05	0.000113536
RBP4A	ENSGALG00000006629	1346.77	-3.43176	0.777602	-4.41326	1.01824e-05	0.000114532
ADCY6	ENSGALG00000031244	486.507	-1.08481	0.245867	-4.41216	1.02343e-05	0.000115035
ARHGAP6	ENSGALG00000016602	37.0972	-2.12804	0.482642	-4.40915	1.03778e-05	0.000116338
CA8	ENSGALG00000039145	25.0713	-2.00023	0.454118	-4.40464	1.05958e-05	0.000118307
IGSF5	ENSGALG00000016132	9.65669	-5.08845	1.15654	-4.39972	1.08388e-05	0.000120779
TMEM200A	ENSGALG00000002282	78.3731	-1.53597	0.349202	-4.39851	1.08998e-05	0.000121377
ALDH1A1	ENSGALG00000015147	66.2898	-4.30561	0.982835	-4.38081	1.18239e-05	0.000130538
MAFK	ENSGALG00000004189	178.604	-0.940404	0.21475	-4.37906	1.1919e-05	0.000131328
C3orf70	ENSGALG00000050049	350.16	-1.09085	0.249129	-4.37864	1.1942e-05	0.000131495
EDNRB	ENSGALG00000016912	66.4543	-1.77344	0.405145	-4.37729	1.20162e-05	0.000132225
DDX10	ENSGALG00000017156	2453.13	-1.27992	0.292449	-4.37655	1.20575e-05	0.000132593
VGLL2	ENSGALG00000014917	5.43414	-6.46612	1.4777	-4.37581	1.20984e-05	0.000132955
KIF26A	ENSGALG00000011581	181.405	-2.19215	0.501068	-4.37497	1.2145e-05	0.000133293
LHX5	ENSGALG00000008303	58.1706	-1.6242	0.371319	-4.37414	1.21913e-05	0.000133713
DNAJC30	ENSGALG00000047167	21.9709	-2.51689	0.575587	-4.37274	1.22698e-05	0.000134485
NTN3	ENSGALG00000029072	111.358	-1.5071	0.345039	-4.36791	1.25438e-05	0.000136862
MMP15	ENSGALG00000038758	266.814	-1.04423	0.239147	-4.36649	1.2626e-05	0.000137668
SPP1	ENSGALG00000010926	64.1257	-2.96688	0.679519	-4.36615	1.26453e-05	0.00013779
CD24	ENSGALG00000035599	1637.62	-0.886755	0.203208	-4.36379	1.27829e-05	0.000139017
BAAT	ENSGALG00000040619	16.6448	-2.29179	0.525305	-4.36279	1.28413e-05	0.000139471
DCBLD1	ENSGALG00000014907	143.767	-1.08998	0.249917	-4.36136	1.29258e-05	0.000140116
SYT2	ENSGALG00000026033	8.41816	-2.89585	0.664124	-4.36041	1.2982e-05	0.000140634
SQSTM1	ENSGALG00000035804	2479.39	-1.28755	0.295988	-4.35	1.36135e-05	0.000146433
B4GALT7	ENSGALG00000032145	915.913	-1.02452	0.235646	-4.34771	1.37566e-05	0.000147841
ABCA1	ENSGALG00000015433	3.43558	-5.93687	1.36585	-4.34666	1.38225e-05	0.000148109
SEMA3B	ENSGALG00000013722	51.4075	-1.67363	0.385238	-4.3444	1.39656e-05	0.000149166
CACNA1E	ENSGALG00000003833	153.882	-1.36741	0.31487	-4.34277	1.40697e-05	0.000150086
CIDEC	ENSGALG00000026945	16.52	-2.58051	0.594695	-4.33921	1.42995e-05	0.00015244
CD200L	ENSGALG00000015395	31.8068	-2.01432	0.464246	-4.3389	1.43197e-05	0.000152558
FEZF2	ENSGALG00000007184	10.9445	-4.01857	0.926546	-4.33715	1.44342e-05	0.000153545
RNF19A	ENSGALG00000038772	417.884	-0.939147	0.21654	-4.33706	1.44398e-05	0.000153545
LITAF	ENSGALG00000003217	28.0937	-3.43997	0.793981	-4.33256	1.47383e-05	0.000156619
CTDSPL2	ENSGALG00000008199	1686.68	-1.52692	0.352581	-4.33069	1.48644e-05	0.000157859
CORO2A	ENSGALG00000001933	137.188	-1.97744	0.456841	-4.32852	1.50113e-05	0.000158837
DEK	ENSGALG00000012684	4340.03	-0.920399	0.212653	-4.32817	1.50354e-05	0.000158868
PTPRM	ENSGALG00000031284	95.9461	-2.35845	0.544953	-4.32782	1.50595e-05	0.000159023
GAS2	ENSGALG00000003655	218.09	-1.03871	0.240094	-4.32625	1.51672e-05	0.000159858
MPPED2	ENSGALG00000012136	15.659	-2.74914	0.63597	-4.32275	1.54094e-05	0.000162206
TGS1	ENSGALG00000015340	5363.3	-1.27754	0.296209	-4.31299	1.61063e-05	0.000169176
HAS2	ENSGALG00000029596	670.343	-1.45457	0.33726	-4.31291	1.6112e-05	0.000169176
GDPD1	ENSGALG00000005103	211.943	-1.19309	0.276865	-4.30927	1.63792e-05	0.000171766
RALGAPA1	ENSGALG00000010088	8180.76	-0.805933	0.187127	-4.30686	1.65585e-05	0.000173429
IFI30	ENSGALG00000033694	33.2817	-2.22869	0.517609	-4.30574	1.66431e-05	0.000174206
ANK3	ENSGALG00000003135	994.581	-0.895757	0.208151	-4.3034	1.68198e-05	0.000175836
TMEM125	ENSGALG00000053697	10.018	-4.05115	0.941641	-4.30223	1.6909e-05	0.000176438
HOXA4	ENSGALG00000022622	5.28037	-5.27451	1.22646	-4.30059	1.70346e-05	0.000177637
ABCD4	ENSGALG00000010229	363.967	-0.903374	0.210366	-4.29431	1.75241e-05	0.000182288
KIAA0930	ENSGALG00000014226	70.846	-1.52454	0.355116	-4.29307	1.76223e-05	0.000183081
HNRNPAB	ENSGALG00000014381	12316.4	-1.33779	0.31173	-4.2915	1.77467e-05	0.00018426
BMF	ENSGALG00000014537	426.106	-0.897102	0.209243	-4.28736	1.80808e-05	0.000187496
PPP1R16B	ENSGALG00000003568	116.473	-1.28654	0.300305	-4.2841	1.8348e-05	0.000190013
AFF1	ENSGALG00000043935	133.976	-1.46866	0.342827	-4.28398	1.83576e-05	0.000190013
AKAP8L	ENSGALG00000039974	1158.39	-1.08657	0.253774	-4.28165	1.85511e-05	0.000191779
TNFRSF6B	ENSGALG00000006106	27.2608	-3.08687	0.721177	-4.28033	1.8662e-05	0.000192688
MYL9	ENSGALG00000028567	1732.77	-1.1998	0.280356	-4.27955	1.87272e-05	0.000193241
SH3YL1	ENSGALG00000016362	638.201	-0.92125	0.215655	-4.27187	1.9384e-05	0.000199281
AIF1L	ENSGALG00000029834	737.652	-0.989611	0.232253	-4.26092	2.03588e-05	0.000208152
GRHL3	ENSGALG00000004249	254.609	-1.76172	0.414123	-4.2541	2.09892e-05	0.000214336
POU2F1	ENSGALG00000015446	2835.59	-0.766513	0.180202	-4.25363	2.10337e-05	0.000214659
SMIM4	ENSGALG00000042863	1037.7	-1.18701	0.279103	-4.25295	2.10976e-05	0.000215049
JARID2	ENSGALG00000012702	10257.4	-1.46435	0.344369	-4.25228	2.11607e-05	0.000215561
PARP9	ENSGALG00000045511	315.125	-0.946613	0.222663	-4.25133	2.12502e-05	0.000216341
RBM33	ENSGALG00000006372	465.143	-1.18293	0.278351	-4.24978	2.13984e-05	0.000217585
TRIM8	ENSGALG00000036785	19977.7	-1.09708	0.258272	-4.24778	2.15898e-05	0.000219265
RRBP1	ENSGALG00000008676	1082.77	-1.07321	0.252829	-4.24482	2.18772e-05	0.000221645
MNX1	ENSGALG00000041154	14.7019	-2.29388	0.540465	-4.24426	2.19316e-05	0.000222062
EHD4	ENSGALG00000008950	51.3053	-1.61052	0.379607	-4.2426	2.20949e-05	0.000223446
EML6	ENSGALG00000008139	63.9511	-1.96252	0.462689	-4.24156	2.21968e-05	0.000224205
CEP131	ENSGALG00000006895	351.912	-1.04455	0.246341	-4.24027	2.23249e-05	0.000225228
E2F8	ENSGALG00000041299	308.922	-1.21464	0.286586	-4.23829	2.25226e-05	0.000226948
SLCO2B1	ENSGALG00000017302	29.5826	-2.67365	0.630943	-4.23755	2.25975e-05	0.000227565
CDK12	ENSGALG00000001731	301.912	-1.00176	0.23642	-4.23718	2.26342e-05	0.000227799
ETV5	ENSGALG00000005768	734.969	-1.06119	0.250748	-4.23211	2.31511e-05	0.000232861
LRTOMT	ENSGALG00000035375	59.2668	-1.85589	0.438624	-4.23117	2.32475e-05	0.000233567
OSBPL8	ENSGALG00000010246	263.404	-1.31699	0.311403	-4.22922	2.345e-05	0.000235302
MGARP	ENSGALG00000046580	127.477	-1.31268	0.310407	-4.22889	2.34843e-05	0.000235504
CLEC16A	ENSGALG00000007167	242.93	-1.10142	0.260633	-4.22592	2.37965e-05	0.000238213
GCC1	ENSGALG00000033149	205.357	-0.940341	0.222527	-4.22575	2.3815e-05	0.000238235
VDAC1	ENSGALG00000006503	198.826	-1.22696	0.290387	-4.22526	2.38668e-05	0.000238483
TGM4	ENSGALG00000033171	13.4708	-6.29082	1.49016	-4.22158	2.42599e-05	0.000241546
TBX20	ENSGALG00000032097	5.83845	-7.82075	1.85296	-4.22067	2.43576e-05	0.00024223
UNC13B	ENSGALG00000002165	50.2339	-1.94278	0.460787	-4.21622	2.48433e-05	0.000246767
PARD6B	ENSGALG00000007994	92.2874	-1.35615	0.321799	-4.21427	2.50589e-05	0.000248319
ATP8B1	ENSGALG00000030834	90.8876	-1.55371	0.368853	-4.21227	2.52819e-05	0.00025038
SLC22A23	ENSGALG00000012816	76.273	-1.50915	0.358524	-4.20933	2.56125e-05	0.000253056
GABRA2	ENSGALG00000014206	15.2997	-3.21363	0.763927	-4.20672	2.59106e-05	0.000255699
AGPAT3	ENSGALG00000031932	104.131	-1.50163	0.357017	-4.20604	2.59888e-05	0.00025632
TMOD4	ENSGALG00000030247	31.6564	-1.73676	0.413374	-4.20142	2.65241e-05	0.000260984
SEPTIN9	ENSGALG00000040244	3035.32	-0.921023	0.219407	-4.19778	2.69541e-05	0.000264903
HNRNPM	ENSGALG00000000377	30054.3	-0.999383	0.238121	-4.19695	2.70532e-05	0.000265722
BRPF3	ENSGALG00000000776	2720.9	-1.15617	0.275614	-4.19488	2.73014e-05	0.000268002
DNM2	ENSGALG00000040741	87.4722	-1.16887	0.278719	-4.19371	2.74428e-05	0.000269232
MIXL1	ENSGALG00000033786	6.15711	-4.19926	1.00186	-4.19145	2.77172e-05	0.000271605
QSOX1	ENSGALG00000003933	152.38	-1.86706	0.445714	-4.18892	2.80285e-05	0.000274175
DPYSL5	ENSGALG00000041028	23.0677	-1.60768	0.384408	-4.18222	2.88674e-05	0.000281067
RALBP1	ENSGALG00000008405	3338.06	-0.808556	0.193401	-4.18073	2.90578e-05	0.000282756
GABRA6	ENSGALG00000001695	22.5434	-2.4461	0.58682	-4.16839	3.06753e-05	0.000296428
USP2	ENSGALG00000006755	24.5404	-1.92928	0.463181	-4.16528	3.10964e-05	0.000299977
IGSF3	ENSGALG00000036738	71.0805	-1.11162	0.266992	-4.16349	3.13421e-05	0.000301826
NFATC2	ENSGALG00000007963	26.0483	-2.98906	0.71828	-4.16142	3.16279e-05	0.000304053
TACR1	ENSGALG00000036638	254.562	-1.68574	0.405123	-4.16107	3.16759e-05	0.000304165
ICA1	ENSGALG00000010708	366.687	-0.976755	0.234775	-4.16039	3.17706e-05	0.000304725
RERGL	ENSGALG00000013112	141.933	-1.37649	0.331746	-4.14924	3.33586e-05	0.000318649
PPM1B	ENSGALG00000030691	901.751	-0.80786	0.194767	-4.14782	3.35652e-05	0.000320286
METAP2	ENSGALG00000011377	14765	-0.865076	0.208633	-4.14641	3.37725e-05	0.000321714
LMO7	ENSGALG00000016920	145.301	-1.31464	0.317054	-4.14641	3.37726e-05	0.000321714
AFAP1L2	ENSGALG00000008999	122.942	-1.29896	0.313442	-4.14418	3.41038e-05	0.000324684
MEX3A	ENSGALG00000014016	9720.18	-0.762027	0.183896	-4.14379	3.41613e-05	0.000325047
GALNT7	ENSGALG00000010744	326.571	-0.869574	0.209871	-4.14338	3.42223e-05	0.000325442
RMDN3	ENSGALG00000035242	54.912	-1.87593	0.453632	-4.13537	3.5439e-05	0.000336249
SORCS3	ENSGALG00000008434	19.1276	-3.29395	0.796633	-4.13483	3.55214e-05	0.000336648
SLITRK2	ENSGALG00000009192	154.013	-1.39142	0.336527	-4.13463	3.55521e-05	0.000336749
VWC2L	ENSGALG00000003472	74.8668	-1.63711	0.396219	-4.13183	3.5988e-05	0.000340492
GRK2	ENSGALG00000042741	860.995	-1.21016	0.293001	-4.13023	3.624e-05	0.000342683
TRIM24	ENSGALG00000012823	322.484	-1.20805	0.292706	-4.12719	3.67219e-05	0.000346457
NIPAL1	ENSGALG00000027986	23.8039	-3.20735	0.777257	-4.1265	3.68321e-05	0.0003473
PLEKHN1	ENSGALG00000002121	28.732	-2.13879	0.518462	-4.12526	3.70311e-05	0.000348959
BAALC	ENSGALG00000051919	73.8513	-1.83607	0.445092	-4.12515	3.70497e-05	0.000348959
ADAMTS17	ENSGALG00000038688	58.7354	-2.30061	0.558344	-4.12042	3.78184e-05	0.000355999
HS3ST5	ENSGALG00000026594	4.23674	-6.3455	1.5403	-4.11964	3.79462e-05	0.000357001
SYCE3	ENSGALG00000042936	20.4471	-2.50979	0.609813	-4.11567	3.8605e-05	0.000362792
FAM184B	ENSGALG00000041854	224.417	-1.1869	0.288615	-4.11241	3.91547e-05	0.000367544
ATP12A	ENSGALG00000006469	4.86789	-6.22842	1.51643	-4.1073	4.00317e-05	0.000374517
SRF	ENSGALG00000032029	165.773	-1.11749	0.272165	-4.10594	4.02681e-05	0.000376307
TBX2	ENSGALG00000034297	5.95166	-3.42751	0.83576	-4.10107	4.11242e-05	0.000383665
UBE2M	ENSGALG00000043628	46.3371	-1.3643	0.332849	-4.09887	4.15175e-05	0.000386904
CD2AP	ENSGALG00000016720	928.11	-0.986084	0.24071	-4.09656	4.19341e-05	0.000390351
TBXAS1	ENSGALG00000012791	159.463	-1.15714	0.282693	-4.09328	4.25319e-05	0.000395037
ATP6V0C	ENSGALG00000009229	5251.28	-1.17428	0.286891	-4.09313	4.2559e-05	0.000395069
P2RY4	ENSGALG00000004346	19.5076	-1.93463	0.473069	-4.08954	4.32229e-05	0.000400344
LRRN4	ENSGALG00000008815	651.089	-1.0857	0.26586	-4.08371	4.43222e-05	0.000410072
GNAZ	ENSGALG00000006719	49.3426	-2.46457	0.603582	-4.08324	4.44127e-05	0.000410456
SPTSSB	ENSGALG00000027494	134.189	-2.58004	0.632003	-4.08232	4.45874e-05	0.000411616
FGFRL1	ENSGALG00000037525	165.697	-2.22007	0.544335	-4.0785	4.53279e-05	0.000417371
UBAC1	ENSGALG00000042564	392.948	-0.922198	0.226116	-4.07843	4.53417e-05	0.000417371
ARHGEF6	ENSGALG00000006439	396.503	-0.846674	0.207629	-4.07782	4.546e-05	0.000417827
TRPM6	ENSGALG00000015154	12.3932	-2.8956	0.710125	-4.07759	4.55054e-05	0.000418015
SLC7A10	ENSGALG00000004729	15.2767	-2.86668	0.703501	-4.07487	4.60393e-05	0.000422253
SUCNR1	ENSGALG00000053278	6.90939	-7.02371	1.72499	-4.07174	4.66634e-05	0.00042748
BMP4	ENSGALG00000012429	160.086	-1.55189	0.381175	-4.07132	4.6747e-05	0.00042793
PI4K2B	ENSGALG00000031538	149.97	-1.25628	0.308574	-4.07124	4.67637e-05	0.00042793
KDF1	ENSGALG00000000902	351.397	-1.07402	0.263867	-4.07032	4.69488e-05	0.000429389
PLEK2	ENSGALG00000009562	48.5599	-2.14916	0.528353	-4.06766	4.74873e-05	0.00043384
ACSF2	ENSGALG00000019768	1075.03	-1.07852	0.265819	-4.05736	4.96315e-05	0.000451458
ADD3	ENSGALG00000008542	5321.19	-0.915838	0.226051	-4.05146	5.08991e-05	0.000461233
MAP6	ENSGALG00000007441	498.867	-0.810495	0.200059	-4.05127	5.09403e-05	0.000461357
SNCB	ENSGALG00000021542	103.124	-0.801027	0.198474	-4.03593	5.43855e-05	0.000488593
SRXN1	ENSGALG00000054306	57.5221	-1.62525	0.402827	-4.03462	5.46917e-05	0.000491081
WIPF3	ENSGALG00000011170	82.3997	-1.33923	0.332127	-4.03229	5.52369e-05	0.000494914
RPIA	ENSGALG00000015960	709.769	-0.823492	0.204433	-4.02818	5.62096e-05	0.000503091
DIAPH2	ENSGALG00000030791	278.656	-0.819653	0.203709	-4.02365	5.7303e-05	0.000512056
BSPRY	ENSGALG00000008861	126.367	-1.1247	0.279962	-4.01734	5.88596e-05	0.000525125
GPC3	ENSGALG00000006087	345.792	-1.17591	0.292858	-4.0153	5.937e-05	0.000528832
GAD1	ENSGALG00000034070	89.7144	-1.57543	0.392435	-4.01448	5.95759e-05	0.000530384
CLDN19	ENSGALG00000023580	1235.14	-1.05615	0.263349	-4.01045	6.06025e-05	0.000538093
TWIST1	ENSGALG00000041640	1678.26	-2.53806	0.633	-4.00958	6.08279e-05	0.000539807
SLC34A1	ENSGALG00000003075	15.7941	-1.932	0.48202	-4.00813	6.12018e-05	0.000542838
RNF214	ENSGALG00000036993	436.343	-1.06759	0.266736	-4.00243	6.26963e-05	0.000553623
NTN1	ENSGALG00000023626	11.1835	-2.22518	0.556205	-4.00066	6.3167e-05	0.000556728
MITF	ENSGALG00000039583	117.018	-1.07733	0.269377	-3.99934	6.35205e-05	0.000559254
MCAM	ENSGALG00000030027	219.8	-1.55777	0.389603	-3.99836	6.37818e-05	0.000561259
HOXA1	ENSGALG00000028095	6.73662	-4.02084	1.00571	-3.99801	6.38781e-05	0.000561811
SSBP2	ENSGALG00000023089	2676.13	-0.865442	0.216523	-3.99699	6.41522e-05	0.000563926
TMEM164	ENSGALG00000008076	74.7143	-1.21719	0.304824	-3.99308	6.52201e-05	0.000572712
MIB2	ENSGALG00000001473	263.653	-0.843967	0.211486	-3.99064	6.5894e-05	0.000577115
SGPL1	ENSGALG00000004553	2042.29	-0.983103	0.246366	-3.99042	6.59575e-05	0.000577369
HS6ST2	ENSGALG00000034250	109.79	-1.3258	0.332327	-3.98944	6.62293e-05	0.000579446
PTPN14	ENSGALG00000009784	40.1197	-1.63204	0.409118	-3.98916	6.63075e-05	0.000579827
DAZAP1	ENSGALG00000015200	7439.03	-0.923938	0.232339	-3.97669	6.98812e-05	0.000608409
RNLS	ENSGALG00000029829	113.573	-1.25018	0.314394	-3.97646	6.99482e-05	0.000608409
ABCA2	ENSGALG00000036894	593.506	-1.43002	0.359693	-3.97566	7.01833e-05	0.000609579
KCNAB1	ENSGALG00000010269	604.51	-0.778714	0.196105	-3.9709	7.16014e-05	0.00062093
RDH10	ENSGALG00000034346	117.814	-2.07795	0.523302	-3.97085	7.1618e-05	0.00062093
EOMES	ENSGALG00000027247	59.4661	-3.82922	0.965098	-3.9677	7.25695e-05	0.000627946
EDC4	ENSGALG00000040875	209.754	-1.6614	0.419046	-3.96472	7.34829e-05	0.000635271
EAF2	ENSGALG00000011657	1650.04	-0.774242	0.1953	-3.96437	7.35904e-05	0.000635871
FOXJ1	ENSGALG00000041025	57.0534	-1.74579	0.440437	-3.96377	7.37746e-05	0.000636929
ZNF292	ENSGALG00000035472	617.212	-1.59243	0.401915	-3.96209	7.42955e-05	0.000640971
HNF1A	ENSGALG00000006968	9.21861	-2.94083	0.742514	-3.96064	7.47489e-05	0.000644218
RBM46	ENSGALG00000009278	245.64	-1.02069	0.257746	-3.96008	7.49261e-05	0.000645081
STX11	ENSGALG00000011673	20.3192	-2.82519	0.713481	-3.95972	7.5038e-05	0.000645713
USP7	ENSGALG00000007307	1522.43	-0.838071	0.211851	-3.95595	7.62301e-05	0.000655634
GJB1	ENSGALG00000005541	866.273	-1.1066	0.280102	-3.95069	7.79275e-05	0.000668515
INTS3	ENSGALG00000027046	228.304	-1.02969	0.260679	-3.95003	7.81409e-05	0.000669317
SLC6A6	ENSGALG00000006425	235.286	-1.23288	0.312299	-3.94775	7.88907e-05	0.000675048
CASKIN2	ENSGALG00000008034	55.7528	-1.86314	0.472125	-3.94628	7.93734e-05	0.000678484
SPSB4	ENSGALG00000032053	519.056	-0.983957	0.249483	-3.94399	8.0137e-05	0.000683964
CTSH	ENSGALG00000033557	673.226	-0.947035	0.240519	-3.93747	8.23454e-05	0.000699956
KMT2D	ENSGALG00000031702	105.384	-0.759148	0.192938	-3.93467	8.331e-05	0.00070672
TMEM255A	ENSGALG00000008604	334.95	-0.893014	0.226978	-3.93437	8.34148e-05	0.000707251
RSBN1L	ENSGALG00000008328	642.735	-0.952953	0.242416	-3.93106	8.45725e-05	0.00071619
CA5B	ENSGALG00000005855	214.855	-1.07536	0.273893	-3.92619	8.63028e-05	0.000727682
NAA30	ENSGALG00000012098	284.635	-0.885822	0.225677	-3.92517	8.66698e-05	0.000730041
GPATCH8	ENSGALG00000041556	303.954	-1.00733	0.25663	-3.9252	8.66577e-05	0.000730041
KCNQ1	ENSGALG00000037138	13.7916	-2.41512	0.615398	-3.92448	8.69189e-05	0.000731404
SNTA1	ENSGALG00000029694	157.349	-1.27611	0.325283	-3.92308	8.74251e-05	0.000735293
RABL6	ENSGALG00000030263	687.336	-1.30809	0.333665	-3.92037	8.84117e-05	0.000740985
TAPBP	ENSGALG00000008022	36.5182	-1.53631	0.392069	-3.91846	8.91178e-05	0.000746155
FLVCR2	ENSGALG00000010326	57.7156	-2.05432	0.524474	-3.91691	8.96918e-05	0.000750586
MPP5	ENSGALG00000009581	720.585	-0.849525	0.21693	-3.91612	8.99845e-05	0.000752283
SERPINI1	ENSGALG00000009470	1507.68	-0.854532	0.218468	-3.91148	9.17337e-05	0.000765377
ETV6	ENSGALG00000012921	329.604	-1.00455	0.25687	-3.91072	9.20221e-05	0.000767401
SLC35F3	ENSGALG00000011003	65.9173	-2.33226	0.596532	-3.90969	9.24136e-05	0.000770282
SLC16A13	ENSGALG00000053914	4.74915	-4.57299	1.17089	-3.90556	9.40093e-05	0.000782413
CHD5	ENSGALG00000000747	525.743	-1.17429	0.300858	-3.90315	9.49506e-05	0.000788679
PLA2G12B	ENSGALG00000004332	23.5006	-2.42467	0.622298	-3.89631	9.76705e-05	0.000809664
CDC37	ENSGALG00000048930	155.33	-1.53951	0.395293	-3.89461	9.83557e-05	0.000814537
CHIC1	ENSGALG00000040956	633.029	-0.925246	0.237704	-3.89243	9.92467e-05	0.000820698
KCNV1	ENSGALG00000031449	25.9225	-2.20889	0.568046	-3.88858	0.000100832	0.000831465
TMEM64	ENSGALG00000042599	21.8699	-1.69608	0.436197	-3.88834	0.000100931	0.000831753
PLEKHA3	ENSGALG00000009135	173.248	-1.48743	0.382771	-3.88596	0.000101927	0.000839546
MNAT1	ENSGALG00000011910	5330.42	-0.846549	0.2179	-3.88504	0.000102312	0.000841473
ARHGAP26	ENSGALG00000033938	116.021	-1.01741	0.262791	-3.87158	0.000108134	0.000884142
NKX2-5	ENSGALG00000002886	9.4885	-3.92734	1.01718	-3.86099	0.000112928	0.000920638
ARID5B	ENSGALG00000031534	41.036	-2.41871	0.626558	-3.86031	0.000113242	0.000922749
FBXO34	ENSGALG00000032563	330.489	-0.944175	0.24461	-3.85992	0.000113424	0.000923783
ECHS1	ENSGALG00000024271	753.722	-0.815155	0.211238	-3.85894	0.00011388	0.000926146
MOB1A	ENSGALG00000039203	672.66	-0.86501	0.224171	-3.85871	0.000113987	0.000926563
CECR2	ENSGALG00000013034	38.2028	-1.85834	0.482845	-3.84872	0.000118735	0.000961424
BF2	ENSGALG00000041380	260.299	-1.31241	0.341026	-3.84842	0.00011888	0.000962132
DLX5	ENSGALG00000009129	303.605	-0.999701	0.259791	-3.84809	0.00011904	0.000962501
CCDC85C	ENSGALG00000011139	60.7077	-1.49052	0.387681	-3.8447	0.000120699	0.000974504
NFS1	ENSGALG00000001568	1323.23	-0.846076	0.2202	-3.84231	0.000121882	0.000983574
ZNF609	ENSGALG00000040087	232.059	-1.19291	0.310575	-3.84099	0.00012254	0.000987455
RNF150	ENSGALG00000009865	62.6337	-1.68152	0.43846	-3.83505	0.000125536	0.00100966
WASF2	ENSGALG00000014012	82.7432	-1.13815	0.296842	-3.83421	0.000125969	0.00101265
SEC63	ENSGALG00000015308	3793.9	-0.95967	0.250306	-3.83398	0.000126084	0.00101276
ARHGEF38	ENSGALG00000010577	9.44543	-3.32099	0.866328	-3.83341	0.000126379	0.00101449
VIRMA	ENSGALG00000031131	502.681	-0.898826	0.234515	-3.8327	0.000126746	0.00101694
BLB2	ENSGALG00000030940	9.12777	-2.21357	0.577642	-3.83208	0.000127064	0.00101901
HMCN1	ENSGALG00000031129	607.45	-1.13877	0.297245	-3.83107	0.000127588	0.00102272
PTBP3	ENSGALG00000015669	135.368	-1.24527	0.325217	-3.82906	0.000128635	0.00103062
CLDN18	ENSGALG00000006593	5.67875	-6.17149	1.61302	-3.82605	0.000130216	0.00104079
CD74	ENSGALG00000004594	316.96	-0.829183	0.216811	-3.82446	0.000131059	0.00104604
IGFALS	ENSGALG00000002325	25.5157	-2.51215	0.657283	-3.82203	0.000132359	0.0010549
CLBA1	ENSGALG00000011690	21.3018	-2.66333	0.697413	-3.81888	0.000134062	0.00106644
METTL3	ENSGALG00000044213	265.027	-1.02802	0.269333	-3.81689	0.000135145	0.00107455
PTK2	ENSGALG00000031741	1041.15	-0.842433	0.22078	-3.81572	0.000135786	0.00107862
CYP1A2	ENSGALG00000001320	16.2073	-6.63619	1.73942	-3.81518	0.000136085	0.00108048
FAM83H	ENSGALG00000033118	280.651	-1.14874	0.301308	-3.81251	0.000137561	0.00109168
MME	ENSGALG00000010331	50.3706	-2.16425	0.568036	-3.81006	0.000138934	0.00110101
P3H2	ENSGALG00000040866	48.9206	-2.23309	0.586288	-3.80886	0.000139609	0.00110531
ZDHHC23	ENSGALG00000015123	187.247	-1.61685	0.424556	-3.80834	0.000139901	0.0011071
NRF1	ENSGALG00000040060	1890.22	-1.05599	0.277565	-3.80448	0.000142104	0.00112136
DNMT3B	ENSGALG00000041461	1322.42	-0.998946	0.263284	-3.79417	0.000148137	0.00116512
MTTPL	ENSGALG00000045557	11.609	-5.25215	1.38511	-3.79187	0.000149517	0.00117431
LAPTM4B	ENSGALG00000045196	107.439	-2.15846	0.5695	-3.7901	0.000150589	0.00118108
CXCR7	ENSGALG00000021031	285.45	-0.901523	0.237927	-3.78908	0.000151207	0.00118481
BAG2	ENSGALG00000026605	260.223	-1.12162	0.296222	-3.78642	0.000152832	0.00119419
GPATCH4	ENSGALG00000048365	1829.96	-1.20595	0.318624	-3.78487	0.000153786	0.00120052
FASTK	ENSGALG00000033058	42.4775	-1.04142	0.275291	-3.78298	0.000154964	0.00120802
LRRC31	ENSGALG00000023616	126.012	-1.33313	0.352433	-3.78265	0.000155167	0.00120848
EHF	ENSGALG00000007817	12.5322	-4.83125	1.27867	-3.77835	0.00015787	0.00122569
FOLR1	ENSGALG00000017343	8.92547	-4.2191	1.11707	-3.77693	0.000158772	0.00123026
SEMA3A	ENSGALG00000006560	200.14	-0.949213	0.251527	-3.7738	0.000160782	0.00124296
KDM5B	ENSGALG00000038948	4767.72	-0.977174	0.258977	-3.7732	0.000161165	0.00124534
VWC2	ENSGALG00000013081	28.9227	-2.44473	0.648557	-3.76949	0.000163584	0.00126171
ZNRF1	ENSGALG00000029017	73.595	-1.21402	0.322059	-3.76955	0.000163541	0.00126171
CRLF1	ENSGALG00000026146	418.437	-1.65565	0.439411	-3.76789	0.000164633	0.00126805
ESRRG	ENSGALG00000009645	260.832	-0.919907	0.244179	-3.76735	0.00016499	0.00126972
C1orf159	ENSGALG00000027363	303.457	-0.766962	0.203582	-3.76733	0.000165003	0.00126972
BMP5	ENSGALG00000016293	244.599	-1.4592	0.387473	-3.76593	0.000165927	0.00127566
SCG2	ENSGALG00000029819	344.572	-1.20173	0.319271	-3.76399	0.000167223	0.00128445
DNAJC22	ENSGALG00000049231	26.5828	-1.67384	0.444899	-3.7623	0.00016836	0.00129259
SLC17A6	ENSGALG00000039254	8.37312	-5.74353	1.52672	-3.762	0.00016856	0.00129293
LPIN2	ENSGALG00000014836	399.027	-0.833739	0.221899	-3.75729	0.000171763	0.0013157
RFXAP	ENSGALG00000019087	410.075	-1.11508	0.296898	-3.75575	0.000172824	0.00132262
AGRN	ENSGALG00000039193	3810.14	-0.859396	0.229074	-3.75161	0.000175705	0.00134099
IL1RAP	ENSGALG00000007253	1046.8	-0.754074	0.201028	-3.75109	0.00017607	0.00134315
FXYD2	ENSGALG00000007320	11.4098	-2.71497	0.723805	-3.75097	0.000176154	0.00134319
RASL10A	ENSGALG00000021552	12.3949	-2.62627	0.700296	-3.75022	0.000176676	0.00134655
A4GALT	ENSGALG00000014128	49.998	-2.02366	0.539794	-3.74894	0.00017758	0.00135283
NFX1	ENSGALG00000043724	333.018	-0.947723	0.252977	-3.74628	0.000179475	0.00136478
MYO18A	ENSGALG00000003741	97.9186	-1.07111	0.28596	-3.74566	0.000179923	0.00136632
MAP3K7	ENSGALG00000015596	708.556	-0.963848	0.257375	-3.74492	0.000180452	0.0013691
PTGER4	ENSGALG00000014824	664.142	-1.5607	0.416792	-3.74456	0.00018071	0.00136981
BACH1	ENSGALG00000015828	78.8388	-1.43243	0.382731	-3.74265	0.00018209	0.00137848
DDO	ENSGALG00000015057	90.6752	-1.52551	0.408721	-3.7324	0.000189664	0.00142862
RNF152	ENSGALG00000028822	29.2419	-2.19192	0.587287	-3.73229	0.00018975	0.00142863
ZADH2	ENSGALG00000022882	494.068	-0.84067	0.225407	-3.72957	0.000191805	0.00144144
FGF1	ENSGALG00000031255	40.9309	-2.19666	0.588985	-3.72957	0.000191808	0.00144144
CNTN4	ENSGALG00000008263	136.073	-1.35196	0.362965	-3.72477	0.000195495	0.00146595
CDK6	ENSGALG00000009476	476.692	-0.97316	0.261366	-3.72336	0.00019659	0.00147284
ITPR2	ENSGALG00000014071	111.182	-1.29457	0.347828	-3.72188	0.000197744	0.00147818
TMEM127	ENSGALG00000033092	30.2582	-1.39057	0.373779	-3.7203	0.000198983	0.00148545
XK	ENSGALG00000016262	13.6182	-2.94937	0.792873	-3.71985	0.000199344	0.00148682
SAMD10	ENSGALG00000006007	44.2109	-1.77588	0.477565	-3.71861	0.000200325	0.00149214
LARP1	ENSGALG00000040109	1340.72	-0.939389	0.252644	-3.71824	0.000200618	0.00149233
ACE2	ENSGALG00000016554	5.25683	-5.73245	1.54522	-3.7098	0.000207424	0.00153681
CSRP1	ENSGALG00000000318	598.548	-1.21055	0.326349	-3.70938	0.000207766	0.00153867
TMEM11	ENSGALG00000004749	958.494	-1.00939	0.272511	-3.70405	0.000212186	0.00156516
GNPTAB	ENSGALG00000012763	609.651	-0.765358	0.206749	-3.70188	0.000214009	0.00157444
MAP1S	ENSGALG00000039108	115.688	-1.08667	0.29358	-3.70145	0.000214375	0.00157644
PYGL	ENSGALG00000012365	790.691	-0.865511	0.233845	-3.70122	0.000214564	0.00157715
BIRC7	ENSGALG00000005762	75.7116	-1.47911	0.399951	-3.69823	0.000217107	0.00159443
JPH1	ENSGALG00000035845	25.6288	-1.90007	0.513802	-3.69805	0.000217259	0.00159486
HTRA3	ENSGALG00000034673	53.1495	-2.54882	0.689522	-3.69651	0.000218586	0.00160319
CER1	ENSGALG00000005434	22.8302	-3.74961	1.01444	-3.69625	0.000218804	0.00160408
MSS51	ENSGALG00000002597	24.9717	-1.7975	0.486354	-3.69587	0.000219139	0.00160583
FA2H	ENSGALG00000002775	16.0526	-2.14408	0.581205	-3.68902	0.000225116	0.00164603
TEAD3	ENSGALG00000043513	271.291	-0.814763	0.220997	-3.68676	0.00022713	0.00165778
ANGPT2	ENSGALG00000036189	31.4062	-2.66747	0.723768	-3.68554	0.000228222	0.00166324
RASSF3	ENSGALG00000009842	110.706	-1.02034	0.277059	-3.68276	0.000230719	0.0016782
ROCK1	ENSGALG00000014922	1099.1	-0.810357	0.220081	-3.68208	0.000231336	0.00168138
ANK2	ENSGALG00000012044	391.074	-1.13999	0.310229	-3.67466	0.000238169	0.00172565
KCNG2	ENSGALG00000031754	243.653	-1.08001	0.293945	-3.67417	0.000238623	0.00172819
MRPL12	ENSGALG00000045753	144.928	-0.961692	0.261902	-3.67195	0.000240708	0.00174178
ARID3A	ENSGALG00000026231	629.242	-1.50386	0.409799	-3.66976	0.00024278	0.00175298
VPS26B	ENSGALG00000001521	133.363	-1.39477	0.380137	-3.66914	0.000243372	0.0017565
KRT17	ENSGALG00000051754	20.7744	-1.93698	0.528367	-3.66597	0.0002464	0.001773
MTUS1	ENSGALG00000013615	122.93	-1.23042	0.335767	-3.6645	0.00024782	0.00178092
SH3BGRL2	ENSGALG00000015877	11.727	-2.30275	0.629542	-3.65782	0.000254369	0.00182368
ALDH1A2	ENSGALG00000004270	102.603	-2.94077	0.804308	-3.65627	0.00025591	0.00183276
TSPAN18	ENSGALG00000036901	90.5394	-1.16889	0.320032	-3.65242	0.00025978	0.00185666
RAPGEF3	ENSGALG00000043775	144.257	-0.976871	0.267607	-3.65039	0.00026184	0.00186908
PPL	ENSGALG00000002201	339.547	-1.00033	0.274115	-3.6493	0.000262951	0.00187596
SYT8	ENSGALG00000006602	63.5214	-1.44148	0.395058	-3.64878	0.000263485	0.00187897
GTF3C1	ENSGALG00000007387	1403.98	-0.848683	0.232874	-3.64439	0.000268031	0.00190895
MAPKAPK3	ENSGALG00000002283	3182.1	-0.854562	0.234679	-3.64141	0.000271149	0.00192951
MEOX1	ENSGALG00000001191	1275.26	-1.65366	0.454209	-3.64074	0.000271858	0.00193223
APOC3	ENSGALG00000030920	258.795	-2.06238	0.566833	-3.63844	0.000274298	0.00194861
BAMBI	ENSGALG00000040993	81.1913	-1.70411	0.468786	-3.63515	0.000277821	0.00197029
ELOVL7	ENSGALG00000014730	165.891	-1.9043	0.523944	-3.63455	0.000278463	0.00197401
TEX12	ENSGALG00000048129	16.4419	-2.49875	0.687827	-3.63281	0.000280348	0.00198653
EBF3	ENSGALG00000010461	1277.87	-1.37615	0.379301	-3.62813	0.000285482	0.00201779
PKIB	ENSGALG00000027036	35.0027	-1.59818	0.440684	-3.6266	0.000287183	0.00202809
CBLN1	ENSGALG00000042664	59.8095	-1.28779	0.355136	-3.6262	0.000287626	0.00203037
PLCH2	ENSGALG00000001207	51.1344	-1.90287	0.524869	-3.62542	0.000288487	0.00203559
MYOCD	ENSGALG00000001021	9.50124	-3.26069	0.89953	-3.62488	0.000289096	0.00203902
SLITRK3	ENSGALG00000042159	34.0335	-1.66176	0.458485	-3.62447	0.000289555	0.00203968
ZNF687	ENSGALG00000040270	118.974	-1.18468	0.327278	-3.6198	0.000294826	0.00206985
NKX2-3	ENSGALG00000030932	8.32943	-2.72669	0.753373	-3.6193	0.000295396	0.00207298
ALDOB	ENSGALG00000015544	171.424	-2.37879	0.657534	-3.61774	0.000297183	0.00208464
RUNX1T1	ENSGALG00000033091	171.62	-1.14595	0.316778	-3.61751	0.000297454	0.00208567
TCF21	ENSGALG00000029024	8.50389	-3.42963	0.948206	-3.61696	0.000298079	0.00208917
GUCY2C	ENSGALG00000011838	11.4941	-3.54541	0.981206	-3.61332	0.000302299	0.00211521
SLC44A1	ENSGALG00000015439	56.7888	-1.25471	0.347277	-3.61298	0.000302694	0.00211627
CDH13	ENSGALG00000005483	261.647	-1.10468	0.305841	-3.61193	0.000303924	0.00212303
GSS	ENSGALG00000003281	1049.84	-0.835614	0.231912	-3.60315	0.000314379	0.00218421
OASL	ENSGALG00000013723	123.888	-1.33302	0.370148	-3.60133	0.000316597	0.0021987
PPIB	ENSGALG00000002210	7362.23	-0.792504	0.220096	-3.60072	0.000317336	0.00220201
PAK4	ENSGALG00000031328	72.0966	-1.42248	0.395696	-3.59488	0.000324546	0.00224553
SLC5A10	ENSGALG00000005083	10.4465	-2.51967	0.702434	-3.58705	0.000334435	0.00230347
NLGN2	ENSGALG00000051904	23.2743	-1.43623	0.400629	-3.58493	0.000337171	0.0023185
PTPRJ	ENSGALG00000006382	43.2219	-1.48478	0.414956	-3.57816	0.000346023	0.00237158
CL2	ENSGALG00000011455	4.95558	-4.24352	1.1862	-3.57742	0.000346997	0.00237728
HAS3	ENSGALG00000000630	595.218	-1.88795	0.527922	-3.57619	0.000348633	0.00238653
CCNT1	ENSGALG00000047646	24.3214	-1.30144	0.363979	-3.57559	0.000349441	0.00239108
IL10RB	ENSGALG00000037989	81.8979	-1.25325	0.350577	-3.57483	0.000350452	0.00239702
CHRNA4	ENSGALG00000005801	1002.8	-1.1554	0.323289	-3.57389	0.000351717	0.00240469
SDK2	ENSGALG00000031895	243.76	-0.794529	0.222432	-3.57201	0.000354246	0.00242099
SLC22A16	ENSGALG00000015055	12.0675	-2.62372	0.734625	-3.57151	0.000354925	0.00242464
IFT172	ENSGALG00000016509	502.388	-0.770196	0.215697	-3.57073	0.000355989	0.00242993
STARD3	ENSGALG00000014607	357.59	-1.03884	0.291012	-3.56974	0.000357338	0.00243814
UNC93B1	ENSGALG00000039347	56.4648	-1.14793	0.321705	-3.56827	0.00035935	0.00244988
RCAN1	ENSGALG00000016014	270.012	-0.866634	0.242887	-3.56805	0.000359648	0.00245091
SLC25A11	ENSGALG00000029383	42.4472	-1.40032	0.39263	-3.56651	0.000361769	0.00246235
OPA1	ENSGALG00000007150	947.92	-0.757784	0.212501	-3.56602	0.00036244	0.00246392
SLC12A2	ENSGALG00000014690	103.34	-1.18008	0.330945	-3.5658	0.000362744	0.00246498
C14H16orf45	ENSGALG00000006456	629.182	-0.88017	0.247438	-3.55714	0.000374916	0.00254253
DEDD	ENSGALG00000043129	1505.01	-0.83474	0.234662	-3.55719	0.000374836	0.00254253
IL2RG	ENSGALG00000005638	29.9951	-2.22732	0.626579	-3.55474	0.000378359	0.00256475
CHRD	ENSGALG00000026983	100.937	-2.50535	0.704813	-3.55464	0.000378499	0.00256475
GRTP1	ENSGALG00000016828	219.757	-1.0279	0.289341	-3.55256	0.000381506	0.00258408
LIFR	ENSGALG00000003733	287.182	-1.54532	0.435229	-3.55059	0.000384366	0.00260135
CCDC43	ENSGALG00000001022	3919.58	-0.870793	0.245385	-3.54869	0.00038716	0.00261708
LHX1	ENSGALG00000005409	44.432	-2.37034	0.668076	-3.548	0.000388163	0.00262175
SAMD12	ENSGALG00000029664	206.522	-0.923139	0.260185	-3.54801	0.000388154	0.00262175
LOXL1	ENSGALG00000038458	234.826	-0.781047	0.220226	-3.54657	0.000390276	0.00263389
RFX2	ENSGALG00000001773	208.759	-1.00993	0.284857	-3.54539	0.000392032	0.00264361
PHACTR2	ENSGALG00000013768	128.421	-1.13346	0.320055	-3.54147	0.000397909	0.00268108
FNDC4	ENSGALG00000016507	36.4963	-1.44131	0.407142	-3.54006	0.000400042	0.00269437
TBXA2R	ENSGALG00000037888	36.4052	-1.29671	0.366478	-3.5383	0.000402714	0.00271017
EML4	ENSGALG00000009915	280.022	-0.900611	0.254555	-3.53798	0.000403194	0.00271123
GRK3	ENSGALG00000037097	1211.81	-0.871506	0.246489	-3.53568	0.000406729	0.00273391
C4	ENSGALG00000032231	443.827	-0.934886	0.264527	-3.53418	0.000409044	0.00274726
R3HDML	ENSGALG00000046204	22.0682	-1.8892	0.534823	-3.53238	0.000411834	0.00276378
PPARGC1A	ENSGALG00000042851	5.48915	-4.3078	1.21972	-3.53179	0.000412754	0.00276773
TFAM	ENSGALG00000002703	4839.83	-0.907395	0.257003	-3.53069	0.000414485	0.00277823
NAT8L	ENSGALG00000054772	505.621	-0.992126	0.281016	-3.5305	0.000414774	0.00277905
GK5	ENSGALG00000002729	201.502	-0.988221	0.280196	-3.52689	0.000420465	0.00281082
BICD1	ENSGALG00000012934	79.7553	-1.08376	0.307304	-3.52669	0.000420795	0.00281152
TRHDE	ENSGALG00000010200	6.1261	-3.61662	1.02564	-3.52622	0.000421538	0.00281535
CDH10	ENSGALG00000032022	958.93	-1.20903	0.342903	-3.52587	0.000422094	0.00281794
DHDH	ENSGALG00000031013	51.6197	-1.95945	0.55599	-3.52426	0.000424663	0.00283171
LRP5	ENSGALG00000029533	285.417	-0.97509	0.276948	-3.52084	0.000430181	0.00286343
SH3D19	ENSGALG00000010081	204.415	-0.835682	0.237444	-3.5195	0.000432367	0.00287428
C1QL3	ENSGALG00000032554	12.7987	-3.2898	0.935895	-3.51514	0.000439525	0.00291802
SGCZ	ENSGALG00000013684	111.548	-3.52617	1.0039	-3.51247	0.000443969	0.00294286
BACH2	ENSGALG00000015605	394.258	-0.912211	0.260283	-3.50469	0.000457136	0.00302175
MFN2	ENSGALG00000004523	496.7	-0.930425	0.265592	-3.50321	0.000459689	0.00303504
MOV10L1	ENSGALG00000033664	22.1944	-2.06574	0.589782	-3.50256	0.000460817	0.00304129
ARIH1	ENSGALG00000001901	3022.86	-1.12066	0.320529	-3.49629	0.000471783	0.00310631
AGBL1	ENSGALG00000006819	247.874	-1.0962	0.313584	-3.49571	0.000472794	0.00311174
MUSK	ENSGALG00000015728	32.0586	-2.89235	0.827535	-3.49514	0.000473817	0.00311725
BG1	ENSGALG00000026396	266.266	-1.25105	0.358296	-3.49166	0.000480021	0.00315458
PWWP2A	ENSGALG00000038202	422.637	-1.37547	0.393974	-3.49127	0.000480723	0.00315648
GOLIM4	ENSGALG00000045246	2723.32	-1.55287	0.44513	-3.48857	0.00048561	0.00318357
COL4A2	ENSGALG00000016843	214.956	-1.13826	0.326742	-3.48368	0.000494572	0.00323725
RRAGB	ENSGALG00000041226	1039.11	-0.864883	0.248487	-3.4806	0.00050029	0.00326701
TNRC6C	ENSGALG00000001725	149.16	-1.29123	0.371692	-3.47393	0.000512904	0.00334026
PRKG2	ENSGALG00000010909	156.373	-1.42033	0.409526	-3.46824	0.000523878	0.00340643
PRICKLE2	ENSGALG00000007332	56.5914	-1.31924	0.380391	-3.46813	0.000524099	0.00340654
ARID2	ENSGALG00000033074	1028.12	-1.03893	0.299665	-3.46698	0.000526334	0.0034187
NOXA1	ENSGALG00000008952	11.8217	-2.99107	0.862826	-3.4666	0.000527084	0.00342196
FSTL5	ENSGALG00000041736	18.3767	-1.87081	0.540126	-3.46365	0.000532898	0.00345434
SYTL4	ENSGALG00000006786	293.588	-0.776538	0.224312	-3.46186	0.000536459	0.00347473
EIF4EBP2	ENSGALG00000037904	716.861	-0.822069	0.237672	-3.45884	0.000542511	0.00350909
UBE2S	ENSGALG00000052573	82.1881	-1.26076	0.364554	-3.45835	0.000543495	0.00351351
TSPAN15	ENSGALG00000004257	106.239	-1.6798	0.486483	-3.45295	0.000554498	0.00357222
SAMD11	ENSGALG00000034453	57.0734	-1.08701	0.314936	-3.45154	0.000557406	0.00358819
KANSL3	ENSGALG00000014540	870.096	-0.761048	0.220504	-3.45139	0.000557699	0.0035887
F5	ENSGALG00000029298	59.0646	-1.88599	0.546607	-3.45036	0.000559841	0.00359833
ANXA7	ENSGALG00000005299	506.283	-0.78038	0.226186	-3.45017	0.000560233	0.00359844
CAPRIN2	ENSGALG00000012947	135.081	-1.59271	0.461769	-3.44916	0.000562341	0.00360726
SGK2	ENSGALG00000003537	5.15632	-6.6307	1.92422	-3.44592	0.000569113	0.00364393
DDX4	ENSGALG00000014713	27.0056	-2.51619	0.730696	-3.44355	0.000574134	0.00367327
F2	ENSGALG00000008332	36.0542	-1.72015	0.499559	-3.44334	0.000574575	0.00367469
PCK2	ENSGALG00000052014	12.0728	-1.63495	0.47573	-3.43671	0.000588827	0.00376153
TMED7	ENSGALG00000028484	5268.06	-0.766078	0.223111	-3.43362	0.00059557	0.00380025
APAF1	ENSGALG00000011531	132.1	-0.891332	0.259889	-3.42967	0.000604318	0.0038502
KIF26B	ENSGALG00000010664	36.4041	-1.38394	0.403875	-3.42666	0.000611058	0.00388427
KLF3	ENSGALG00000041717	144.535	-1.14456	0.334233	-3.42444	0.000616059	0.0039116
POGLUT2	ENSGALG00000016862	1093.46	-0.949593	0.277328	-3.42408	0.000616886	0.00391524
TOMM70	ENSGALG00000015285	1551.38	-1.09645	0.32025	-3.42373	0.000617671	0.00391738
NXPH1	ENSGALG00000010711	25.4016	-2.37925	0.695862	-3.41914	0.000628188	0.00397053
NBAS	ENSGALG00000042614	938.157	-0.793253	0.232028	-3.41878	0.000629029	0.00397435
HOXB2	ENSGALG00000025774	6.13902	-4.03566	1.18083	-3.41764	0.000631656	0.00398944
ROR2	ENSGALG00000015208	125.042	-1.0766	0.315092	-3.41678	0.000633664	0.00399911
DHCR24	ENSGALG00000010798	1676.05	-0.809252	0.236869	-3.41645	0.000634438	0.00400248
GRIN3A	ENSGALG00000015551	48.1277	-1.56953	0.460023	-3.41185	0.000645229	0.00405832
RFKL	ENSGALG00000054345	3472.42	-0.881615	0.258506	-3.41042	0.000648619	0.00407811
FAM189A1	ENSGALG00000003944	35.026	-1.4001	0.410699	-3.40907	0.000651853	0.00409537
SBF1	ENSGALG00000043178	90.3765	-0.8503	0.249506	-3.40794	0.000654552	0.00410924
ZNRF2	ENSGALG00000031163	22.3307	-2.09844	0.615771	-3.40782	0.000654841	0.00410951
AGT	ENSGALG00000011117	63.8049	-2.23396	0.655583	-3.40759	0.000655398	0.00411146
CRACD	ENSGALG00000013771	193.411	-1.46112	0.428826	-3.40724	0.000656226	0.00411512
MAP3K8	ENSGALG00000007356	32.9733	-1.74693	0.512854	-3.40629	0.00065853	0.0041279
DBN1	ENSGALG00000033405	243.49	-1.14161	0.335199	-3.40575	0.000659814	0.00413297
MPP2	ENSGALG00000035580	410.037	-0.756606	0.222177	-3.40541	0.000660636	0.00413658
MIOX	ENSGALG00000041965	6.92046	-3.9424	1.1578	-3.40507	0.000661478	0.0041403
KANSL1	ENSGALG00000000603	289.411	-1.07697	0.316636	-3.40129	0.000670687	0.00419457
PPM1G	ENSGALG00000016513	1242.42	-0.758162	0.22291	-3.4012	0.000670901	0.00419457
MEI4	ENSGALG00000041938	3.71749	-5.41734	1.59327	-3.40013	0.000673533	0.00420632
KCND2	ENSGALG00000009066	28.4747	-1.76366	0.519235	-3.39665	0.000682169	0.00425549
HOXA2	ENSGALG00000040521	10.5359	-3.3339	0.982116	-3.3946	0.000687282	0.0042794
TUFT1	ENSGALG00000032955	132.686	-1.00226	0.295565	-3.39098	0.00069643	0.00432671
TIPARP	ENSGALG00000010256	710.274	-1.12016	0.330399	-3.39032	0.000698115	0.00433556
B3GAT2	ENSGALG00000031590	43.3836	-1.04027	0.307092	-3.3875	0.000705335	0.00437553
DPF3	ENSGALG00000009352	27.9517	-1.35044	0.399152	-3.38328	0.000716255	0.00443342
HOXA5	ENSGALG00000025929	1.86881	-6.09817	1.80315	-3.38195	0.000719737	0.00445168
MCU	ENSGALG00000004355	74.8385	-0.976343	0.288713	-3.38171	0.000720364	0.00445293
RGS8	ENSGALG00000026263	17.2019	-1.94048	0.573825	-3.38167	0.000720472	0.00445293
SIX1	ENSGALG00000029401	666.709	-1.29502	0.383188	-3.3796	0.000725906	0.00448486
LAMA1	ENSGALG00000014615	4858.49	-0.946919	0.28023	-3.37908	0.000727281	0.0044917
XPA	ENSGALG00000028998	5043.51	-0.849454	0.251571	-3.3766	0.000733879	0.0045291
GIPC2	ENSGALG00000008902	35.0142	-1.61332	0.47787	-3.37606	0.000735309	0.00453626
FAM83C	ENSGALG00000031906	17.5103	-2.32633	0.689352	-3.37466	0.000739071	0.00455443
BMI1	ENSGALG00000041267	443.148	-0.825667	0.244675	-3.37454	0.000739383	0.00455467
MTTP	ENSGALG00000035619	8.78476	-3.35641	0.995079	-3.373	0.000743528	0.00457516
HOXA13	ENSGALG00000027234	3.861	-3.29565	0.977506	-3.37149	0.00074764	0.00459539
PTPRT	ENSGALG00000037889	30.5021	-1.64474	0.487985	-3.37047	0.000750405	0.004609
TTPA	ENSGALG00000030031	36.6071	-1.45068	0.430745	-3.36785	0.000757573	0.00464451
IGFBP4	ENSGALG00000040672	36.9135	-2.00267	0.594951	-3.3661	0.000762386	0.00466888
KITLG	ENSGALG00000011206	21.5433	-2.00975	0.597359	-3.36439	0.000767129	0.00469106
SMURF1	ENSGALG00000004655	43.5772	-1.78326	0.530342	-3.36247	0.000772485	0.00472139
HSD17B7	ENSGALG00000037852	737.431	-0.767946	0.228392	-3.36241	0.000772653	0.00472139
PLAC8	ENSGALG00000011190	301.064	-0.869597	0.25889	-3.35894	0.000782419	0.0047741
AGAP1	ENSGALG00000004045	126.301	-1.01034	0.300917	-3.35753	0.00078641	0.00479495
DMRT1	ENSGALG00000010160	24.233	-1.40578	0.418682	-3.35763	0.000786141	0.00479495
CKMT1B	ENSGALG00000008352	43.9378	-1.10281	0.328727	-3.35479	0.000794249	0.0048357
SSH2	ENSGALG00000021572	108.646	-1.10746	0.330295	-3.35294	0.000799583	0.00486464
SCML2	ENSGALG00000016537	111.19	-0.924267	0.275763	-3.35167	0.00080325	0.0048834
ANKLE2	ENSGALG00000002143	8065.85	-0.959014	0.286239	-3.35039	0.000806965	0.00490242
FGFR3	ENSGALG00000015708	22683.3	-1.57205	0.469243	-3.35019	0.00080757	0.00490432
TMEM158	ENSGALG00000034326	18.5126	-1.34137	0.400581	-3.34856	0.000812335	0.00492789
SETD5	ENSGALG00000006571	823.18	-0.756828	0.226141	-3.34671	0.000817755	0.00495897
SSBP4	ENSGALG00000052268	94.9455	-1.50616	0.450723	-3.34165	0.000832829	0.00504125
TRIM14	ENSGALG00000015315	21.5912	-2.39696	0.717685	-3.33985	0.000838227	0.00507026
LIMK2	ENSGALG00000006950	1108.06	-0.904679	0.270947	-3.33895	0.000840959	0.00508127
PROZ	ENSGALG00000016832	14.4847	-2.13624	0.64004	-3.33766	0.000844872	0.00510055
RBMS2	ENSGALG00000038757	39.0821	-1.21376	0.363664	-3.3376	0.000845064	0.00510055
PTPRG	ENSGALG00000007177	306.563	-0.809675	0.242647	-3.33684	0.000847369	0.00510721
RAB37	ENSGALG00000027789	30.7928	-1.30488	0.391126	-3.33621	0.000849279	0.00511677
CYP17A1	ENSGALG00000008121	69.8717	-1.11384	0.333881	-3.33603	0.000849851	0.00511837
GCGR	ENSGALG00000011219	16.9783	-2.02777	0.607966	-3.33534	0.000851954	0.00512919
GMIP	ENSGALG00000029354	54.2541	-1.43329	0.429843	-3.33446	0.000854664	0.00514181
GRSF1	ENSGALG00000031160	1369.91	-0.982653	0.294727	-3.33412	0.000855708	0.00514624
PPP2R2C	ENSGALG00000015531	60.9408	-1.64187	0.492506	-3.33371	0.000856955	0.00515004
NAGLU	ENSGALG00000032610	98.8514	-1.10924	0.33275	-3.33357	0.000857385	0.00515077
SIX4	ENSGALG00000017389	22.0068	-1.5469	0.464369	-3.33118	0.000864795	0.00518784
TRIM54	ENSGALG00000033203	82.1382	-1.01913	0.30598	-3.3307	0.000866294	0.00519321
GC	ENSGALG00000011612	9.63079	-3.73952	1.12302	-3.32989	0.000868791	0.00520621
ENTPD8	ENSGALG00000008932	5.05172	-5.10806	1.53437	-3.32909	0.000871311	0.00521945
NMS	ENSGALG00000050027	30.8523	-1.42869	0.429235	-3.32845	0.000873299	0.00522275
PAK5	ENSGALG00000008947	60.8998	-2.06955	0.622518	-3.32448	0.000885838	0.00528943
SST	ENSGALG00000007361	242.069	-1.35557	0.407944	-3.32293	0.000890767	0.00531291
TBXT	ENSGALG00000011489	195.576	-2.0727	0.623773	-3.32285	0.000891039	0.00531291
ZP3	ENSGALG00000001559	25.8039	-1.52958	0.460482	-3.32169	0.00089473	0.00532922
CACNB2	ENSGALG00000008591	58.1016	-1.89145	0.569745	-3.31982	0.000900762	0.00536133
SMARCC1	ENSGALG00000032642	903.861	-1.37522	0.414453	-3.31817	0.000906098	0.00538925
SLC29A3	ENSGALG00000049446	270.781	-1.12982	0.340574	-3.31739	0.000908627	0.00540237
TNNI1	ENSGALG00000000313	183.996	-0.972406	0.293332	-3.31503	0.000916334	0.00544433
LRCH1	ENSGALG00000016990	43.3264	-1.22389	0.369385	-3.31333	0.000921932	0.00547176
SLC5A12	ENSGALG00000013304	3.79916	-5.63903	1.70232	-3.31256	0.000924447	0.0054828
DAZAP2	ENSGALG00000053575	302.897	-1.8216	0.549929	-3.31243	0.000924902	0.00548356
C1QBP	ENSGALG00000001654	10005.8	-0.758493	0.229028	-3.3118	0.000926984	0.00549146
AGMO	ENSGALG00000010792	7.08599	-3.34759	1.01117	-3.3106	0.000930946	0.00550963
AHCYL2	ENSGALG00000032868	1673.31	-0.820338	0.248026	-3.30747	0.000941418	0.00556571
WIPF2	ENSGALG00000037633	9.92454	-2.15425	0.651643	-3.30587	0.000946808	0.00559362
FBXO46	ENSGALG00000051594	54.8233	-1.02433	0.31029	-3.30119	0.000962753	0.0056738
FAM237B	ENSGALG00000032592	21.1241	-2.10596	0.638187	-3.2999	0.000967176	0.00569586
FADS6	ENSGALG00000029445	5.19656	-4.24199	1.28598	-3.29865	0.000971524	0.00571543
STYK1	ENSGALG00000014759	32.3858	-2.02834	0.61654	-3.28987	0.00100232	0.00587824
MGAT4A	ENSGALG00000030780	48.6464	-1.29536	0.393893	-3.28862	0.00100681	0.00589816
GCK	ENSGALG00000031359	26.6303	-1.42523	0.433688	-3.2863	0.00101513	0.00594269
MICAL1	ENSGALG00000032190	35.3225	-1.31904	0.40144	-3.28577	0.00101704	0.00595184
ZNF618	ENSGALG00000008886	100.771	-1.32942	0.404887	-3.28344	0.00102547	0.00598858
CLK2	ENSGALG00000029444	3231	-0.891971	0.271731	-3.28256	0.0010287	0.00600326
LRCH2	ENSGALG00000005882	50.1893	-1.33798	0.407857	-3.28051	0.0010362	0.00604069
C1orf115	ENSGALG00000034303	11.407	-2.53583	0.773377	-3.27891	0.00104208	0.00606654
TDRD9	ENSGALG00000011565	13.1981	-2.22442	0.67902	-3.27593	0.00105315	0.00612244
TBR1	ENSGALG00000036378	4.96306	-3.22183	0.984018	-3.27416	0.00105977	0.00615793
RAB12	ENSGALG00000033608	553.233	-1.18381	0.36256	-3.26514	0.00109408	0.00633183
TSHZ3	ENSGALG00000004528	8.48078	-3.74885	1.14929	-3.26188	0.00110675	0.00639411
SLC4A5	ENSGALG00000032146	9.38894	-2.38818	0.732185	-3.26171	0.00110742	0.00639575
KHK	ENSGALG00000051301	12.1302	-1.57388	0.483254	-3.25684	0.00112662	0.00649766
NOS3	ENSGALG00000050508	23.5294	-1.33336	0.40957	-3.2555	0.00113193	0.00652382
KCNK17	ENSGALG00000010068	10.5703	-2.89491	0.889592	-3.2542	0.00113713	0.00654701
SLC15A1	ENSGALG00000016884	10.1153	-2.94746	0.905821	-3.25391	0.00113828	0.00655137
FHOD1	ENSGALG00000002198	138.871	-0.967717	0.297466	-3.2532	0.00114114	0.00656557
C15orf62	ENSGALG00000040929	11.028	-2.44955	0.753141	-3.25245	0.00114417	0.00658073
CCSER1	ENSGALG00000010392	70.7996	-1.24893	0.384362	-3.24937	0.00115663	0.006641
SLC35D3	ENSGALG00000030545	3.64688	-5.36412	1.6516	-3.24783	0.0011629	0.00667011
CDH1	ENSGALG00000000608	210.31	-0.810122	0.249538	-3.24649	0.00116836	0.00669685
FBXO8	ENSGALG00000010764	77.9846	-1.0895	0.335628	-3.24616	0.00116974	0.00670249
TAF6L	ENSGALG00000043370	50.5761	-1.07942	0.332681	-3.2446	0.00117615	0.00673462
CDH4	ENSGALG00000005102	15.8654	-2.32564	0.717259	-3.2424	0.0011853	0.00678
PROK1	ENSGALG00000047297	22.3302	-1.76947	0.546225	-3.23945	0.00119759	0.00683398
ATXN7L3	ENSGALG00000030899	43.2459	-1.09812	0.33959	-3.23366	0.00122215	0.00695281
CRYBA1	ENSGALG00000004035	88.6856	-1.29209	0.400498	-3.2262	0.00125448	0.00711494
SYNGR3	ENSGALG00000005589	114.42	-0.993276	0.308191	-3.22292	0.00126891	0.00719194
TEPSIN	ENSGALG00000044464	22.8287	-1.43408	0.445803	-3.21684	0.00129612	0.00732382
APOH	ENSGALG00000033376	18.287	-2.31118	0.718952	-3.21465	0.00130602	0.00736734
SPTY2D1	ENSGALG00000006355	1228.88	-0.877424	0.2731	-3.21283	0.00131433	0.00740669
PLEKHA5	ENSGALG00000013134	402.517	-0.908677	0.282841	-3.21268	0.00131504	0.00740822
CFAP44	ENSGALG00000042577	48.6123	-1.75204	0.546099	-3.20828	0.0013353	0.00750466
HIP1R	ENSGALG00000031511	394.924	-0.814932	0.254411	-3.20321	0.00135905	0.00761516
TTR	ENSGALG00000015143	1047.4	-3.62873	1.13451	-3.19851	0.0013814	0.00772265
TMPRSS13	ENSGALG00000021273	5.48455	-2.848	0.890654	-3.19765	0.00138551	0.00774007
A1CF	ENSGALG00000003765	4.24659	-4.79259	1.49949	-3.19615	0.00139277	0.00777026
ATP1B4	ENSGALG00000008593	71.2832	-1.30286	0.407647	-3.19604	0.00139328	0.00777051
RFX6	ENSGALG00000014918	3.15909	-5.90066	1.84861	-3.19195	0.00141318	0.00785792
RNF111	ENSGALG00000004171	313.092	-0.782565	0.245463	-3.18811	0.00143204	0.00795754
CHCHD10	ENSGALG00000028810	506.334	-1.04152	0.326744	-3.18757	0.00143472	0.00796182
ITGA4	ENSGALG00000041577	913.555	-0.829084	0.260094	-3.18764	0.00143441	0.00796182
MOB2	ENSGALG00000030499	795.786	-0.967421	0.303662	-3.18585	0.0014433	0.00799619
SOS2	ENSGALG00000012273	181.898	-0.892069	0.280179	-3.18392	0.00145293	0.00804425
IL1RAPL1	ENSGALG00000016288	17.4176	-2.52613	0.793743	-3.18256	0.00145981	0.00807722
ADGRA3	ENSGALG00000033470	254.414	-0.868171	0.272891	-3.18138	0.00146574	0.00810443
AWAT1	ENSGALG00000004367	27.9058	-1.60938	0.506359	-3.17833	0.00148126	0.00817942
USP48	ENSGALG00000030857	1192.39	-0.812363	0.255615	-3.17807	0.0014826	0.00818244
ENPP6	ENSGALG00000010645	193.484	-1.02985	0.324303	-3.17557	0.0014954	0.00824663
SORCS2	ENSGALG00000015554	21.9535	-2.07804	0.654505	-3.17497	0.00149852	0.00825837
DLX2	ENSGALG00000039436	5.33338	-3.89064	1.22568	-3.17426	0.00150221	0.00827056
OvoDA3	ENSGALG00000032852	7.37581	-2.05114	0.647044	-3.17002	0.0015243	0.00837842
QSER1	ENSGALG00000012030	280.392	-0.786585	0.248148	-3.16982	0.00152535	0.00838141
EVA1C	ENSGALG00000032882	15.3018	-2.1926	0.691903	-3.16894	0.00152994	0.00840109
OCLN	ENSGALG00000037316	32.9162	-1.72731	0.545154	-3.16849	0.00153233	0.00841151
HCRT	ENSGALG00000011485	6.99744	-2.37182	0.748599	-3.16835	0.00153309	0.00841292
WWC2	ENSGALG00000010668	110.373	-1.13779	0.359166	-3.16786	0.00153566	0.00842426
NELL1	ENSGALG00000003777	185.519	-0.948135	0.299452	-3.16624	0.00154425	0.00846858
FAM83G	ENSGALG00000005087	21.9753	-1.69347	0.535538	-3.16218	0.00156595	0.00857073
PKIG	ENSGALG00000031331	72.366	-1.13786	0.359983	-3.16087	0.001573	0.00860649
PLCL2	ENSGALG00000011248	134.106	-1.41422	0.447513	-3.16018	0.00157669	0.00862106
EHMT1	ENSGALG00000033678	3937.33	-0.960503	0.30403	-3.15924	0.00158183	0.00864351
CITED4	ENSGALG00000000678	1996.37	-0.765614	0.242445	-3.15789	0.00158918	0.00868082
NPPA	ENSGALG00000004574	30.941	-2.4264	0.768704	-3.15648	0.00159686	0.00871425
CACFD1	ENSGALG00000034132	151.509	-0.853515	0.270632	-3.15379	0.00161167	0.00878428
ATP2B4	ENSGALG00000003601	431.483	-0.930162	0.295036	-3.15271	0.00161763	0.00880178
SLC2A2	ENSGALG00000009306	7.06496	-3.621	1.14888	-3.15177	0.00162282	0.00881569
PLA2G15	ENSGALG00000041787	71.9113	-1.09267	0.346719	-3.15145	0.00162461	0.00881966
ALPK3	ENSGALG00000037950	45.9955	-1.75552	0.557406	-3.14944	0.00163583	0.00886624
RIBC2	ENSGALG00000014232	4.70246	-3.53882	1.12401	-3.1484	0.00164166	0.00889205
JMY	ENSGALG00000014819	49.8701	-1.90927	0.608391	-3.13823	0.0016997	0.00915609
PLS1	ENSGALG00000002647	138.885	-0.895595	0.285842	-3.13318	0.00172925	0.00928834
ANO6	ENSGALG00000009638	9.91131	-2.23947	0.716571	-3.12526	0.00177646	0.00951141
CYP2C23a	ENSGALG00000049414	7.00313	-4.84564	1.55073	-3.12474	0.00177962	0.00952526
PHLPP1	ENSGALG00000012888	64.9635	-1.0983	0.351507	-3.12454	0.00178083	0.00952867
USP38	ENSGALG00000009886	155.096	-0.847089	0.271474	-3.12033	0.0018065	0.00964755
ADRB1	ENSGALG00000008949	3.29649	-3.38857	1.08667	-3.11831	0.00181892	0.00970765
DES	ENSGALG00000011306	6.90809	-2.22468	0.714142	-3.11517	0.00183837	0.009799
FAM26E	ENSGALG00000038162	10.3873	-4.18605	1.34426	-3.11402	0.00184558	0.00983027
GOLT1A	ENSGALG00000050224	5.94312	-4.35728	1.39972	-3.11298	0.00185211	0.00985654
DACH1	ENSGALG00000037015	373.495	-1.19678	0.385355	-3.10565	0.00189862	0.0100848
GTF2A1	ENSGALG00000010576	1337.78	-1.24182	0.40004	-3.10423	0.00190774	0.010114
RGMA	ENSGALG00000039173	7088.76	-1.25204	0.403562	-3.10246	0.00191919	0.0101683
FOXN3	ENSGALG00000010665	56.2222	-1.12129	0.361622	-3.10072	0.00193049	0.0102119
NEXN	ENSGALG00000008945	171.138	-1.1954	0.385854	-3.09806	0.00194791	0.0102943
AXIN1	ENSGALG00000029402	1049.44	-0.888009	0.286924	-3.09493	0.0019686	0.0103897
MAPKAPK2	ENSGALG00000000883	46.6832	-1.15732	0.374036	-3.09413	0.00197389	0.0104086
KCNB1	ENSGALG00000004758	94.7452	-1.40349	0.453965	-3.09162	0.00199068	0.0104873
CDC42EP3	ENSGALG00000010551	122.542	-1.44992	0.469086	-3.09095	0.00199515	0.0105075
MICAL3	ENSGALG00000013042	221.335	-1.00156	0.324294	-3.08845	0.00201206	0.0105832
UPB1	ENSGALG00000006627	52.517	-1.79505	0.581309	-3.08794	0.00201552	0.0105947
CYP1A1	ENSGALG00000001325	4.41259	-3.32315	1.07634	-3.08745	0.00201882	0.0106088
C6orf132	ENSGALG00000028570	29.8695	-1.15153	0.37304	-3.08688	0.00202271	0.0106226
CDK5RAP3	ENSGALG00000036452	707.744	-0.953498	0.309246	-3.0833	0.00204722	0.0107277
NPY	ENSGALG00000010983	164.146	-2.24239	0.727637	-3.08174	0.00205795	0.0107738
PKDCC	ENSGALG00000042511	743.902	-0.886258	0.288194	-3.07522	0.0021035	0.0109938
TMEM181	ENSGALG00000013737	276.498	-0.885529	0.288027	-3.07447	0.00210876	0.0110157
FAM122B	ENSGALG00000006108	48.7384	-0.946831	0.308797	-3.06619	0.00216802	0.0112585
SYNJ2	ENSGALG00000013727	62.5434	-1.39501	0.455118	-3.06516	0.00217554	0.0112869
NFKB1	ENSGALG00000012304	263.275	-0.790495	0.258093	-3.06283	0.00219257	0.0113648
ABCC5	ENSGALG00000008369	264.743	-0.75214	0.245648	-3.06187	0.00219962	0.0113943
DTNA	ENSGALG00000015211	184.765	-0.848003	0.277113	-3.06013	0.00221238	0.0114495
PKD2	ENSGALG00000010921	156.39	-1.05914	0.346224	-3.05911	0.00221999	0.0114758
ASTN2	ENSGALG00000007038	52.4243	-1.08078	0.353613	-3.05638	0.00224027	0.0115691
DISC1	ENSGALG00000039349	96.5456	-0.994136	0.325483	-3.05434	0.00225555	0.0116276
ABCC9	ENSGALG00000013244	4.06241	-3.82254	1.2524	-3.05216	0.002272	0.0117004
RPTOR	ENSGALG00000034210	110.473	-0.870026	0.285104	-3.05161	0.00227616	0.0117147
BTBD19	ENSGALG00000028978	294.816	-1.44105	0.472283	-3.05125	0.0022789	0.0117216
MET	ENSGALG00000036883	29.0025	-1.76813	0.579717	-3.04998	0.00228855	0.0117604
LRIG3	ENSGALG00000009755	341.416	-0.802266	0.263702	-3.04232	0.00234764	0.0120278
TMEM163	ENSGALG00000012190	19.8018	-2.7338	0.899711	-3.03853	0.00237736	0.0121644
CAMK1D	ENSGALG00000033051	15.9567	-1.7556	0.578343	-3.03556	0.00240088	0.0122535
VSTM2A	ENSGALG00000041764	34.2333	-3.93128	1.29675	-3.03164	0.0024323	0.0123816
TRPV4	ENSGALG00000036360	29.6653	-1.31773	0.434681	-3.03149	0.00243348	0.0123834
NXNL2	ENSGALG00000026598	73.0299	-1.09783	0.362177	-3.03119	0.00243591	0.0123921
C8orf88	ENSGALG00000037992	8.27591	-3.0555	1.00809	-3.03097	0.00243771	0.0123974
EIF4B	ENSGALG00000045352	496.877	-0.925257	0.305388	-3.02977	0.00244737	0.012439
NR5A2	ENSGALG00000002182	7.7822	-3.47029	1.14545	-3.02964	0.00244849	0.0124409
GJA4	ENSGALG00000002532	72.443	-1.28017	0.422659	-3.02886	0.00245476	0.0124664
NT5DC3	ENSGALG00000029746	218.446	-1.33944	0.442236	-3.0288	0.0024553	0.0124664
SP1	ENSGALG00000035487	97.4389	-0.868961	0.286905	-3.02874	0.00245575	0.0124664
FZD7	ENSGALG00000034973	42.7014	-1.23211	0.406899	-3.02805	0.00246137	0.0124874
BCOR	ENSGALG00000016245	93.3388	-0.864158	0.285444	-3.02742	0.00246655	0.0125061
JCHAIN	ENSGALG00000011551	71.0179	-1.49036	0.49337	-3.02077	0.00252131	0.0127297
BVES	ENSGALG00000015410	33.5396	-1.87919	0.62216	-3.02043	0.00252417	0.0127404
NPHP4	ENSGALG00000000966	289.221	-0.869687	0.288227	-3.01737	0.00254981	0.0128465
MYL2	ENSGALG00000004582	17.757	-2.97801	0.989016	-3.01109	0.00260313	0.0130837
DLG5	ENSGALG00000043018	10404	-1.15915	0.385083	-3.01014	0.0026113	0.0131208
MCTP2	ENSGALG00000030157	51.677	-1.08264	0.359763	-3.0093	0.00261847	0.0131391
TOGARAM1	ENSGALG00000034773	47.5676	-1.35996	0.451996	-3.0088	0.00262282	0.013151
SAMHD1	ENSGALG00000001231	882.634	-0.915148	0.304464	-3.00577	0.00264909	0.013251
ALS2CL	ENSGALG00000005430	79.0378	-1.45031	0.482653	-3.00487	0.00265696	0.0132784
DAPK1	ENSGALG00000012608	136.388	-0.884978	0.294507	-3.00494	0.0026563	0.0132784
PPRC1	ENSGALG00000020742	469.847	-0.754934	0.251526	-3.00142	0.00268726	0.0133979
WDR13	ENSGALG00000044536	112.639	-0.998159	0.332551	-3.00152	0.00268637	0.0133979
MAPKAP1	ENSGALG00000000977	443.32	-0.840463	0.280163	-2.99991	0.00270062	0.0134444
SYTL1	ENSGALG00000034964	40.7764	-1.28906	0.430097	-2.99715	0.00272517	0.0135465
ATG14	ENSGALG00000012148	22.1736	-1.77318	0.591801	-2.99625	0.00273321	0.0135744
CREB3L3	ENSGALG00000001252	25.1911	-1.71565	0.573449	-2.99182	0.00277323	0.0137317
MYL10	ENSGALG00000001793	5.95366	-3.99702	1.33622	-2.99128	0.00277808	0.0137402
NPTX1	ENSGALG00000017418	7.80727	-2.61847	0.875665	-2.99026	0.00278738	0.0137739
VPS29L	ENSGALG00000005951	74.2092	-0.937816	0.313668	-2.98983	0.0027913	0.0137852
SLC24A4	ENSGALG00000010793	14.4594	-2.26004	0.755997	-2.98948	0.00279455	0.0137957
TMEM132A	ENSGALG00000031067	321.829	-1.48392	0.496767	-2.98717	0.00281578	0.0138859
SIK2	ENSGALG00000036873	267.292	-0.904522	0.302804	-2.98716	0.00281583	0.0138859
DNAJA3	ENSGALG00000007821	534.431	-0.879275	0.294436	-2.9863	0.00282374	0.0139125
GDF5	ENSGALG00000038355	6.98261	-4.65021	1.55712	-2.98641	0.00282275	0.0139125
WDR81	ENSGALG00000026822	1197.64	-0.868844	0.291184	-2.98383	0.00284663	0.0140006
OSBPL10	ENSGALG00000050427	90.4564	-1.24099	0.415928	-2.98367	0.00284812	0.0140038
NHSL2	ENSGALG00000028506	19.4455	-1.55018	0.519966	-2.98131	0.00287018	0.0140916
ARMC1	ENSGALG00000036567	12853	-0.951633	0.319497	-2.97853	0.00289632	0.0142074
CCDC88C	ENSGALG00000040156	420.676	-1.00423	0.337794	-2.97291	0.00294987	0.0144363
ZNF467	ENSGALG00000053653	18.8133	-1.63347	0.54953	-2.97249	0.00295395	0.0144478
C1QTNF12	ENSGALG00000001857	34.6891	-2.48253	0.837778	-2.96323	0.00304429	0.014829
RPP25	ENSGALG00000052307	47.7714	-1.4846	0.501619	-2.95962	0.00308018	0.014982
7SK	ENSGALG00000017926	14.0301	-2.40884	0.81425	-2.95836	0.00309284	0.0150348
SVEP1	ENSGALG00000015721	12.3786	-1.94196	0.656716	-2.95708	0.00310569	0.0150841
MLLT3	ENSGALG00000015078	28.2304	-1.55791	0.527	-2.95618	0.00311477	0.0151195
HIPK1	ENSGALG00000001939	87.1051	-1.13074	0.382581	-2.95555	0.00312114	0.0151428
SNTB1	ENSGALG00000034528	87.6338	-1.56761	0.530846	-2.95304	0.00314662	0.0152475
NLRX1	ENSGALG00000044053	16.8808	-1.5778	0.534503	-2.9519	0.00315824	0.0152994
ZNF654	ENSGALG00000022866	71.4071	-1.03325	0.350065	-2.95159	0.0031614	0.0153103
RERG	ENSGALG00000028186	19.8785	-1.95207	0.66156	-2.95071	0.00317041	0.0153495
FAM129A	ENSGALG00000004812	184.883	-1.19755	0.406084	-2.94901	0.00318798	0.0154256
G0S2	ENSGALG00000023933	15.8753	-1.68642	0.571845	-2.94909	0.0031871	0.0154256
NEXMIF	ENSGALG00000007755	46.5127	-1.51172	0.51282	-2.94786	0.00319981	0.015465
TICRR	ENSGALG00000006631	907.299	-0.878063	0.298238	-2.94417	0.00323827	0.0156193
EEF2K	ENSGALG00000006982	276.44	-0.915802	0.311127	-2.9435	0.00324524	0.0156394
ARRDC4	ENSGALG00000007012	38.5078	-1.48386	0.504146	-2.94332	0.00324711	0.0156439
SIK3	ENSGALG00000007144	58.9823	-1.29554	0.441125	-2.9369	0.00331506	0.0159254
CYP3A4	ENSGALG00000004436	23.6583	-2.2894	0.779663	-2.9364	0.00332043	0.01594
SMARCA5	ENSGALG00000009913	3758.58	-0.941555	0.320704	-2.9359	0.00332583	0.0159588
SOX13	ENSGALG00000000583	66.4017	-0.839221	0.285862	-2.93575	0.00332738	0.0159617
SCN5A	ENSGALG00000006112	7.22413	-2.76752	0.943027	-2.93472	0.00333845	0.0160102
LRRC1	ENSGALG00000016304	102.375	-0.783457	0.266984	-2.93447	0.00334115	0.0160186
GPR139	ENSGALG00000027146	6.99784	-3.80904	1.29888	-2.93256	0.00336176	0.0160989
MYCBP2	ENSGALG00000016915	942.433	-1.00824	0.344121	-2.92991	0.0033906	0.0162231
GAREM1	ENSGALG00000015181	36.38	-1.32294	0.451827	-2.92797	0.00341182	0.0163106
NXPH3	ENSGALG00000038645	5.12957	-3.42987	1.17234	-2.92567	0.00343716	0.016413
APC	ENSGALG00000000220	509.133	-1.03307	0.353664	-2.92106	0.00348844	0.0166295
NIT1	ENSGALG00000007585	886.33	-0.807555	0.276459	-2.92107	0.00348831	0.0166295
TEAD1	ENSGALG00000005415	67.252	-1.11551	0.382105	-2.91938	0.00350725	0.0167048
AFF3	ENSGALG00000016767	50.4453	-1.45145	0.497312	-2.91859	0.00351619	0.0167427
BARX2	ENSGALG00000029382	6.8021	-2.89029	0.990377	-2.91838	0.00351857	0.0167452
LAMP5	ENSGALG00000008918	689.149	-1.10504	0.378896	-2.91648	0.00354002	0.016837
PARG	ENSGALG00000002117	181.507	-0.97251	0.333575	-2.91541	0.00355216	0.0168851
IL4	ENSGALG00000006827	5.35951	-2.91539	1.00007	-2.91518	0.00355485	0.0168931
PLXNA1	ENSGALG00000006097	98.9833	-0.884073	0.304112	-2.90706	0.00364845	0.0172762
NPR3	ENSGALG00000017405	25.4441	-1.53973	0.529781	-2.90636	0.00365666	0.0173022
ELAPOR1	ENSGALG00000030941	19.0248	-1.58929	0.547033	-2.9053	0.00366901	0.0173469
MINDY1	ENSGALG00000028499	244.875	-1.44172	0.496437	-2.90414	0.00368266	0.0174016
PPP1R12B	ENSGALG00000000336	89.9432	-1.08426	0.373631	-2.90196	0.00370831	0.0175031
CCNL1	ENSGALG00000009699	662.559	-0.906293	0.312324	-2.90178	0.00371054	0.0175087
SORT1	ENSGALG00000033572	33.8197	-1.24041	0.427794	-2.89956	0.00373683	0.017603
TNS1	ENSGALG00000041013	140.085	-0.877343	0.302704	-2.89835	0.0037513	0.0176612
MED1	ENSGALG00000001708	1296.4	-0.863374	0.298068	-2.89657	0.00377268	0.0177568
HOXB7	ENSGALG00000032740	12.5856	-3.19772	1.10412	-2.89616	0.00377761	0.0177651
DSG2	ENSGALG00000015142	120.148	-0.899262	0.31055	-2.89571	0.00378306	0.017782
POF1B	ENSGALG00000006919	117.135	-0.837826	0.28956	-2.89344	0.00381041	0.0178692
MAL2	ENSGALG00000040768	243.295	-0.972622	0.336157	-2.89336	0.0038115	0.0178692
PRPS2	ENSGALG00000016592	34.8585	-1.80436	0.62369	-2.89304	0.00381529	0.0178769
MYOD1	ENSGALG00000006216	13.4266	-3.40493	1.17721	-2.89237	0.00382352	0.0179055
INPP4B	ENSGALG00000009880	13.0043	-1.96182	0.678491	-2.89145	0.00383465	0.0179375
TYSND1	ENSGALG00000033807	137.503	-1.09741	0.380062	-2.88745	0.00388375	0.0181419
gga-mir-6677	ENSGALG00000025852	7.90661	-3.44535	1.19336	-2.88711	0.00388802	0.0181517
USF3	ENSGALG00000031560	26.6056	-1.74476	0.604599	-2.88582	0.00390394	0.0182209
MYO3B	ENSGALG00000009602	199.626	-0.964738	0.335119	-2.87879	0.003992	0.0185646
PCSK2	ENSGALG00000008734	29.742	-1.738	0.603921	-2.87787	0.00400376	0.018609
EPC2	ENSGALG00000012453	263.832	-1.26037	0.438464	-2.8745	0.00404666	0.0187615
TDRP	ENSGALG00000016356	67.7454	-1.14609	0.398978	-2.87256	0.00407167	0.0188617
EXOC6B	ENSGALG00000016098	44.6145	-1.07799	0.375753	-2.86887	0.00411944	0.0190567
ACACA	ENSGALG00000005439	502.376	-1.0624	0.370411	-2.86816	0.00412864	0.0190887
RHOV	ENSGALG00000028047	10.0161	-2.02479	0.706075	-2.86767	0.0041351	0.0191133
GALR1	ENSGALG00000026011	2.79807	-5.20077	1.81444	-2.86633	0.00415263	0.0191731
SUCO	ENSGALG00000003081	93.4311	-1.07781	0.376817	-2.86029	0.00423251	0.0194828
TESK2	ENSGALG00000010230	50.8297	-1.34142	0.469276	-2.85849	0.00425668	0.0195725
KMO	ENSGALG00000007503	29.673	-2.6187	0.916174	-2.8583	0.00425915	0.0195785
PRRC2C	ENSGALG00000035841	5785.75	-1.16649	0.408917	-2.85263	0.00433586	0.0198657
SYNC	ENSGALG00000003529	33.1441	-1.45691	0.510743	-2.85253	0.00433722	0.0198665
DDC	ENSGALG00000013094	9.64918	-2.82541	0.990946	-2.85123	0.00435509	0.0199302
HS3ST1	ENSGALG00000014934	41.6036	-1.89529	0.666334	-2.84436	0.00445009	0.0202946
FGF12	ENSGALG00000036971	231.448	-0.833607	0.293684	-2.83845	0.00453333	0.0206068
PTPRN	ENSGALG00000033811	31.1584	-1.55995	0.549629	-2.83819	0.00453697	0.0206178
ACTR5	ENSGALG00000003559	273.877	-1.00823	0.355269	-2.83795	0.00454049	0.0206282
ARHGAP1	ENSGALG00000042357	547.126	-0.780532	0.275168	-2.83657	0.00456009	0.0206948
DCAF5	ENSGALG00000009463	476.989	-0.79326	0.279824	-2.83485	0.00458474	0.0207897
RASSF9	ENSGALG00000027633	14.2618	-3.09029	1.09041	-2.83407	0.00459594	0.0208236
USH2A	ENSGALG00000009652	68.1143	-1.40188	0.494805	-2.8332	0.00460842	0.0208688
RAB3A	ENSGALG00000030068	47.1046	-1.12965	0.399207	-2.82974	0.00465862	0.0210392
DOCK9	ENSGALG00000016883	68.9626	-0.990975	0.35027	-2.82918	0.00466677	0.0210667
GAD2	ENSGALG00000040436	25.6207	-1.45374	0.513938	-2.82864	0.00467462	0.0210944
LGALS2	ENSGALG00000003213	49.4083	-1.35353	0.478552	-2.82838	0.00467845	0.0211057
CCK	ENSGALG00000029788	39.6832	-1.02725	0.363239	-2.82803	0.0046835	0.0211174
CUL4A	ENSGALG00000016830	247.712	-0.760584	0.269134	-2.82604	0.00471273	0.0212435
SEMA4G	ENSGALG00000026957	77.295	-1.07341	0.380118	-2.82389	0.00474445	0.0213692
RFX7	ENSGALG00000041896	26.0568	-1.33379	0.472432	-2.82324	0.00475411	0.0214069
G6PC3	ENSGALG00000054002	265.357	-0.866297	0.30707	-2.82117	0.00478488	0.0215281
HSPG2	ENSGALG00000035717	81.4605	-0.894065	0.317371	-2.8171	0.004846	0.0217621
KCNS2	ENSGALG00000043764	3.18731	-4.73617	1.68165	-2.81638	0.00485679	0.0218048
HSPB7	ENSGALG00000023772	9.59822	-2.79824	0.993599	-2.81627	0.00485851	0.0218066
CYP2R1	ENSGALG00000006050	61.4503	-0.888746	0.315679	-2.81535	0.00487243	0.0218605
ADGRG1	ENSGALG00000037939	352.326	-0.808944	0.28769	-2.81186	0.00492565	0.0220606
ADNP2	ENSGALG00000035669	319.156	-0.759775	0.270274	-2.81113	0.00493681	0.0220988
CALCA	ENSGALG00000006054	30.9511	-1.45646	0.519012	-2.80622	0.00501268	0.0223684
NCOA3	ENSGALG00000004570	246.403	-0.972988	0.346851	-2.8052	0.00502851	0.0224109
IQGAP3	ENSGALG00000049193	28.7093	-0.977185	0.349115	-2.79904	0.00512553	0.0227851
TNIP2	ENSGALG00000015666	174.349	-1.19002	0.425425	-2.79724	0.00515407	0.0229028
ABHD3	ENSGALG00000014938	17.8757	-2.5157	0.899767	-2.79595	0.00517474	0.0229551
ZNF740	ENSGALG00000033246	20.6804	-1.25438	0.448757	-2.79522	0.00518638	0.0229957
SHE	ENSGALG00000036125	25.8404	-1.46448	0.52425	-2.79347	0.00521459	0.0230952
MYH7B	ENSGALG00000030985	12.6648	-2.34486	0.840616	-2.78945	0.00527978	0.023353
TSC22D2	ENSGALG00000027591	149.566	-0.896968	0.321917	-2.78634	0.00533077	0.0235412
PTK2B	ENSGALG00000016564	9.32038	-1.93813	0.695876	-2.78516	0.00535008	0.0236078
CHMP4C	ENSGALG00000043573	38.7836	-1.12395	0.40371	-2.78406	0.00536827	0.0236755
REG4	ENSGALG00000002931	17.927	-1.56801	0.563299	-2.78362	0.00537554	0.0236963
FUT7	ENSGALG00000034975	4.3575	-2.39538	0.860964	-2.78221	0.00539904	0.0237694
LETM1	ENSGALG00000015706	821.539	-0.751653	0.270251	-2.78131	0.005414	0.0238082
PATL1	ENSGALG00000042641	13.7054	-1.36313	0.490173	-2.78091	0.00542066	0.0238125
RILP	ENSGALG00000002843	69.8187	-0.891109	0.320509	-2.78029	0.00543102	0.0238392
SLC6A1	ENSGALG00000004921	32.8621	-2.10675	0.75797	-2.77946	0.00544486	0.0238875
NEDD9	ENSGALG00000012747	709.432	-0.804756	0.289594	-2.77891	0.0054541	0.0239162
HTR2C	ENSGALG00000005853	20.5547	-1.49073	0.536764	-2.77725	0.00548202	0.0240127
ING2	ENSGALG00000010659	150.148	-0.844333	0.304029	-2.77714	0.00548391	0.0240147
ANKDD1B	ENSGALG00000014958	16.5118	-1.98487	0.715286	-2.77493	0.00552133	0.0241533
UBE2QL1	ENSGALG00000032975	105.628	-1.07227	0.386687	-2.77296	0.00555491	0.0242938
BICDL1	ENSGALG00000007319	2.70611	-4.22588	1.52446	-2.77205	0.00557053	0.0243494
YKT6	ENSGALG00000029898	14.3089	-1.41573	0.511161	-2.76964	0.00561189	0.0244855
PLCG2	ENSGALG00000033507	78.5397	-0.80534	0.290844	-2.76897	0.00562334	0.024529
SKIL	ENSGALG00000009356	33.06	-1.1023	0.398166	-2.76845	0.00563229	0.0245616
LBX2	ENSGALG00000031211	3.43527	-3.23603	1.16931	-2.76745	0.00564959	0.0246242
ADMP	ENSGALG00000037408	12.865	-1.99102	0.720855	-2.76202	0.00574451	0.0249665
CBL	ENSGALG00000029077	35.1129	-1.35496	0.493083	-2.74794	0.00599717	0.0259031
FAM102A	ENSGALG00000005074	148.443	-0.799511	0.291443	-2.74329	0.00608276	0.0261895
FAM107A	ENSGALG00000007139	4.18007	-2.86629	1.04492	-2.74306	0.00608695	0.0261963
ELF3	ENSGALG00000000616	19.2603	-1.58373	0.578017	-2.73993	0.00614522	0.0264335
GYS2	ENSGALG00000013265	10.8353	-2.27131	0.829575	-2.73792	0.00618291	0.0265751
TANC2	ENSGALG00000000478	56.8699	-0.927603	0.338864	-2.73739	0.00619291	0.0266112
DCDC2	ENSGALG00000042454	26.0329	-1.54054	0.563304	-2.73483	0.00624122	0.0267638
GIGYF2	ENSGALG00000038730	1270.19	-1.0377	0.379537	-2.73412	0.00625478	0.0268014
FAXC	ENSGALG00000015489	18.0682	-1.78186	0.651784	-2.73382	0.00626046	0.0268189
EPN3	ENSGALG00000023279	12.9916	-1.26991	0.464655	-2.73301	0.00627577	0.0268638
CYP2C23b	ENSGALG00000005795	6.0681	-6.9216	2.53289	-2.73269	0.00628192	0.0268695
TBC1D12	ENSGALG00000034044	322.465	-1.17313	0.429448	-2.73171	0.0063007	0.0269292
FTCD	ENSGALG00000006131	1.99534	-5.42184	1.98598	-2.73006	0.00633235	0.0270403
ZFYVE26	ENSGALG00000028762	90.1199	-1.16346	0.426243	-2.72958	0.00634152	0.0270623
HOXD13	ENSGALG00000032039	1.57605	-4.0911	1.49893	-2.72935	0.00634597	0.0270743
SYPL1	ENSGALG00000029006	108.26	-1.31994	0.483631	-2.72923	0.00634826	0.0270772
TDRD5	ENSGALG00000033634	21.2413	-1.73727	0.636865	-2.72784	0.00637502	0.0271567
ARHGAP44	ENSGALG00000001311	15.7461	-1.63626	0.599949	-2.72733	0.00638492	0.027192
PEX26	ENSGALG00000019286	84.7621	-1.07009	0.392671	-2.72516	0.00642703	0.0273343
SULF1	ENSGALG00000039553	79.4152	-1.4719	0.540125	-2.7251	0.00642813	0.0273343
TYK2	ENSGALG00000030599	71.5504	-1.06609	0.391646	-2.72208	0.00648716	0.0275014
TLK2	ENSGALG00000000410	538.708	-0.892037	0.327944	-2.72009	0.00652644	0.0276399
GYS1	ENSGALG00000046826	74.842	-1.07312	0.394514	-2.7201	0.00652624	0.0276399
INSRR	ENSGALG00000013253	13.0663	-1.58349	0.582527	-2.71831	0.00656172	0.0277402
PPCS	ENSGALG00000004882	1386.15	-0.762533	0.280602	-2.71749	0.0065779	0.0278016
CAP2	ENSGALG00000012715	236.736	-0.769388	0.283168	-2.71707	0.0065862	0.0278202
SLC25A22	ENSGALG00000039335	16287.3	-1.03911	0.382729	-2.71501	0.0066274	0.0279614
TPCN1	ENSGALG00000008357	77.7499	-0.877245	0.323135	-2.71479	0.00663172	0.0279726
OLFM3	ENSGALG00000005203	184.488	-1.13028	0.41636	-2.71468	0.00663403	0.0279752
TRPS1	ENSGALG00000031700	106.768	-1.43107	0.527515	-2.71286	0.00667054	0.028108
SLC6A18	ENSGALG00000013180	3.25068	-3.47021	1.28202	-2.70683	0.00679297	0.0285879
TLE3	ENSGALG00000008120	60.9804	-0.769372	0.284388	-2.70537	0.00682292	0.0286923
PTHLH	ENSGALG00000017295	1769.47	-1.44362	0.533799	-2.70443	0.00684219	0.0287588
HOXA7	ENSGALG00000026989	10.9532	-3.06886	1.13492	-2.70403	0.00685035	0.0287859
CD300LG	ENSGALG00000007713	15.6369	-1.49685	0.553859	-2.70259	0.00688025	0.0288331
MYBPC1	ENSGALG00000012783	5.75471	-3.29339	1.21862	-2.70257	0.00688059	0.0288331
SCN4A	ENSGALG00000034427	14.3635	-1.70148	0.629657	-2.70224	0.00688748	0.0288331
OPN4-1	ENSGALG00000041662	13.5221	-3.47683	1.28669	-2.70216	0.00688913	0.0288331
DCAF15	ENSGALG00000049399	107.568	-1.01206	0.374499	-2.70244	0.00688322	0.0288331
FAM98B	ENSGALG00000009744	432.948	-0.886116	0.328747	-2.69544	0.00702965	0.0293478
SCNN1G	ENSGALG00000006270	14.8284	-1.57678	0.585348	-2.69374	0.00706554	0.0294661
XYLT1	ENSGALG00000006757	29.5169	-1.35286	0.502273	-2.69347	0.00707116	0.029477
FAM110C	ENSGALG00000016361	9.19918	-2.22452	0.826366	-2.69193	0.00710402	0.0295836
FAM20A	ENSGALG00000040655	75.5686	-0.835932	0.31054	-2.69187	0.00710532	0.0295836
LRRC75A	ENSGALG00000002631	40.2557	-1.09846	0.408235	-2.69075	0.00712912	0.0296742
EDEM3	ENSGALG00000004806	82.5167	-1.14784	0.426881	-2.6889	0.00716889	0.0298175
ZDHHC4	ENSGALG00000005905	44.0579	-0.860557	0.320155	-2.68794	0.0071894	0.0298865
MSX2	ENSGALG00000038848	98.0159	-1.28996	0.47992	-2.68787	0.00719094	0.0298865
CLCF1	ENSGALG00000041522	8.88101	-2.15778	0.802863	-2.68761	0.00719652	0.0298953
ASB7	ENSGALG00000007115	88.0047	-0.938199	0.349161	-2.68701	0.00720952	0.0299368
DDAH1	ENSGALG00000008663	37.072	-1.10286	0.410905	-2.68398	0.0072751	0.0301711
KCNN3	ENSGALG00000030554	13.587	-1.41439	0.527064	-2.68353	0.00728486	0.0301948
PGLYRP2	ENSGALG00000029971	3.49609	-4.11658	1.53423	-2.68316	0.00729307	0.0302214
SLC2A9	ENSGALG00000014971	26.3385	-1.23854	0.461744	-2.68231	0.00731165	0.0302833
HS6ST1	ENSGALG00000002155	141.717	-0.971066	0.362639	-2.67777	0.00741131	0.0306506
AKR1B10	ENSGALG00000013072	209.346	-0.794657	0.297037	-2.67528	0.00746661	0.0308489
PTPRK	ENSGALG00000037423	249.1	-1.00196	0.374709	-2.67396	0.00749606	0.0309323
IRF7	ENSGALG00000014297	44.6128	-0.993482	0.371761	-2.67236	0.00753188	0.0310495
KIAA0319	ENSGALG00000041273	93.1041	-0.913422	0.342352	-2.66808	0.00762859	0.0313941
DHRS9	ENSGALG00000010873	12.2922	-1.91546	0.718043	-2.66761	0.0076393	0.0314304
SH3TC1	ENSGALG00000015568	11.6448	-2.54281	0.954719	-2.66341	0.00773524	0.0317238
AP1M1	ENSGALG00000003959	21942.4	-1.06516	0.400144	-2.66193	0.00776937	0.0318481
PDGFRA	ENSGALG00000013929	85.9149	-1.22881	0.461771	-2.66108	0.00778895	0.0319128
EDA	ENSGALG00000035966	38.4192	-0.884056	0.332615	-2.65789	0.00786307	0.0321692
ANK1	ENSGALG00000003594	10.9261	-1.3474	0.507287	-2.65609	0.00790524	0.0322721
HIVEP1	ENSGALG00000012739	139.724	-0.926078	0.348658	-2.65613	0.00790441	0.0322721
REEP6	ENSGALG00000045747	77.5852	-1.01377	0.381834	-2.65499	0.00793099	0.032368
DAZL	ENSGALG00000011243	39.2792	-1.81095	0.682337	-2.65404	0.00795332	0.0324354
EPB41L4A	ENSGALG00000000234	45.3239	-1.65752	0.624634	-2.65359	0.00796411	0.0324635
WTIP	ENSGALG00000025864	8.35407	-2.07123	0.780621	-2.6533	0.00797082	0.0324751
HIF3A	ENSGALG00000052546	18.2029	-1.05279	0.397051	-2.65152	0.008013	0.0326231
AVPR1A	ENSGALG00000040567	2.30111	-3.92376	1.48008	-2.65105	0.00802425	0.0326423
CMTM6	ENSGALG00000011490	46.3379	-0.908771	0.343051	-2.64909	0.00807098	0.0327953
MAP7D2	ENSGALG00000016415	321.983	-1.20784	0.456032	-2.64859	0.00808289	0.0328198
SLC1A3	ENSGALG00000003582	178.794	-1.43849	0.543451	-2.64695	0.00812215	0.0329473
PARD3	ENSGALG00000007125	785.149	-0.863582	0.326686	-2.64346	0.00820641	0.0331845
MADPRT1	ENSGALG00000006443	49.1802	-1.02607	0.388834	-2.63882	0.00831943	0.0335362
PLEKHM1	ENSGALG00000000201	31.5276	-0.946582	0.359122	-2.63582	0.00839332	0.0338096
MICU2	ENSGALG00000017125	102.877	-0.754061	0.286406	-2.63284	0.0084674	0.0340425
EBF4	ENSGALG00000047979	16.0302	-1.264	0.48032	-2.63158	0.00849898	0.0341367
MROH1	ENSGALG00000029867	53.2583	-0.926466	0.352172	-2.63072	0.00852032	0.0342059
TBCC	ENSGALG00000048103	19.699	-1.24032	0.471761	-2.62912	0.0085606	0.0342936
ATAD3A	ENSGALG00000035869	1870.8	-0.854333	0.325106	-2.62786	0.00859237	0.0343842
IRX3	ENSGALG00000042045	50.1293	-0.839666	0.319548	-2.62767	0.00859726	0.0343842
NRTN	ENSGALG00000021647	16.4101	-1.41762	0.539958	-2.62543	0.00865408	0.0345936
gga-mir-1653	ENSGALG00000030540	192.521	-0.973177	0.371893	-2.61682	0.00887539	0.0353824
ENHO	ENSGALG00000030845	156.644	-1.61375	0.616905	-2.61588	0.0088998	0.0354573
FAM3B	ENSGALG00000016140	56.2809	-1.44214	0.551802	-2.61351	0.00896165	0.0356526
HPSE2	ENSGALG00000007508	8.69599	-2.40241	0.919459	-2.61285	0.00897917	0.0357055
IRF4	ENSGALG00000012830	2.15393	-4.88259	1.87024	-2.61068	0.00903631	0.0358816
PPP1R13B	ENSGALG00000011548	86.9561	-0.934068	0.357935	-2.6096	0.00906483	0.035969
EPHA5	ENSGALG00000011680	67.4772	-1.20024	0.459919	-2.60966	0.0090631	0.035969
NOS1	ENSGALG00000008177	13.3394	-1.40702	0.540531	-2.60304	0.00924024	0.0365353
TRANK1	ENSGALG00000037629	147.974	-0.916051	0.351954	-2.60276	0.00924772	0.0365476
NR5A1	ENSGALG00000001080	8.68701	-2.21162	0.851048	-2.5987	0.00935766	0.0369037
PLA1A	ENSGALG00000014997	7.56141	-3.55485	1.36843	-2.59775	0.00938381	0.0369981
FJX1	ENSGALG00000039032	11.2202	-1.21348	0.467237	-2.59714	0.00940045	0.0370462
ANKRD50	ENSGALG00000011831	118.471	-0.777538	0.299412	-2.59688	0.00940736	0.037056
C1orf210	ENSGALG00000053833	19.5248	-1.56127	0.601201	-2.59692	0.00940627	0.037056
STK35	ENSGALG00000036219	14.9813	-1.56426	0.602458	-2.59647	0.00941867	0.0370744
CAPS2	ENSGALG00000010208	46.8734	-1.20686	0.464988	-2.59546	0.00944638	0.0371747
CUX2	ENSGALG00000004598	74.7763	-0.781794	0.301804	-2.5904	0.00958634	0.037628
RNP	ENSGALG00000028991	7.4886	-2.55394	0.985899	-2.59046	0.00958467	0.037628
LRRTM4	ENSGALG00000000476	13.0225	-1.72368	0.666092	-2.58775	0.00966052	0.0378414
ITSN1	ENSGALG00000036677	1485.03	-0.751932	0.29068	-2.5868	0.00968711	0.037917
TCF7	ENSGALG00000006480	66.9514	-0.824057	0.318814	-2.58476	0.00974461	0.0381064
FAAP100	ENSGALG00000042215	19.9643	-1.23401	0.477622	-2.58365	0.0097761	0.0382028
QSOX2	ENSGALG00000001758	67.4865	-1.01286	0.392058	-2.58344	0.00978208	0.0382083
ZC3H18	ENSGALG00000006118	601.61	-0.934554	0.361747	-2.58344	0.00978192	0.0382083
TLR15	ENSGALG00000008166	3.85045	-4.33223	1.67761	-2.58238	0.00981213	0.0382989
PPP4R4	ENSGALG00000010950	11.0296	-2.27537	0.882208	-2.57918	0.00990357	0.0386198
FBP1	ENSGALG00000012613	365.805	-1.07603	0.417224	-2.57902	0.00990821	0.0386289
CACNB4	ENSGALG00000035466	26.2743	-1.17265	0.454703	-2.57893	0.00991059	0.0386291
PEAK1	ENSGALG00000002759	31.9669	-1.26849	0.491885	-2.57883	0.00991369	0.0386322
ARHGAP39	ENSGALG00000039346	32.8653	-0.846091	0.328169	-2.57822	0.00993119	0.0386824
SAP30L	ENSGALG00000028994	68.2339	-1.09855	0.426606	-2.5751	0.0100212	0.0389604
ISYNA1	ENSGALG00000030344	197.934	-0.793081	0.308002	-2.57492	0.0100263	0.038968
ESPNL	ENSGALG00000053550	9.0845	-1.90587	0.740374	-2.5742	0.0100471	0.0390339
gga-mir-425	ENSGALG00000050917	1.77301	-4.21972	1.6403	-2.57253	0.010096	0.0391601
UTS2R	ENSGALG00000023581	53.4495	-0.842558	0.328083	-2.56813	0.010225	0.0395598
CD247	ENSGALG00000015441	46.3356	-1.04722	0.408151	-2.56576	0.0102949	0.0397844
WWC3	ENSGALG00000034834	127.783	-1.14236	0.445548	-2.56395	0.0103489	0.0399378
MN1	ENSGALG00000026119	24.8485	-1.14143	0.445406	-2.56268	0.0103868	0.0400518
COBL	ENSGALG00000013102	23.9175	-1.79312	0.699798	-2.56234	0.0103968	0.0400671
MPRIP	ENSGALG00000004798	75.1889	-0.778708	0.303916	-2.56225	0.0103997	0.0400689
CHMP1B	ENSGALG00000040746	16394.2	-0.87848	0.34315	-2.56004	0.0104659	0.0402459
LCA5L	ENSGALG00000016125	87.9515	-0.908518	0.355417	-2.5562	0.0105822	0.0406226
HSPB1	ENSGALG00000001926	15.2885	-1.47479	0.577199	-2.55507	0.0106165	0.0407263
TMEM165	ENSGALG00000027886	641.513	-1.00553	0.393641	-2.55443	0.0106361	0.0407828
FILIP1	ENSGALG00000039001	96.6455	-0.900485	0.352614	-2.55374	0.0106572	0.0408542
MBP	ENSGALG00000013640	47.3922	-0.776745	0.304404	-2.55169	0.0107202	0.041058
HGD	ENSGALG00000014966	4.50402	-2.5544	1.00118	-2.5514	0.0107292	0.0410832
RUNX2	ENSGALG00000040276	28.8404	-1.31552	0.516146	-2.54873	0.0108116	0.0412947
LHX3	ENSGALG00000003928	2.18304	-4.03312	1.58325	-2.54737	0.0108537	0.041418
BBOF1	ENSGALG00000045856	42.5178	-1.15088	0.452753	-2.54195	0.0110234	0.0419319
ZMYND10	ENSGALG00000035883	36.5946	-0.831072	0.327008	-2.54144	0.0110397	0.0419552
NOV	ENSGALG00000037402	282.373	-0.99328	0.390881	-2.54113	0.0110494	0.0419635
KPTN	ENSGALG00000038994	78.0908	-1.26236	0.49677	-2.54115	0.011049	0.0419635
FOXO1	ENSGALG00000017034	64.8713	-1.53819	0.605487	-2.54042	0.0110719	0.0420396
DRAM1	ENSGALG00000012761	7.2363	-2.3844	0.93863	-2.54029	0.0110759	0.0420454
ROBO2	ENSGALG00000015519	5319.94	-0.786832	0.310213	-2.53642	0.0111992	0.0424746
TMEM72	ENSGALG00000026808	8.9374	-2.003	0.790006	-2.53543	0.011231	0.0425665
HSD17B2	ENSGALG00000005467	4.33381	-4.76171	1.87827	-2.53516	0.0112396	0.0425893
CDK3	ENSGALG00000008462	2.78468	-3.90404	1.54014	-2.53487	0.011249	0.0426058
YLPM1	ENSGALG00000051654	455.722	-0.975131	0.384686	-2.53488	0.0112487	0.0426058
IGFBP3	ENSGALG00000037940	67.0275	-0.840486	0.33188	-2.5325	0.0113252	0.0428359
DBX2	ENSGALG00000009604	59.4758	-1.09637	0.433039	-2.5318	0.0113477	0.0429117
DRD5	ENSGALG00000014975	15.3108	-1.68747	0.666633	-2.53133	0.0113632	0.0429353
MAP3K1	ENSGALG00000014718	61.3947	-1.13094	0.447702	-2.52609	0.011534	0.0434394
NR2E3	ENSGALG00000002093	7.32729	-1.82402	0.722155	-2.5258	0.0115434	0.0434649
LRRC43	ENSGALG00000054378	21.2749	-2.57823	1.02088	-2.52549	0.0115537	0.0434939
SLC2A5	ENSGALG00000002466	3.55847	-4.26291	1.69089	-2.5211	0.0116989	0.0439321
CDCA7L	ENSGALG00000035978	1615.57	-0.77368	0.307134	-2.51903	0.0117679	0.0441217
PTCHD1	ENSGALG00000016358	81.6928	-0.973875	0.387553	-2.51288	0.011975	0.044698
OLFM4	ENSGALG00000016943	1.97755	-4.88958	1.94619	-2.51238	0.0119919	0.0447467
THRA	ENSGALG00000040017	8.56897	-1.49082	0.593508	-2.51187	0.0120093	0.0447859
AMY2A	ENSGALG00000038740	32	-1.98021	0.788383	-2.51173	0.012014	0.0447934
TBX19	ENSGALG00000015244	2.24737	-4.9765	1.98146	-2.51154	0.0120207	0.0448084
KAT2B	ENSGALG00000011278	38.4901	-0.93476	0.372419	-2.50997	0.0120742	0.0449579
EML3	ENSGALG00000037549	32.5676	-0.750548	0.299341	-2.50733	0.0121646	0.0452471
P4HA3	ENSGALG00000042030	81.133	-0.761734	0.303805	-2.50731	0.0121654	0.0452471
PRKAR2B	ENSGALG00000008060	5.60823	-2.83272	1.13032	-2.50613	0.0122061	0.0453785
ITIH2	ENSGALG00000006833	10.461	-1.59074	0.635157	-2.50448	0.0122632	0.04554
PLCH1	ENSGALG00000010312	199.439	-0.793245	0.317693	-2.49689	0.0125286	0.046392
AGR2	ENSGALG00000010825	36.4207	-1.30894	0.524304	-2.49653	0.0125417	0.0464299
ZNF516	ENSGALG00000013660	104.632	-0.852615	0.341636	-2.49569	0.0125714	0.0465091
AOX2	ENSGALG00000020876	8.11724	-2.55495	1.02476	-2.49321	0.0126595	0.0467938
LEMD3	ENSGALG00000009873	86.0071	-0.862435	0.346013	-2.49249	0.012685	0.0468673
SULT6B1	ENSGALG00000046375	479.822	-1.05902	0.425526	-2.48873	0.0128202	0.0472521
CBLB	ENSGALG00000015351	116.563	-0.853396	0.343178	-2.48674	0.0128919	0.0474535
CRIP2	ENSGALG00000026471	160.305	-0.798745	0.321228	-2.48653	0.0128995	0.0474712
PPOX	ENSGALG00000054130	42.4278	-1.4549	0.585166	-2.48631	0.0129076	0.0474906
CXCL13L2	ENSGALG00000010338	10.099	-1.90323	0.76557	-2.48603	0.0129176	0.0475169
NUMA1	ENSGALG00000001258	206.515	-0.762596	0.307174	-2.48262	0.0130421	0.047859
MAMDC4	ENSGALG00000052829	5.5231	-2.63354	1.06121	-2.48164	0.013078	0.0479699
FBXO32	ENSGALG00000041202	77.6481	-1.16108	0.467958	-2.48116	0.0130957	0.0480136
AMPD2	ENSGALG00000034009	42.555	-0.817432	0.330504	-2.47329	0.0133876	0.0489018
KAZALD1	ENSGALG00000007837	81.6649	-0.903459	0.36541	-2.47245	0.013419	0.049006
AFF4	ENSGALG00000030147	70.6416	-1.09686	0.443655	-2.47233	0.0134236	0.0490065
RIPK2	ENSGALG00000043535	105.935	-0.805551	0.32593	-2.47155	0.0134528	0.0490457
CAAP1	ENSGALG00000001765	658.87	-0.767953	0.311113	-2.46841	0.0135716	0.0493899
FGA	ENSGALG00000009266	15.952	-4.58779	1.8598	-2.46682	0.013632	0.0495565
SGK3	ENSGALG00000043570	430.537	-0.978437	0.396903	-2.46518	0.0136945	0.0497084
CTDP1	ENSGALG00000031461	254.65	-0.879569	0.356896	-2.4645	0.0137206	0.0497489
MAP3K9	ENSGALG00000037326	30.1071	-1.82721	0.741854	-2.46303	0.013777	0.0499319
SHKBP1	ENSGALG00000041384	7.71436	-1.6563	0.672852	-2.46162	0.0138313	0.0500961
ARL15	ENSGALG00000014911	110.121	-0.804011	0.326639	-2.46147	0.0138371	0.0501062
IKBKE	ENSGALG00000013356	119.309	-0.773769	0.314884	-2.45732	0.013998	0.0505577
PAX1	ENSGALG00000039040	5.18008	-2.36202	0.961655	-2.4562	0.0140415	0.050693
FGF19	ENSGALG00000028376	80.3733	-2.04576	0.833247	-2.45516	0.0140821	0.0508066
PIK3CB	ENSGALG00000005505	223.054	-0.758333	0.309154	-2.45293	0.0141696	0.0510894
C20orf194	ENSGALG00000053000	119.894	-0.862828	0.351766	-2.45284	0.0141732	0.0510913
AFDN	ENSGALG00000011329	439.993	-0.932315	0.380176	-2.45232	0.0141937	0.0511438
KCNK15	ENSGALG00000049487	11.1797	-1.40638	0.573655	-2.4516	0.0142221	0.0512344
FAM193B	ENSGALG00000040787	25.6264	-0.981836	0.400599	-2.45092	0.0142492	0.051299
FHL2	ENSGALG00000016797	76.9511	-1.09092	0.445243	-2.45016	0.0142791	0.0513735
ABLIM2	ENSGALG00000043448	26.3881	-1.66677	0.680259	-2.4502	0.0142775	0.0513735
PPP4R3A	ENSGALG00000010734	146.639	-1.18915	0.485354	-2.45008	0.0142826	0.051375
DNAJC5	ENSGALG00000035378	133.1	-1.13254	0.462325	-2.44967	0.0142986	0.0514105
SLC6A7	ENSGALG00000005672	5.322	-3.7731	1.54244	-2.44619	0.0144373	0.0517979
MLPH	ENSGALG00000003904	26.2478	-1.38536	0.566497	-2.44549	0.0144655	0.0518436
ITPKB	ENSGALG00000009068	37.6367	-0.991901	0.40571	-2.44485	0.0144911	0.0519017
GABRR2	ENSGALG00000015776	3.38221	-4.04944	1.65762	-2.44293	0.0145686	0.0521265
PROC	ENSGALG00000001780	12.6767	-2.98375	1.22144	-2.44282	0.0145728	0.0521277
KCNJ3	ENSGALG00000012537	7.5461	-1.67394	0.685327	-2.44254	0.0145843	0.0521575
TMEM241	ENSGALG00000035384	4912.3	-1.11258	0.455655	-2.44172	0.0146174	0.0522537
DPP10	ENSGALG00000012156	103.24	-0.872924	0.357801	-2.43969	0.0146997	0.052503
OVOL2	ENSGALG00000008702	23.4629	-1.22083	0.50229	-2.43052	0.0150771	0.0536335
GDA	ENSGALG00000015141	10.2959	-2.90365	1.19515	-2.42953	0.0151185	0.0537466
CDH9	ENSGALG00000012923	46.3724	-2.29805	0.946914	-2.42688	0.0152292	0.0540368
IGSF9B	ENSGALG00000001450	6.89077	-1.62681	0.670843	-2.42503	0.0153071	0.0542555
DVL1	ENSGALG00000001600	64.7224	-0.872769	0.360023	-2.4242	0.0153421	0.0543452
ITGB2	ENSGALG00000007511	28.4298	-1.59556	0.658931	-2.42144	0.0154592	0.0547022
CTNNA3	ENSGALG00000002845	14.2175	-2.48906	1.02894	-2.41906	0.0155605	0.0549791
GAS6	ENSGALG00000016820	197.241	-1.17161	0.484533	-2.41802	0.0156052	0.0551255
FAM160A2	ENSGALG00000003416	20.0231	-1.02739	0.425302	-2.41567	0.0157063	0.0554124
LRRC3B	ENSGALG00000011314	23.3445	-1.39042	0.576535	-2.41168	0.0158791	0.0558924
HTR1E	ENSGALG00000015826	22.9337	-2.6047	1.08023	-2.41124	0.0158986	0.0559492
PPP2R5C	ENSGALG00000029996	20843.6	-0.859401	0.356741	-2.40903	0.0159948	0.0562288
GPR37L1	ENSGALG00000000607	39.4432	-0.85691	0.355739	-2.40882	0.0160042	0.0562383
BICD2	ENSGALG00000005249	830.658	-0.964009	0.400889	-2.40468	0.0161866	0.0567243
SLC23A1	ENSGALG00000037642	1.70885	-4.23111	1.75943	-2.40482	0.0161806	0.0567243
ZBTB47	ENSGALG00000005287	34.3822	-1.34761	0.560494	-2.40432	0.0162025	0.056768
VWA3A	ENSGALG00000049654	29.4063	-1.32437	0.550979	-2.40367	0.0162315	0.0568341
OTUD7A	ENSGALG00000003802	85.8024	-0.969809	0.403618	-2.40279	0.0162705	0.056935
UNC5D	ENSGALG00000001608	20.6612	-1.22614	0.510433	-2.40216	0.0162985	0.0569768
RARA	ENSGALG00000037935	15.6368	-1.30241	0.542189	-2.40214	0.0162995	0.0569768
DIAPH3	ENSGALG00000016937	139.936	-0.753853	0.314072	-2.40026	0.0163835	0.0572226
SOX21	ENSGALG00000035157	96.1831	-1.03618	0.431922	-2.39899	0.0164403	0.0573493
EPHX4	ENSGALG00000006019	18.8603	-1.47795	0.616645	-2.39676	0.0165405	0.0576088
SUSD6	ENSGALG00000009428	55.111	-0.88003	0.367366	-2.39551	0.0165971	0.0577876
GEM	ENSGALG00000032506	4.62142	-4.23875	1.77274	-2.39107	0.0167994	0.0583709
TCERG1L	ENSGALG00000010470	109.621	-0.882564	0.369256	-2.39011	0.0168432	0.0584771
TGFB1	ENSGALG00000031325	33.0055	-1.04568	0.437999	-2.3874	0.0169681	0.0587982
MAP3K5	ENSGALG00000013892	27.0132	-1.66181	0.696371	-2.38639	0.0170148	0.0589478
CHRDL1	ENSGALG00000008072	7.32897	-2.32961	0.977475	-2.38329	0.0171585	0.0593676
PLPP2	ENSGALG00000026834	13.266	-1.178	0.494285	-2.38324	0.0171608	0.0593676
GREM1	ENSGALG00000009724	4.49662	-3.554	1.49284	-2.38069	0.0172801	0.0597261
CALU	ENSGALG00000050267	12.8414	-1.36421	0.573042	-2.38065	0.0172823	0.0597261
GPR182	ENSGALG00000042177	7.08216	-1.44718	0.610093	-2.37206	0.0176891	0.0609095
CD109	ENSGALG00000015910	3.2555	-3.65454	1.54125	-2.37115	0.0177327	0.061018
VWA2	ENSGALG00000008980	79.3504	-0.947217	0.399551	-2.3707	0.0177544	0.0610661
ABRA	ENSGALG00000041043	13.5403	-1.55345	0.655287	-2.37063	0.0177576	0.0610661
LAMB3	ENSGALG00000001343	3.15316	-3.23012	1.36328	-2.36936	0.0178187	0.0612133
MNT	ENSGALG00000005830	147.426	-0.775808	0.328023	-2.3651	0.0180252	0.0617581
C2CD2	ENSGALG00000016148	24.0491	-1.06884	0.451991	-2.36475	0.0180424	0.0617915
CLUH	ENSGALG00000005854	536.396	-0.752213	0.31874	-2.35996	0.018277	0.062378
DCLK3	ENSGALG00000034493	27.5548	-1.26151	0.535941	-2.35383	0.0185812	0.0632744
KLF4	ENSGALG00000026928	3.65155	-2.99973	1.27605	-2.3508	0.018733	0.0636877
RAB26	ENSGALG00000032418	124.334	-0.803931	0.343101	-2.34313	0.0191226	0.0647885
CHMP2A	ENSGALG00000049517	6290.98	-0.892507	0.380924	-2.343	0.0191293	0.064798
USP13	ENSGALG00000008909	22.9994	-1.68411	0.719769	-2.33979	0.0192947	0.0652393
PROS1	ENSGALG00000015409	35.9851	-0.973299	0.416322	-2.33785	0.0193951	0.0654995
GMEB2	ENSGALG00000039685	59.0806	-0.82504	0.353434	-2.33435	0.0195773	0.065935
BCL2L11	ENSGALG00000051135	28.1329	-1.41441	0.606803	-2.33092	0.0197578	0.0663895
GRN	ENSGALG00000033530	262.409	-1.0308	0.442361	-2.33022	0.0197947	0.0664867
DUSP6	ENSGALG00000011207	1504.09	-1.20155	0.515806	-2.32945	0.0198351	0.0665959
MSL2	ENSGALG00000039294	44.1249	-0.907944	0.390319	-2.32616	0.0200101	0.0670644
AGXT2	ENSGALG00000003432	28.3356	-1.30774	0.562262	-2.32585	0.0200268	0.0670646
VSTM2L	ENSGALG00000006792	27.2334	-1.26712	0.544921	-2.32532	0.0200546	0.0671348
VSX1	ENSGALG00000037576	6.57346	-1.74165	0.749004	-2.32528	0.0200569	0.0671348
ABCD2	ENSGALG00000042554	44.2868	-0.84414	0.363098	-2.32482	0.0200814	0.0671493
MAN1A1	ENSGALG00000014878	17.6479	-1.5974	0.687442	-2.32369	0.0201422	0.0672491
SLC9A7	ENSGALG00000016734	62.3093	-1.07301	0.462238	-2.32134	0.0202684	0.0675895
C1QL1	ENSGALG00000028031	3.29594	-3.11702	1.34456	-2.31824	0.0204363	0.0679869
GUCA1C	ENSGALG00000015364	41.8844	-1.4881	0.642503	-2.31611	0.0205525	0.0682786
ARFGEF2	ENSGALG00000004663	118.649	-0.876242	0.378442	-2.31539	0.0205914	0.0683401
WNT5A	ENSGALG00000034168	376.684	-0.929671	0.401534	-2.3153	0.0205965	0.0683418
BATF3	ENSGALG00000052425	19.1012	-1.5172	0.656141	-2.31231	0.0207604	0.0687372
PPEF2	ENSGALG00000011524	40.1752	-1.23375	0.53386	-2.311	0.020833	0.068912
RIMS2	ENSGALG00000040256	108.309	-1.17693	0.510166	-2.30696	0.0210572	0.0694647
TBX1	ENSGALG00000041182	7.99919	-1.57131	0.681176	-2.30676	0.0210679	0.0694647
CCR10	ENSGALG00000028519	5.70447	-2.95067	1.28046	-2.30439	0.0212009	0.0697817
CAV2	ENSGALG00000033295	27.7271	-1.18728	0.515225	-2.3044	0.0212002	0.0697817
TCEA3	ENSGALG00000050173	23.2317	-1.09351	0.474552	-2.3043	0.0212058	0.0697842
TIAM1	ENSGALG00000015842	94.0068	-0.829501	0.360043	-2.3039	0.0212285	0.0698313
ADORA2A	ENSGALG00000006642	22.028	-1.47243	0.639977	-2.30076	0.0214054	0.0702752
MYO1F	ENSGALG00000001571	11.0737	-1.55098	0.674636	-2.29899	0.0215054	0.070562
BRD2	ENSGALG00000000156	6772.73	-1.3289	0.57831	-2.29789	0.0215678	0.0706973
SH3RF3	ENSGALG00000016810	20.5479	-1.48148	0.645382	-2.2955	0.0217043	0.0710752
KCNJ16	ENSGALG00000004373	101.016	-1.30538	0.569436	-2.29241	0.0218819	0.0715725
CCR6	ENSGALG00000011418	9.43731	-1.38936	0.606931	-2.28916	0.0220701	0.0720334
B3GNT3	ENSGALG00000050532	1.92637	-3.61869	1.58097	-2.28891	0.0220848	0.0720672
BANK1	ENSGALG00000012292	48.1302	-1.2531	0.548056	-2.28645	0.0222279	0.0724141
HECW1	ENSGALG00000037193	73.0072	-0.758599	0.331916	-2.28551	0.0222827	0.0725434
CFTR	ENSGALG00000032986	38.5611	-1.13535	0.497165	-2.28364	0.0223925	0.0727592
SKI	ENSGALG00000001229	46.6303	-1.18348	0.518582	-2.28215	0.0224805	0.0730027
PIK3R5	ENSGALG00000026167	111.323	-0.909847	0.399618	-2.27679	0.0227988	0.0738214
ZC3HAV1	ENSGALG00000013911	90.7309	-1.04285	0.458791	-2.27303	0.0230243	0.0743934
LCT	ENSGALG00000012260	81.1365	-0.912963	0.402151	-2.2702	0.0231955	0.0748023
RBBP6	ENSGALG00000006043	2223.43	-0.754332	0.332312	-2.26995	0.0232106	0.0748288
TOM1L1	ENSGALG00000003011	55.3994	-0.910161	0.400985	-2.26981	0.023219	0.0748346
TMC7	ENSGALG00000006889	89.8319	-0.790784	0.348934	-2.26628	0.0234341	0.0754407
PURG	ENSGALG00000027562	47.0444	-1.06188	0.469038	-2.26396	0.0235764	0.0757823
KCNJ13	ENSGALG00000001490	1.87023	-5.14001	2.27137	-2.26296	0.0236382	0.0759516
CLDN10	ENSGALG00000019114	28.9152	-1.70083	0.751853	-2.26219	0.0236859	0.0760758
TNFRSF11B	ENSGALG00000043167	280.569	-0.771628	0.34115	-2.26184	0.0237073	0.0761044
KLHL1	ENSGALG00000016907	4.05115	-2.24751	0.993816	-2.2615	0.0237283	0.0761244
HHIP	ENSGALG00000009948	5.45669	-2.29374	1.01532	-2.25913	0.0238753	0.0765079
ZNFX1	ENSGALG00000004859	55.4687	-0.870843	0.385568	-2.2586	0.0239084	0.0765992
CD83	ENSGALG00000046032	4.82855	-3.22653	1.42962	-2.25691	0.0240136	0.0768205
IL4I1	ENSGALG00000000081	9.39856	-2.5898	1.14773	-2.25647	0.0240415	0.0768638
KCNJ4	ENSGALG00000012254	6.01122	-3.69192	1.63631	-2.25624	0.0240554	0.0768936
CYP7B1	ENSGALG00000029435	19.6416	-1.00108	0.444179	-2.25378	0.0242102	0.0772411
ADAMTS7	ENSGALG00000008164	21.296	-1.17717	0.523656	-2.24798	0.0245774	0.0782335
ERBB3	ENSGALG00000033510	205.362	-1.30882	0.582442	-2.24712	0.0246326	0.0783651
SLC3A1	ENSGALG00000009973	40.5579	-0.935449	0.41676	-2.24458	0.0247954	0.0787926
BMP2	ENSGALG00000029301	235.632	-0.916174	0.408228	-2.24427	0.0248148	0.0788393
IFITM5	ENSGALG00000004239	29.4003	-0.92734	0.413632	-2.24194	0.024965	0.0792392
SELENOO	ENSGALG00000038467	103.593	-0.828586	0.369806	-2.2406	0.0250522	0.0793676
DMP1	ENSGALG00000048954	4.34612	-2.63813	1.17751	-2.24043	0.0250632	0.0793872
CACNA1B	ENSGALG00000008456	4.20082	-1.95479	0.872744	-2.23982	0.0251026	0.079467
MYO1H	ENSGALG00000005122	26.1978	-2.01932	0.902136	-2.23837	0.0251967	0.0796847
EGR3	ENSGALG00000037437	6.03385	-1.70757	0.76288	-2.23832	0.0251999	0.0796847
LMOD1	ENSGALG00000028721	20.6383	-1.47106	0.659521	-2.2305	0.0257143	0.0809593
TEKT3	ENSGALG00000001348	4.69841	-3.13991	1.40947	-2.22772	0.0258989	0.0813788
SAMD14	ENSGALG00000046427	4.09143	-2.00466	0.900205	-2.2269	0.0259542	0.0815
NT5DC4	ENSGALG00000041161	15.9402	-1.11995	0.503131	-2.22597	0.0260164	0.0816189
CPEB4	ENSGALG00000033512	16.0239	-2.12533	0.9559	-2.22338	0.0261903	0.0820262
SLC4A10	ENSGALG00000030032	37.5687	-1.01307	0.456154	-2.2209	0.0263578	0.0823963
RASSF10	ENSGALG00000039822	2.54067	-2.90199	1.30683	-2.22064	0.0263752	0.0824353
YPEL2	ENSGALG00000028801	88.2523	-0.762603	0.343471	-2.22029	0.0263994	0.0824957
FAM46C	ENSGALG00000014453	47.2121	-1.03318	0.465389	-2.22004	0.0264164	0.0825179
KCNA5	ENSGALG00000052262	6.77819	-1.72901	0.778806	-2.22007	0.0264138	0.0825179
PRDM11	ENSGALG00000008053	448.102	-0.917231	0.413254	-2.21954	0.0264503	0.0825932
CSF3	ENSGALG00000030907	4.89713	-1.90222	0.857562	-2.21818	0.0265428	0.0828355
JDP2	ENSGALG00000010322	8.5717	-1.31101	0.591118	-2.21784	0.0265655	0.0828599
CBFA2T2	ENSGALG00000003096	101.811	-0.839873	0.378736	-2.21757	0.0265842	0.082903
NOS2	ENSGALG00000038096	70.132	-1.0063	0.453879	-2.2171	0.0266162	0.0829873
ATP9A	ENSGALG00000007912	205.578	-0.808169	0.364674	-2.21614	0.0266816	0.0831597
BLEC1	ENSGALG00000028659	27.5581	-1.82211	0.822252	-2.216	0.0266914	0.0831597
CCSAP	ENSGALG00000011084	67.0379	-0.891676	0.402807	-2.21366	0.0268524	0.0835837
ADAM19	ENSGALG00000003744	24.8489	-1.15475	0.522094	-2.21177	0.0269823	0.0838943
PPP3CC	ENSGALG00000041413	34.3539	-0.759541	0.343494	-2.21122	0.0270205	0.0839663
MYO6	ENSGALG00000015898	81.0592	-1.09509	0.496231	-2.20681	0.0273271	0.0846362
UBE4B	ENSGALG00000002649	2204.63	-0.935542	0.424502	-2.20386	0.0275344	0.085215
ST6GAL2	ENSGALG00000016803	42.9576	-0.941889	0.427408	-2.20372	0.0275439	0.0852287
GLP2R	ENSGALG00000041800	9.50838	-2.34551	1.06515	-2.20206	0.0276611	0.0854493
SMYD1	ENSGALG00000015935	13.0612	-3.21241	1.459	-2.20178	0.0276806	0.0854622
ACSL5	ENSGALG00000008840	4.02787	-1.83274	0.832531	-2.20141	0.0277068	0.0855274
CYR61	ENSGALG00000008661	77.5019	-0.8872	0.404871	-2.19132	0.028429	0.0873858
IPMK	ENSGALG00000002710	27.2795	-1.21345	0.55429	-2.1892	0.0285824	0.0877124
ADAMTS9	ENSGALG00000041750	45.3109	-1.00236	0.45794	-2.18884	0.0286085	0.0877764
CDC6	ENSGALG00000051645	50.7614	-0.904772	0.41355	-2.18782	0.0286829	0.0879724
C10H15ORF59	ENSGALG00000001716	23.2079	-1.28047	0.585667	-2.18635	0.0287903	0.0882696
HS3ST4	ENSGALG00000006290	3.86004	-2.06863	0.946974	-2.18446	0.0289282	0.0886274
IRX6	ENSGALG00000048295	10.7449	-1.51075	0.691636	-2.18431	0.0289392	0.0886448
SCN4B	ENSGALG00000007409	2.96005	-3.55464	1.62812	-2.18327	0.0290156	0.0888137
LRR1	ENSGALG00000012230	494.269	-0.860512	0.394335	-2.18218	0.0290959	0.0889621
NKX6-1	ENSGALG00000032545	21.0252	-0.755419	0.34621	-2.18197	0.029112	0.088995
CHRNA9	ENSGALG00000014268	13.5929	-1.96391	0.904995	-2.17008	0.0300008	0.0913517
RPS6KA5	ENSGALG00000030580	89.6149	-0.88231	0.406585	-2.17005	0.030003	0.0913517
ADH1C	ENSGALG00000030614	7.55878	-2.64059	1.2176	-2.16868	0.0301068	0.0915844
TMEM196	ENSGALG00000010865	122.455	-1.16671	0.538845	-2.16521	0.0303715	0.0922889
gga-mir-6680	ENSGALG00000028701	9.25435	-1.49395	0.690476	-2.16366	0.0304908	0.0925674
OPA3	ENSGALG00000051947	10.7117	-1.3732	0.634999	-2.16253	0.0305775	0.092797
SLC30A10	ENSGALG00000026727	2.53071	-3.21357	1.48846	-2.15899	0.0308512	0.0934248
GNAT2	ENSGALG00000038084	12.8989	-1.34099	0.622432	-2.15443	0.0312064	0.0942299
KCNIP2	ENSGALG00000007666	31.6993	-0.957676	0.444577	-2.15413	0.0312303	0.0942483
TENM1	ENSGALG00000008442	6.99994	-2.03496	0.94511	-2.15315	0.0313069	0.0944624
KLF15	ENSGALG00000036133	36.398	-1.60772	0.746981	-2.15229	0.0313749	0.0946336
ABCA4	ENSGALG00000005752	16.915	-1.69445	0.788312	-2.14947	0.0315973	0.0951844
PDZD3	ENSGALG00000006779	29.0361	-1.11108	0.517605	-2.14658	0.0318271	0.0957042
COBLL1	ENSGALG00000011068	134.585	-0.761398	0.354899	-2.14539	0.0319214	0.0959356
HOPX	ENSGALG00000011404	46.2699	-1.11201	0.519229	-2.14166	0.0322205	0.0966962
EREG	ENSGALG00000010864	16.4672	-1.70051	0.794668	-2.13989	0.0323634	0.0970723
STX19	ENSGALG00000015413	2.55581	-2.99958	1.40437	-2.1359	0.0326876	0.0978347
SUSD3	ENSGALG00000025886	7.97902	-1.57164	0.736015	-2.13534	0.0327333	0.0979367
ETNPPL	ENSGALG00000034741	12.8691	-1.5995	0.749637	-2.1337	0.0328672	0.0981791
CNKSR2	ENSGALG00000016391	45.9373	-1.00178	0.469649	-2.13303	0.0329223	0.0983088
CORO1B	ENSGALG00000033300	60.372	-0.941033	0.442557	-2.12635	0.033474	0.099654
RFTN1	ENSGALG00000011241	36.3698	-0.956817	0.45021	-2.12527	0.0335641	0.0998511
MARCHF11	ENSGALG00000042584	2.19026	-5.20329	2.45124	-2.12272	0.0337774	0.100379
SOX11	ENSGALG00000016397	740.691	-0.822165	0.38737	-2.12243	0.0338019	0.100416
PCDH17	ENSGALG00000016941	46.7142	-0.781606	0.368385	-2.12171	0.0338622	0.100535
PANX2	ENSGALG00000000003	25.3012	-0.925207	0.436692	-2.11867	0.0341183	0.101152
KYNU	ENSGALG00000012418	4.5094	-2.69846	1.27581	-2.1151	0.0344218	0.10177
NET1	ENSGALG00000008437	9523.92	-1.41806	0.671516	-2.11173	0.0347099	0.102513
CARMIL3	ENSGALG00000038527	99.0509	-0.906897	0.430222	-2.10798	0.0350331	0.103267
SIRT7	ENSGALG00000007286	31.1463	-0.890725	0.42283	-2.10658	0.0351539	0.103386
DPEP1	ENSGALG00000006175	18.7452	-1.15529	0.548492	-2.10631	0.0351777	0.10342
OSBPL6	ENSGALG00000009172	303.876	-0.777744	0.370266	-2.1005	0.0356848	0.104543
ITGB1BP2	ENSGALG00000005493	25.0107	-0.944673	0.44978	-2.1003	0.0357026	0.104559
RNF208	ENSGALG00000008911	15.8712	-1.19936	0.571158	-2.09987	0.0357404	0.104633
TRIM36	ENSGALG00000008188	14.4107	-1.38802	0.661388	-2.09864	0.0358485	0.104858
CCNYL1	ENSGALG00000008485	137.583	-0.87506	0.417405	-2.09643	0.0360443	0.105357
HPGD	ENSGALG00000010769	37.621	-1.09916	0.524458	-2.0958	0.0360995	0.105458
SYT7	ENSGALG00000043139	9.13675	-1.47495	0.70587	-2.08954	0.0366589	0.10665
OTOP2	ENSGALG00000007791	5.39377	-1.80955	0.866121	-2.08925	0.0366848	0.106691
GRIA2	ENSGALG00000009405	34.3486	-1.04958	0.502641	-2.08813	0.0367865	0.106947
TIMM21	ENSGALG00000013709	145.325	-0.804647	0.385415	-2.08774	0.0368213	0.10703
gga-mir-1647	ENSGALG00000025382	4.47719	-1.7398	0.83443	-2.08502	0.0370673	0.10767
FOSL2	ENSGALG00000010036	4.53551	-1.64832	0.79096	-2.08395	0.0371649	0.107879
CLMN	ENSGALG00000030719	24.3474	-1.5904	0.76363	-2.08268	0.0372803	0.108176
SOX14	ENSGALG00000037352	2.77837	-2.6012	1.2495	-2.08179	0.0373617	0.108356
MEGF11	ENSGALG00000007631	17.7028	-1.62535	0.780894	-2.0814	0.0373971	0.108421
KIF13A	ENSGALG00000012689	67.1107	-0.821169	0.395598	-2.07577	0.0379156	0.10962
CCNE1	ENSGALG00000004494	356.358	-0.795741	0.383416	-2.0754	0.0379496	0.1097
LIMK1	ENSGALG00000001076	625.334	-0.880877	0.425078	-2.07227	0.0382404	0.110331
RIF1	ENSGALG00000012484	2885.81	-0.893184	0.431071	-2.07201	0.0382643	0.110381
PROCR	ENSGALG00000006547	28.0396	-0.99988	0.482911	-2.07053	0.0384031	0.110633
CYP2AC2	ENSGALG00000046639	6.17616	-2.24179	1.08334	-2.06933	0.0385155	0.110876
HOOK3	ENSGALG00000015390	557.983	-0.796332	0.385253	-2.06704	0.0387308	0.111328
RASAL2	ENSGALG00000004323	54.2294	-0.847827	0.410495	-2.06538	0.0388872	0.111572
ANKRD2	ENSGALG00000007539	1.97619	-3.55675	1.72211	-2.06534	0.0388907	0.111572
SMURF2	ENSGALG00000003566	73.9793	-0.756036	0.36635	-2.0637	0.0390464	0.111881
JADE3	ENSGALG00000016727	198.956	-0.771842	0.374481	-2.0611	0.0392937	0.112382
GBX2	ENSGALG00000013342	106.305	-1.18865	0.5776	-2.05791	0.0395992	0.113038
BIN3	ENSGALG00000052825	17.3314	-0.961419	0.467371	-2.05708	0.0396786	0.113212
BMP10	ENSGALG00000000120	1.96619	-3.4744	1.69016	-2.05566	0.039815	0.113466
TOB2	ENSGALG00000011957	691.769	-1.24669	0.606852	-2.05435	0.0399421	0.113738
CHADL	ENSGALG00000011970	58.8031	-0.999508	0.486856	-2.05299	0.0400739	0.114014
HTR6	ENSGALG00000004066	13.9833	-1.42283	0.693126	-2.05277	0.0400945	0.114021
PLPP4	ENSGALG00000029020	57.6172	-0.960088	0.467712	-2.05273	0.0400984	0.114021
PGAP3	ENSGALG00000022030	13.3119	-1.0369	0.505177	-2.05255	0.040116	0.114052
PGR	ENSGALG00000017195	7.80533	-2.38907	1.16505	-2.05061	0.0403045	0.114316
TNS2	ENSGALG00000034399	41.223	-0.802029	0.391629	-2.04793	0.0405667	0.114904
PGAP1	ENSGALG00000030789	17.602	-1.09307	0.533971	-2.04707	0.0406517	0.115105
TAPBPL	ENSGALG00000014428	8.06017	-2.1297	1.04136	-2.04512	0.0408434	0.115433
BMP3	ENSGALG00000035052	2.97063	-3.5152	1.72063	-2.04297	0.0410558	0.115858
gga-let-7d	ENSGALG00000018264	75.7529	-1.31052	0.642435	-2.03992	0.0413584	0.116476
ADSS1	ENSGALG00000011618	30.5756	-0.87682	0.430223	-2.03806	0.041544	0.116804
FAM124A	ENSGALG00000017016	31.2242	-0.889016	0.436809	-2.03525	0.0418257	0.117444
ZP1	ENSGALG00000031916	4.8381	-1.74922	0.859817	-2.03441	0.0419104	0.117595
OLFML2B	ENSGALG00000002667	4.08555	-1.86238	0.915958	-2.03326	0.0420258	0.11784
ASB18	ENSGALG00000046564	3.67412	-2.37831	1.17006	-2.03265	0.0420881	0.117955
NKX2-2	ENSGALG00000036869	10.2406	-1.32226	0.651636	-2.02914	0.0424436	0.118713
DMRTB1	ENSGALG00000029023	63.7918	-0.850075	0.419103	-2.02832	0.0425276	0.118868
ENPEP	ENSGALG00000031410	4.47867	-2.42249	1.19458	-2.0279	0.04257	0.118949
RUBCNL	ENSGALG00000016988	42.0754	-0.900206	0.444272	-2.02625	0.0427391	0.119309
ARHGEF11	ENSGALG00000039163	265.417	-1.19363	0.589397	-2.02517	0.04285	0.11953
HOXA11	ENSGALG00000040021	2.26479	-2.65591	1.31222	-2.02398	0.0429726	0.119832
NR2F6	ENSGALG00000043010	39.8676	-0.81106	0.401004	-2.02257	0.0431171	0.120155
MELTF	ENSGALG00000006855	116.935	-0.980949	0.485676	-2.01976	0.043408	0.120805
NR3C1	ENSGALG00000032992	15.9241	-1.42228	0.705421	-2.01622	0.0437769	0.121569
ARID3B	ENSGALG00000001376	60.9994	-0.761081	0.377568	-2.01575	0.0438266	0.121686
AMBP	ENSGALG00000030255	22.3067	-1.23565	0.61318	-2.01515	0.0438894	0.121837
CREG2	ENSGALG00000040947	2.88105	-2.75731	1.37044	-2.01199	0.0442205	0.122668
UBE2E1	ENSGALG00000011286	2512.96	-0.993167	0.493802	-2.01127	0.0442974	0.122785
GALNT9	ENSGALG00000002242	53.5599	-1.13667	0.56557	-2.00978	0.0444544	0.123096
PPP1R12C	ENSGALG00000046915	6.56352	-1.37376	0.683716	-2.00926	0.0445096	0.123134
IGSF11	ENSGALG00000015084	22.0996	-1.11108	0.553211	-2.00842	0.0445986	0.123359
ANKS1B	ENSGALG00000011549	31.4328	-1.00501	0.500464	-2.00816	0.0446258	0.123394
SLC9A3	ENSGALG00000039738	2.27766	-3.43847	1.71365	-2.00652	0.0448007	0.123795
SYT13	ENSGALG00000008055	5.30928	-2.42543	1.20886	-2.00637	0.0448164	0.123819
CHRM5	ENSGALG00000009640	3.4226	-3.38345	1.68847	-2.00386	0.0450851	0.124437
PSTPIP1	ENSGALG00000002786	3.04011	-3.43878	1.71648	-2.0034	0.0451348	0.124554
LPAR3	ENSGALG00000008733	2.13401	-3.42628	1.71171	-2.00167	0.0453205	0.124963
ZNF106	ENSGALG00000009081	143.142	-0.834699	0.417124	-2.00108	0.0453835	0.125096
FMNL1	ENSGALG00000032658	12.6873	-1.27456	0.637412	-1.99959	0.0455442	0.125436
PDE4D	ENSGALG00000014727	45.3515	-1.38103	0.690974	-1.99867	0.0456438	0.125669
OSBP	ENSGALG00000030548	194.703	-1.02257	0.512693	-1.99451	0.0460959	0.126539
MFSD4B	ENSGALG00000049668	13.345	-1.33616	0.669904	-1.99456	0.0460909	0.126539
TPPP	ENSGALG00000042784	17.2415	-1.66487	0.834997	-1.99386	0.0461672	0.126706
TSPAN32	ENSGALG00000054379	13.0684	-1.54291	0.773948	-1.99356	0.0461999	0.126741
GPR12	ENSGALG00000017102	10.1882	-1.47142	0.738617	-1.99214	0.0463562	0.126956
TRIM25	ENSGALG00000003144	35.9067	-0.761094	0.382523	-1.98967	0.0466272	0.127475
S1PR2	ENSGALG00000049475	14.3617	-0.904794	0.454974	-1.98867	0.0467373	0.127671
ERC2	ENSGALG00000005419	32.9402	-1.05212	0.529281	-1.98784	0.0468297	0.127811
CALHM1	ENSGALG00000008271	3.54032	-2.44746	1.23287	-1.98517	0.0471257	0.128313
PRLH	ENSGALG00000040716	6.44731	-1.6021	0.807015	-1.98522	0.0471205	0.128313
ZNF385B	ENSGALG00000009012	22.0423	-1.50278	0.757385	-1.98417	0.0472371	0.128533
HCLS1	ENSGALG00000039682	7.51963	-1.84494	0.930915	-1.98186	0.0474953	0.129068
CYP2AB5	ENSGALG00000045255	7.95083	-1.74928	0.883606	-1.9797	0.0477372	0.129641
REV1	ENSGALG00000016766	433.077	-0.821497	0.41613	-1.97413	0.0483665	0.130798
HOXB4	ENSGALG00000000284	2.06119	-2.36747	1.19967	-1.97343	0.0484469	0.130973
CMTM4	ENSGALG00000005251	25.3185	-1.00739	0.510624	-1.97286	0.0485118	0.131128
ETV3	ENSGALG00000000669	7.76739	-1.40039	0.709855	-1.97279	0.0485197	0.131128
CYP11A1	ENSGALG00000034982	5.71748	-1.17049	0.593745	-1.97137	0.0486816	0.131544
MAP3K6	ENSGALG00000030706	45.549	-0.879976	0.446652	-1.97016	0.04882	0.131854
ADAM32	ENSGALG00000047639	4.71139	-2.33894	1.18816	-1.96854	0.0490064	0.132221
CBFA2T3	ENSGALG00000032410	5.89343	-1.59276	0.809202	-1.96832	0.0490317	0.132255
DNAJC6	ENSGALG00000011041	206.472	-0.905818	0.460443	-1.96728	0.0491513	0.132492
NKX2-6	ENSGALG00000000365	19.3444	-1.28636	0.65424	-1.96619	0.0492767	0.132618
BEST4	ENSGALG00000043605	7.40843	-1.40246	0.713928	-1.96442	0.0494811	0.133103
CNNM1	ENSGALG00000007489	5.89354	-1.69434	0.862786	-1.96381	0.0495525	0.133231
KCNQ5	ENSGALG00000037249	8.75056	-2.1276	1.08349	-1.96366	0.04957	0.133256
SH2D6	ENSGALG00000006973	81.8769	-1.04522	0.532463	-1.96299	0.049647	0.13342
IFIT5	ENSGALG00000045085	2.8923	-3.24022	1.65088	-1.96273	0.0496777	0.13342
TLR2B	ENSGALG00000009239	1.15549	-4.02189	1.94577	-2.06699	0.0387347	NA
OVA	ENSGALG00000012869	1.3196	-4.52716	2.23588	-2.02478	0.0428896	NA
TRIM67	ENSGALG00000030960	1.35427	-5.22031	1.90473	-2.74071	0.00613066	NA
GFI1	ENSGALG00000043650	1.26877	-4.59716	2.18574	-2.10325	0.0354436	NA
