# Supplementary material for: Maintenance of pluripotency-like signature in the entire ectoderm leads to neural crest stem cell potential
Source: Nat Commun. 2023 Sep 23;14:5941. doi: 10.1038/s41467-023-41384-6 (PMC10518019; doi:10.1038/s41467-023-41384-6)
Supplement: Supplementary file 7 — Supplementary Data 4 [file 41467_2023_41384_MOESM7_ESM.xlsx]

## Sheet: Sheet1
													HH5 - PanEcto							HH5 - Others								1som - PanEcto							1som - Others								4som - PanEcto
	Panecto	p_val	avg_log2FC	p_val_adj	others	p_val	avg_log2FC	p_val_adj			min	max	median	mean	q1 (25%)	q3 (75%)		min	max	median	mean	q1 (25%)	q3 (75%)			min	max	median	mean	q1 (25%)	q3 (75%)		min	max	median	mean	q1 (25%)	q3 (75%)			min	max	median	mean	q1 (25%)	q3 (75%)		min	max
HH5	DLX5	3.14e-40	0.533582	4.57e-36	SOX21	8.49e-22	0.330498	1.24e-17		DLX5	0	15.9158	9	1.25827	0	1.94109		0	11.9327	0	0.637399	0	0.857724		DLX5	0	15.9428	0	1.04623	0	0.991268		0	12.9736	0	0.3293	0	0		DLX5	0	19.8814	0	0.770541	0	0.917265		0	13.9609
	CLDN3	9.29e-27	0.482705	1.35e-22	LMO1	3.78e-18	0.299209	5.51e-14		CLDN3	0	25.7564	0.859605	1.94104	0	2.87319		0	25.8239	0	1.16322	0	1.73111		CLDN3	0	45.8379	0.484784	2.35346	0	2.93911		0	25.8987	0	0.827362	0	0.777156		CLDN3	0	31.7277	0	1.4002	0	0.743657		0	26.8266
	SMAD1	1.68e-12	0.21515	2.45e-08						SMAD1	0	6.90451	0	0.564403	0	0.9354		0	4.95001	0	0.379165	0	0.847413		SMAD1	0	7.97425	0	0.645286	0	0.974332		0	5.98339	0	0.400721	0	0.940901		SMAD1	0	5.94244	0	0.549846	0	0.883264		0	6.93183
	MSX1	1.85e-30	0.515532	2.69e-26						SIX1	0	5.93563	0	0.238374	0	0		0	5	0	0.164604	0	0		SIX1	0	12.8056	0	0.416993	0	0.413052		0	7.61686	0	0.231248	0	0		SIX1	0	10.542	0	0.505612	0	0		0	9.74953
	Panecto	p_val	avg_log2FC	p_val_adj	others	p_val	avg_log2FC	p_val_adj		MSX1	0	23.8989	0	1.22073	0	1.7969		0	14.9239	0	0.632567	0	0.715514		MSX1	0	58.9338	0	2.07749	0	1.96984		0	29.9295	0	0.579825	0	0		MSX1	0	87.7051	0.154267	3.57092	0	3.59344		0	52.8163
1som	DLX5	2.57441e-49	0.768112	3.74886e-45	SOX21	1.92622e-17	0.298301	2.80496e-13		SP5	0	8.82637	0	0.220773	0	0		0	5.92056	0	0.231941	0	0		SP5	0	8.9194	0	0.281653	0	0		0	4.93226	0	0.200378	0	0		SP5	0	16.5864	0	0.656971	0	0.756938		0	21.4801
	CLDN3	1.12895e-41	1.00786	1.64397e-37	LMO1	3.36645e-15	0.27236	4.90223e-11		SNAI2	0	1.87281	0	0.0227901	0	0		0	0.988996	0	0.0145708	0	0		SNAI2	0	3.90632	0	0.0899788	0	0		0	4.98007	0	0.0667608	0	0		SNAI2	0	19.9017	0	0.279524	0	0		0	7.96593
	SIX1	2.84756e-11	0.279011	4.14661e-07
	SMAD1	5.33964e-10	0.26249	7.77558e-06						FABP7	0	8.88272	0.924426	1.1865	0	1.91431		0	7.86988	0.920426	1.09202	0	1.90275		FABP7	0	8.89044	0	1.40911	0	1.95335		0	14.9073	0.960212	1.51768	0	1.96598		FABP7	0	14.7769	0.789733	1.21712	0	1.82241		0	16.777
	MSX1	4.945e-49	1.13907	7.20091e-45						MYCN	0	7.91939	0	0.567037	0	0.94836		0	5.94217	0	0.578642	0	0.954256		MYCN	0	5.97082	0	0.595873	0	0.985199		0	8.97168	0	0.658681	0	0.986541		MYCN	0	5.95821	0	0.408085	0	0.866042		0	6.92799
										NES	0	6.87369	0	0.518217	0	0.915437		0	7.91108	0	0.550238	0	0.924925		NES	0	5.92243	0	0.533298	0	0.956147		0	5.95496	0	0.567641	0	0.960196		NES	0	6.89124	0	0.326875	0	0.481746		0	8.87524
	Panecto	p_val	avg_log2FC	p_val_adj	others	p_val	avg_log2FC	p_val_adj
4som	DLX5	6.14582e-56	0.67424	8.94954e-52	SOX21	1.05142e-50	0.493247	1.53108e-46		SOX21	0	11.9217	0.766722	0.930235	0	1		0	10.8907	0.940237	1.29229	0	1.95244		SOX21	0	14.9133	0.932943	1.2873	0	1.95929		0	14.9153	0.978479	1.80374	0	2.94362		SOX21	0	11.6357	0	1.0487	0	1.6943		0	13.5729
	CLDN3	1.60285e-40	0.782297	2.33407e-36	LMO1	1.06288e-32	0.358884	1.54776e-28		LMO1	0	21.8996	0	0.657815	0	0.93053		0	12.9309	0	0.96637	0	0.970386		LMO1	0	13.8532	0.85663	1.25413	0	1.94487		0	16.8823	0.96354	1.68593	0	2.88245		LMO1	0	18.377	0.338456	1.34014	0	1.89044		0	27.275
	SIX1	3.77388e-28	0.365863	5.49553e-24	HES5	4.08847e-10	0.360994	5.95362e-06		HES5	0	15.8695	0	0.839032	0	0.932296		0	11.8779	0	11.8779	0	0.927829		HES5	0	20.8627	0	1.03136	0	0.957368		0	21.8462	0	1.20704	0	1.16299		HES5	0	36.2398	0	1.26889	0	0.733096		0	31.4027
	MSX1	1.86813e-32	0.956568	2.72037e-28	FABP7	2.83474e-20	0.298992	4.12795e-16
	SP5	1.76839e-05	0.225633	0.257513
	Panecto	p_val	avg_log2FC	p_val_adj	others	p_val	avg_log2FC	p_val_adj
7som	DLX5	3.13e-69	0.775926	4.56e-65	SOX21	1.04e-65	0.661725	1.52e-61
	SNAI2	2.85e-28	0.584365	4.15e-24	LMO1	6.52e-31	0.377502	9.49e-27
	MSX1	2.93e-15	0.45803	4.26e-11	HES5	1.6e-20	0.620966	2.33e-16
					FABP7	4.04e-18	0.283076	5.88e-14
					MYCN	3.97e-15	0.337398	5.78e-11
[truncated: 17 more columns]
