# Supplementary material for: Maintenance of pluripotency-like signature in the entire ectoderm leads to neural crest stem cell potential
Source: Nat Commun. 2023 Sep 23;14:5941. doi: 10.1038/s41467-023-41384-6 (PMC10518019; doi:10.1038/s41467-023-41384-6)
Supplement: Supplementary file 9 — Supplementary Data 6 [file 41467_2023_41384_MOESM9_ESM.csv]

Box Plot Stats for Supplemental Fig.7b plot
Genes	Freq
pouv	Min. :0.9509				Mean	Lower Whisker	Upper Whisher
pouv	1st Qu.:1.1752			Control	0.9923079	0.8220157	1.1663186
pouv	Median :1.2374			nanog	0.6265087	0.4700091	0.8009219
pouv	Mean :1.4885			klf4	0.5102329	0.4431063	0.5610704
pouv	3rd Qu.:1.9194			pouv	1.488527	1.175216	1.9193601
pouv	Max. :2.1947
pouv	NA			nanog vs C- p.value: 0.03412558
nanog	Min. :0.2733			klf4 vs C - p.value: 0.01013186
nanog	1st Qu.:0.4700			pouv vs C - p.value: 0.0239202
nanog	Median :0.6556
nanog	Mean :0.6265
nanog	3rd Qu.:0.8009
nanog	Max. :0.9148
nanog	NA's :2
klf4	Min. :0.3959
klf4	1st Qu.:0.4431
klf4	Median :0.5020
klf4	Mean :0.5102
klf4	3rd Qu.:0.5611
klf4	Max. :0.6491
klf4	NA's :4
C	Min. :0.6410
C	1st Qu.:0.8220
C	Median :1.0763
C	Mean :0.9923
C	3rd Qu.:1.1663
C	Max. :1.2560
C	NA's :4
