# Supplementary material for: Maintenance of pluripotency-like signature in the entire ectoderm leads to neural crest stem cell potential
Source: Nat Commun. 2023 Sep 23;14:5941. doi: 10.1038/s41467-023-41384-6 (PMC10518019; doi:10.1038/s41467-023-41384-6)
Supplement: Supplementary file 10 — Supplementary Data 7 [file 41467_2023_41384_MOESM10_ESM.xlsx]

## Sheet: Sheet1
Name	Sequence
Foxd3 B1	gtctggccggacatatcgTATAGCATTCTTTCTTGAGGAGGGCAGCAAACGGGAAGAG
Foxd3 B1	accacgtcgatatccacgTATAGCATTCTTTCTTGAGGAGGGCAGCAAACGGGAAGAG
Foxd3 B1	ctcgcgggggatcttcacTATAGCATTCTTTCTTGAGGAGGGCAGCAAACGGGAAGAG
Foxd3 B1	gaagccctgcatcatgagTATAGCATTCTTTCTTGAGGAGGGCAGCAAACGGGAAGAG
Foxd3 B1	ggatgtaggggtactgcaTATAGCATTCTTTCTTGAGGAGGGCAGCAAACGGGAAGAG
Foxd3 B1	ttgaaggctttgcggctcTATAGCATTCTTTCTTGAGGAGGGCAGCAAACGGGAAGAG
Foxd3 B1	gggctcggatttcacgatTATAGCATTCTTTCTTGAGGAGGGCAGCAAACGGGAAGAG
Foxd3 B1	ctgaacgaggggcggctgTATAGCATTCTTTCTTGAGGAGGGCAGCAAACGGGAAGAG
Foxd3 B1	aggaaagtctgcgcgctgTATAGCATTCTTTCTTGAGGAGGGCAGCAAACGGGAAGAG
Foxd3 B1	cgactgcacggtgacgggTATAGCATTCTTTCTTGAGGAGGGCAGCAAACGGGAAGAG
Foxd3 B1	cggtggtcctggctaacgTATAGCATTCTTTCTTGAGGAGGGCAGCAAACGGGAAGAG
Foxd3 B1	ctgaggatgggcgcgatgTATAGCATTCTTTCTTGAGGAGGGCAGCAAACGGGAAGAG
Foxd3 B1	gcgatgatgttggtaggcTATAGCATTCTTTCTTGAGGAGGGCAGCAAACGGGAAGAG
Sox9 B2	aaggggtctaggagattcatAAAAAGCTCAGTCCATCCTCGTAAATCCTCATCAATCATC
Sox9 B2	ctgttcttctgtcattttcaAAAAAGCTCAGTCCATCCTCGTAAATCCTCATCAATCATC
Sox9 B2	cggagtcatccgacatggtgAAAAAGCTCAGTCCATCCTCGTAAATCCTCATCAATCATC
Sox9 B2	gaaggtgttctcttgaggtcAAAAAGCTCAGTCCATCCTCGTAAATCCTCATCAATCATC
Sox9 B2	atgcacacggggaatttgtcAAAAAGCTCAGTCCATCCTCGTAAATCCTCATCAATCATC
Sox9 B2	tcacgtggggtttgttcttgAAAAAGCTCAGTCCATCCTCGTAAATCCTCATCAATCATC
Sox9 B2	ttgtgcagatgcgggtactgAAAAAGCTCAGTCCATCCTCGTAAATCCTCATCAATCATC
Sox9 B2	ttctcgctctcattcagcagAAAAAGCTCAGTCCATCCTCGTAAATCCTCATCAATCATC
Sox9 B2	aagatggcgttgggggagatAAAAAGCTCAGTCCATCCTCGTAAATCCTCATCAATCATC
Sox9 B2	ctgatgctggaggatgactgAAAAAGCTCAGTCCATCCTCGTAAATCCTCATCAATCATC
Sox9 B2	cgtctcggaaatcgatgtggAAAAAGCTCAGTCCATCCTCGTAAATCCTCATCAATCATC
Sox9 B2	gagatgacgtcgctgctgagAAAAAGCTCAGTCCATCCTCGTAAATCCTCATCAATCATC
Sox9 B2	gacgtcgaaggtttcgatgtAAAAAGCTCAGTCCATCCTCGTAAATCCTCATCAATCATC
Sox9 B2	gcaggtattggtcgaactcgAAAAAGCTCAGTCCATCCTCGTAAATCCTCATCAATCATC
Sox9 B2	tagtgctgcaggttgaaggaAAAAAGCTCAGTCCATCCTCGTAAATCCTCATCAATCATC
Sox9 B2	cggtgtaatcgtactgcgagAAAAAGCTCAGTCCATCCTCGTAAATCCTCATCAATCATC
Sox9 B2	tagtaggagccggagttctgAAAAAGCTCAGTCCATCCTCGTAAATCCTCATCAATCATC
Sox9 B2	aggtgaaggtggagtagaggAAAAAGCTCAGTCCATCCTCGTAAATCCTCATCAATCATC
Sox9 B2	ctgcgatgggggtgtacatgAAAAAGCTCAGTCCATCCTCGTAAATCCTCATCAATCATC
Sox9 B2	tgtgggtctgcgggatagagAAAAAGCTCAGTCCATCCTCGTAAATCCTCATCAATCATC
Bcl2 B3	ttgtcgtagcctcttctcTAAAAAAGTCTAATCCGTCCCTGCCTCTATATCTCCACTC
Bcl2 B3	tgtacttcagcactatctTAAAAAAGTCTAATCCGTCCCTGCCTCTATATCTCCACTC
Bcl2 B3	ccgctgcgagagtttataTAAAAAAGTCTAATCCGTCCCTGCCTCTATATCTCCACTC
Bcl2 B3	tcactagcagcagccgagTAAAAAAGTCTAATCCGTCCCTGCCTCTATATCTCCACTC
Bcl2 B3	tagcggcgcgagaactcgTAAAAAAGTCTAATCCGTCCCTGCCTCTATATCTCCACTC
Bcl2 B3	gacatctgggcgaagtccTAAAAAAGTCTAATCCGTCCCTGCCTCTATATCTCCACTC
Bcl2 B3	cgtgaagggcgtcaggtgTAAAAAAGTCTAATCCGTCCCTGCCTCTATATCTCCACTC
Bcl2 B3	tccaccacggccacgaagTAAAAAAGTCTAATCCGTCCCTGCCTCTATATCTCCACTC
Bcl2 B3	ttgaccccatcacggaagTAAAAAAGTCTAATCCGTCCCTGCCTCTATATCTCCACTC
Bcl2 B3	aagaaggcgacgatccggTAAAAAAGTCTAATCCGTCCCTGCCTCTATATCTCCACTC
Bcl2 B3	tcgacgcacatcacgccgTAAAAAAGTCTAATCCGTCCCTGCCTCTATATCTCCACTC
Bcl2 B3	gcgacatctcccggttgaTAAAAAAGTCTAATCCGTCCCTGCCTCTATATCTCCACTC
Bcl2 B3	ggtggcaatgttgtccacTAAAAAAGTCTAATCCGTCCCTGCCTCTATATCTCCACTC
Bcl2 B3	cggttcaggtactcggtcTAAAAAAGTCTAATCCGTCCCTGCCTCTATATCTCCACTC
Bcl2 B3	aaggcctcatactgttgcTAAAAAAGTCTAATCCGTCCCTGCCTCTATATCTCCACTC
Bcl2 B3	ggtcttcagagagatccaTAAAAAAGTCTAATCCGTCCCTGCCTCTATATCTCCACTC
Bcl2 B3	tgcaagctcccaccagaaTAAAAAAGTCTAATCCGTCCCTGCCTCTATATCTCCACTC
Bcl2 B3	tgtccaagataagcgccaTAAAAAAGTCTAATCCGTCCCTGCCTCTATATCTCCACTC
Sip1 B4	gcttcggggtaaataatggcATTTCACATTTACAGACCTCAACCTACCTCCAACTCTCAC
Sip1 B4	acgagaagttctcctcattcATTTCACATTTACAGACCTCAACCTACCTCCAACTCTCAC
Sip1 B4	gtaggcaaacgtgtagctacATTTCACATTTACAGACCTCAACCTACCTCCAACTCTCAC
Sip1 B4	gcatttgaacttgcgattgcATTTCACATTTACAGACCTCAACCTACCTCCAACTCTCAC
Sip1 B4	aaccgatacacttcttgctgATTTCACATTTACAGACCTCAACCTACCTCCAACTCTCAC
Sip1 B4	tctcattctgccatttacagATTTCACATTTACAGACCTCAACCTACCTCCAACTCTCAC
Sip1 B4	ttaggagaagaacccgtcttATTTCACATTTACAGACCTCAACCTACCTCCAACTCTCAC
Sip1 B4	tagttgcactaaacccatgtATTTCACATTTACAGACCTCAACCTACCTCCAACTCTCAC
Sip1 B4	aagccaagtaatggtgcttcATTTCACATTTACAGACCTCAACCTACCTCCAACTCTCAC
Sip1 B4	accttcaacttggagatctcATTTCACATTTACAGACCTCAACCTACCTCCAACTCTCAC
Sip1 B4	tggcaccattatgacttactATTTCACATTTACAGACCTCAACCTACCTCCAACTCTCAC
Sip1 B4	caagctttggcttcattgacATTTCACATTTACAGACCTCAACCTACCTCCAACTCTCAC
Sip1 B4	ttatcttcagttaccaggtcATTTCACATTTACAGACCTCAACCTACCTCCAACTCTCAC
Sip1 B4	ggagtggatacgttatggttATTTCACATTTACAGACCTCAACCTACCTCCAACTCTCAC
Sip1 B4	taacgctcatgctgatgcaaATTTCACATTTACAGACCTCAACCTACCTCCAACTCTCAC
Sip1 B4	atggtgacctggaacttgagATTTCACATTTACAGACCTCAACCTACCTCCAACTCTCAC
Sip1 B4	tatagagtccacaggctttaATTTCACATTTACAGACCTCAACCTACCTCCAACTCTCAC
Sip1 B4	acactgttatggagttcagcATTTCACATTTACAGACCTCAACCTACCTCCAACTCTCAC
Sip1 B4	tagtgcttttatccaggttaATTTCACATTTACAGACCTCAACCTACCTCCAACTCTCAC
Sip1 B4	aaggtttggcactgaatgggATTTCACATTTACAGACCTCAACCTACCTCCAACTCTCAC
Sip1 B4	ctcttctggaatgtcttgtcATTTCACATTTACAGACCTCAACCTACCTCCAACTCTCAC
Sip1 B4	aggcgtgaatgctcaatcagATTTCACATTTACAGACCTCAACCTACCTCCAACTCTCAC
Sip1 B4	ctatcgtccattgagtgatcATTTCACATTTACAGACCTCAACCTACCTCCAACTCTCAC
Sip1 B4	gtcttcttcgtgatctgattATTTCACATTTACAGACCTCAACCTACCTCCAACTCTCAC
Dlx5 B5	tctggaaaggcggctggaagATTTCACTTCATATCACTCACTCCCAATCTCTATCTACCC
Dlx5 B5	agccgaggactcgggtaaaATTTCACTTCATATCACTCACTCCCAATCTCTATCTACCC
Dlx5 B5	cgggctgtagtagtcggaaATTTCACTTCATATCACTCACTCCCAATCTCTATCTACCC
Dlx5 B5	cgaggtaggcgagcagtagATTTCACTTCATATCACTCACTCCCAATCTCTATCTACCC
Dlx5 B5	gttgagcgctttgccgtagATTTCACTTCATATCACTCACTCCCAATCTCTATCTACCC
Dlx5 B5	gtagtccgcgtaggctttgATTTCACTTCATATCACTCACTCCCAATCTCTATCTACCC
Dlx5 B5	gtactggtggtaggggctgATTTCACTTCATATCACTCACTCCCAATCTCTATCTACCC
Dlx5 B5	ttctttggcttgccgttcaATTTCACTTCATATCACTCACTCCCAATCTCTATCTACCC
Dlx5 B5	taaatagtccgcggtttgcATTTCACTTCATATCACTCACTCCCAATCTCTATCTACCC
Dlx5 B5	caacgccgccagctgaaagATTTCACTTCATATCACTCACTCCCAATCTCTATCTACCC
Dlx5 B5	cgaggtattgggtcttctgATTTCACTTCATATCACTCACTCCCAATCTCTATCTACCC
Dlx5 B5	ttggaccttttgttctggaATTTCACTTCATATCACTCACTCCCAATCTCTATCTACCC
Dlx5 B5	ccgttcttcatgatcttctATTTCACTTCATATCACTCACTCCCAATCTCTATCTACCC
MycC B1	taatcgtagttcttgctgggTATAGCATTCTTTCTTGAGGAGGGCAGCAAACGGGAAGAG
MycC B1	gaagtagaagtagggctgcaTATAGCATTCTTTCTTGAGGAGGGCAGCAAACGGGAAGAG
MycC B1	gctcaaacttcttccagatgTATAGCATTCTTTCTTGAGGAGGGCAGCAAACGGGAAGAG
MycC B1	cagatgaagctctggttgacTATAGCATTCTTTCTTGAGGAGGGCAGCAAACGGGAAGAG
MycC B1	ttgacgaaggattcgtcgtcTATAGCATTCTTTCTTGAGGAGGGCAGCAAACGGGAAGAG
MycC B1	atgcagtcctggatgatgatTATAGCATTCTTTCTTGAGGAGGGCAGCAAACGGGAAGAG
MycC B1	ctgagcgggtaggggaagacTATAGCATTCTTTCTTGAGGAGGGCAGCAAACGGGAAGAG
MycC B1	tcttgttcttcttccgagtcTATAGCATTCTTTCTTGAGGAGGGCAGCAAACGGGAAGAG
MycC B1	gacatcgatttcctcatcttTATAGCATTCTTTCTTGAGGAGGGCAGCAAACGGGAAGAG
MycC B1	cgttcgcttcagctaatgtaTATAGCATTCTTTCTTGAGGAGGGCAGCAAACGGGAAGAG
MycC B1	gactctgtgctggattcagaTATAGCATTCTTTCTTGAGGAGGGCAGCAAACGGGAAGAG
MycC B1	tggatgttgacgtgacaccgTATAGCATTCTTTCTTGAGGAGGGCAGCAAACGGGAAGAG
MycC B1	tgtccaactttagcctcttgTATAGCATTCTTTCTTGAGGAGGGCAGCAAACGGGAAGAG
MycC B1	gactggagcattttcggttgTATAGCATTCTTTCTTGAGGAGGGCAGCAAACGGGAAGAG
MycC B1	tcttgtcgttctcctctgagTATAGCATTCTTTCTTGAGGAGGGCAGCAAACGGGAAGAG
MycC B1	tccaagacgttgtgcgttcgTATAGCATTCTTTCTTGAGGAGGGCAGCAAACGGGAAGAG
MycC B1	aactcagcttcagctcattcTATAGCATTCTTTCTTGAGGAGGGCAGCAAACGGGAAGAG
MycC B1	atctggtcacgcagggcaaaTATAGCATTCTTTCTTGAGGAGGGCAGCAAACGGGAAGAG
MycC B1	ttcaggatgacaaccttgggTATAGCATTCTTTCTTGAGGAGGGCAGCAAACGGGAAGAG
MycC B1	cagaacgtactccgtggcttTATAGCATTCTTTCTTGAGGAGGGCAGCAAACGGGAAGAG
MycC B1	tgtgctcgtccgattggataTATAGCATTCTTTCTTGAGGAGGGCAGCAAACGGGAAGAG
MycC B1	tgctctttctctgcgattagTATAGCATTCTTTCTTGAGGAGGGCAGCAAACGGGAAGAG
MycC B1	tgtgtttcaactgttctctcTATAGCATTCTTTCTTGAGGAGGGCAGCAAACGGGAAGAG
MycC B1	tatgcacgagagttccttagTATAGCATTCTTTCTTGAGGAGGGCAGCAAACGGGAAGAG
Msx2 B2	ttcgctttggaaggagaagcAAAAAGCTCAGTCCATCCTCGTAAATCCTCATCAATCATC
Msx2 B2	tcctcgtcggaggagaaaacAAAAAGCTCAGTCCATCCTCGTAAATCCTCATCAATCATC
Msx2 B2	gacaccttgactttgtggtgAAAAAGCTCAGTCCATCCTCGTAAATCCTCATCAATCATC
Msx2 B2	gaaggtttttgtaagagcccAAAAAGCTCAGTCCATCCTCGTAAATCCTCATCAATCATC
Msx2 B2	gttctccgatttgaccgaagAAAAAGCTCAGTCCATCCTCGTAAATCCTCATCAATCATC
Msx2 B2	tcttgtgcttcctcagagtgAAAAAGCTCAGTCCATCCTCGTAAATCCTCATCAATCATC
Msx2 B2	gggaagtagtgaatggggtgAAAAAGCTCAGTCCATCCTCGTAAATCCTCATCAATCATC
Msx2 B2	tgagggagctggagaattcgAAAAAGCTCAGTCCATCCTCGTAAATCCTCATCAATCATC
Msx2 B2	ttgacctgggtctctgtgagAAAAAGCTCAGTCCATCCTCGTAAATCCTCATCAATCATC
Msx2 B2	cctccgattttggaaccagaAAAAAGCTCAGTCCATCCTCGTAAATCCTCATCAATCATC
Msx2 B2	attttgagcttctctagctcAAAAAGCTCAGTCCATCCTCGTAAATCCTCATCAATCATC
Msx2 B2	cgacggcaacattggcttcgAAAAAGCTCAGTCCATCCTCGTAAATCCTCATCAATCATC
Msx2 B2	agttgatggggaaagggaggAAAAAGCTCAGTCCATCCTCGTAAATCCTCATCAATCATC
Msx2 B2	taggatgttccgtacagtgaAAAAAGCTCAGTCCATCCTCGTAAATCCTCATCAATCATC
Msx2 B2	ataggaagcacaggtctgtgAAAAAGCTCAGTCCATCCTCGTAAATCCTCATCAATCATC
Msx2 B2	gagtagcatagagtccaacgAAAAAGCTCAGTCCATCCTCGTAAATCCTCATCAATCATC
Msx2 B2	tggtacatgctatatccgacAAAAAGCTCAGTCCATCCTCGTAAATCCTCATCAATCATC
Msi1 B3	aagttggttaaagtggcggcTAAAAAAGTCTAATCCGTCCCTGCCTCTATATCTCCACTC
Msi1 B3	ggggatgcagagagaagagaTAAAAAAGTCTAATCCGTCCCTGCCTCTATATCTCCACTC
Msi1 B3	tggtccatgaacgtgacgaaTAAAAAAGTCTAATCCGTCCCTGCCTCTATATCTCCACTC
Msi1 B3	tggattgggccagaaccttgTAAAAAAGTCTAATCCGTCCCTGCCTCTATATCTCCACTC
Msi1 B3	gtcttggagtccagttcatgTAAAAAAGTCTAATCCGTCCCTGCCTCTATATCTCCACTC
Msi1 B3	gaacgctaccttcgggtcaaTAAAAAAGTCTAATCCGTCCCTGCCTCTATATCTCCACTC
Msi1 B3	atcttcttcgttcgggtcacTAAAAAAGTCTAATCCGTCCCTGCCTCTATATCTCCACTC
Msi1 B3	cactgacagaccacccacaaTAAAAAAGTCTAATCCGTCCCTGCCTCTATATCTCCACTC
Msi1 B3	tttcacatcctccacagtagTAAAAAAGTCTAATCCGTCCCTGCCTCTATATCTCCACTC
Msi1 B3	tcccaaactgctcgaaatacTAAAAAAGTCTAATCCGTCCCTGCCTCTATATCTCCACTC
Msi1 B3	acgccactcaagagacttacTAAAAAAGTCTAATCCGTCCCTGCCTCTATATCTCCACTC
Msi1 B3	ccagaagcaacagctttgatTAAAAAAGTCTAATCCGTCCCTGCCTCTATATCTCCACTC
Msi1 B3	gcaaaacttcttcctgcttgTAAAAAAGTCTAATCCGTCCCTGCCTCTATATCTCCACTC
Msi1 B3	gtgacaaatccaaaccctgaTAAAAAAGTCTAATCCGTCCCTGCCTCTATATCTCCACTC
Msi1 B3	agcttggaagcctggataacTAAAAAAGTCTAATCCGTCCCTGCCTCTATATCTCCACTC
Msi1 B3	tgtaacttcgactcgcgtagTAAAAAAGTCTAATCCGTCCCTGCCTCTATATCTCCACTC
Msi1 B3	tctacacggaactcagggaaTAAAAAAGTCTAATCCGTCCCTGCCTCTATATCTCCACTC
Msi1 B3	attggtccatacgcagtgagTAAAAAAGTCTAATCCGTCCCTGCCTCTATATCTCCACTC
Msi1 B3	agggagggaagtggcagttaTAAAAAAGTCTAATCCGTCCCTGCCTCTATATCTCCACTC
Msi1 B3	cagaaatccaccggtgcgacTAAAAAAGTCTAATCCGTCCCTGCCTCTATATCTCCACTC
Msi1 B3	tccataaagctctgccatcgTAAAAAAGTCTAATCCGTCCCTGCCTCTATATCTCCACTC
Msi1 B3	agcgctgatgtaactgctaaTAAAAAAGTCTAATCCGTCCCTGCCTCTATATCTCCACTC
Msi1 B3	ctgttgcaatcaagggacccTAAAAAAGTCTAATCCGTCCCTGCCTCTATATCTCCACTC
Msi1 B3	cagtgatacccattggtaaaTAAAAAAGTCTAATCCGTCCCTGCCTCTATATCTCCACTC
Klf4 B4	tgaactcctcggtttcacgATTTCACATTTACAGACCTCAACCTACCTCCAACTCTCAC
Klf4 B4	tgcatgagggagttggagaATTTCACATTTACAGACCTCAACCTACCTCCAACTCTCAC
Klf4 B4	caggttgaagggagcggcgATTTCACATTTACAGACCTCAACCTACCTCCAACTCTCAC
Klf4 B4	catcagctcggccacgaagATTTCACATTTACAGACCTCAACCTACCTCCAACTCTCAC
Klf4 B4	ttgattttggggcacatccATTTCACATTTACAGACCTCAACCTACCTCCAACTCTCAC
Klf4 B4	tggagaagtcgtgttgcggATTTCACATTTACAGACCTCAACCTACCTCCAACTCTCAC
Klf4 B4	atcagctcttggtactgcaATTTCACATTTACAGACCTCAACCTACCTCCAACTCTCAC
Klf4 B4	ttctttttcgaggccatgaATTTCACATTTACAGACCTCAACCTACCTCCAACTCTCAC
Klf4 B4	cgtagtcacaggtgtgagtATTTCACATTTACAGACCTCAACCTACCTCCAACTCTCAC
Klf4 B4	aggtgtgccttgagatgagATTTCACATTTACAGACCTCAACCTACCTCCAACTCTCAC
Klf4 B4	ttcccagtcacagtgataaATTTCACATTTACAGACCTCAACCTACCTCCAACTCTCAC
Klf4 B4	gatcgggcaaacttccatcATTTCACATTTACAGACCTCAACCTACCTCCAACTCTCAC
Klf4 B4	ccgtgtgttttcggtaatgATTTCACATTTACAGACCTCAACCTACCTCCAACTCTCAC
Klf4 B4	ggcactggaaagggcggtgATTTCACATTTACAGACCTCAACCTACCTCCAACTCTCAC
Klf4 B4	aaaatgctctgtcacaccgATTTCACATTTACAGACCTCAACCTACCTCCAACTCTCAC
Klf4 B4	aaggcgaggtgatccgaccATTTCACATTTACAGACCTCAACCTACCTCCAACTCTCAC
Klf4 B4	taaaagtgcctcttcatgtATTTCACATTTACAGACCTCAACCTACCTCCAACTCTCAC
Tfap2A B5	ctcgtacttgatgttatccgATTTCACTTCATATCACTCACTCCCAATCTCTATCTACCC
Tfap2A B5	ctgagactgggggtagatggATTTCACTTCATATCACTCACTCCCAATCTCTATCTACCC
Tfap2A B5	tcgttgacgtgggagtagggATTTCACTTCATATCACTCACTCCCAATCTCTATCTACCC
Tfap2A B5	cagggagttgaggctgtaggATTTCACTTCATATCACTCACTCCCAATCTCTATCTACCC
Tfap2A B5	atggcgtgagggatggagtgATTTCACTTCATATCACTCACTCCCAATCTCTATCTACCC
Tfap2A B5	tctggtccgggatgttgatgATTTCACTTCATATCACTCACTCCCAATCTCTATCTACCC
Tfap2A B5	acggggcctttcttaatgacATTTCACTTCATATCACTCACTCCCAATCTCTATCTACCC
Tfap2A B5	gttgttagacttggagagggATTTCACTTCATATCACTCACTCCCAATCTCTATCTACCC
Tfap2A B5	ttgatggggatggaggagacATTTCACTTCATATCACTCACTCCCAATCTCTATCTACCC
Tfap2A B5	catttttggactttgccctcATTTCACTTCATATCACTCACTCCCAATCTCTATCTACCC
Tfap2A B5	aggttcaaccctatcttgtcATTTCACTTCATATCACTCACTCCCAATCTCTATCTACCC
Tfap2A B5	gtgagcaaggtgacattagcATTTCACTTCATATCACTCACTCCCAATCTCTATCTACCC
Tfap2A B5	atctctagctagatgcactgATTTCACTTCATATCACTCACTCCCAATCTCTATCTACCC
Tfap2A B5	ttctgtctcacaaacgtaccATTTCACTTCATATCACTCACTCCCAATCTCTATCTACCC
Tfap2A B5	aattcagctactgctttggcATTTCACTTCATATCACTCACTCCCAATCTCTATCTACCC
Tfap2A B5	atcggaatgttgtcggttgaATTTCACTTCATATCACTCACTCCCAATCTCTATCTACCC
Tfap2A B5	tttttcttgtgacttgctcgATTTCACTTCATATCACTCACTCCCAATCTCTATCTACCC
Tfap2A B5	ctgttttgtagctagaagcaATTTCACTTCATATCACTCACTCCCAATCTCTATCTACCC
Tfap2A B5	ggtcggtgaactctttacagATTTCACTTCATATCACTCACTCCCAATCTCTATCTACCC
Tfap2A B5	cggctccaaaatggggttggATTTCACTTCATATCACTCACTCCCAATCTCTATCTACCC
Tfap2A B5	gagatgaggttgaagtgggtATTTCACTTCATATCACTCACTCCCAATCTCTATCTACCC
Tfap2A B5	tcggtgagatagttctgcagATTTCACTTCATATCACTCACTCCCAATCTCTATCTACCC
Tfap2A B5	gttgctgaggtacattttgtATTTCACTTCATATCACTCACTCCCAATCTCTATCTACCC
Tfap2A B5	ctctttgtcgctgcttttggATTTCACTTCATATCACTCACTCCCAATCTCTATCTACCC
Sox10 B1	cgacagatcttggtcatcagTATAGCATTCTTTCTTGAGGAGGGCAGCAAACGGGAAGAG
Sox10 B1	gcagtggtggtcttcagaacTATAGCATTCTTTCTTGAGGAGGGCAGCAAACGGGAAGAG
Sox10 B1	gtgcgaagagttgtccgatgTATAGCATTCTTTCTTGAGGAGGGCAGCAAACGGGAAGAG
Sox10 B1	tgctcttgttacttccattgTATAGCATTCTTTCTTGAGGAGGGCAGCAAACGGGAAGAG
Sox10 B1	caaggtcttactgagctcagTATAGCATTCTTTCTTGAGGAGGGCAGCAAACGGGAAGAG
Sox10 B1	tgtagtgagcctggatagagTATAGCATTCTTTCTTGAGGAGGGCAGCAAACGGGAAGAG
Sox10 B1	tggctctgacctgaagagtgTATAGCATTCTTTCTTGAGGAGGGCAGCAAACGGGAAGAG
Sox10 B1	ctcgcttggagtcagctttgTATAGCATTCTTTCTTGAGGAGGGCAGCAAACGGGAAGAG
Sox10 B1	tccacattgccaaagtcaatTATAGCATTCTTTCTTGAGGAGGGCAGCAAACGGGAAGAG
Sox10 B1	acatcacttcatggctgatcTATAGCATTCTTTCTTGAGGAGGGCAGCAAACGGGAAGAG
Sox10 B1	tgacgtcaaaggtctccatgTATAGCATTCTTTCTTGAGGAGGGCAGCAAACGGGAAGAG
Sox10 B1	gtggcaggtattggtcaaatTATAGCATTCTTTCTTGAGGAGGGCAGCAAACGGGAAGAG
Sox10 B1	ttggagatccaggctgagtgTATAGCATTCTTTCTTGAGGAGGGCAGCAAACGGGAAGAG
Sox10 B1	cggacaaggagactccatgcTATAGCATTCTTTCTTGAGGAGGGCAGCAAACGGGAAGAG
Sox10 B1	ttttcacctgggctttggagTATAGCATTCTTTCTTGAGGAGGGCAGCAAACGGGAAGAG
Sox10 B1	ctgatcggtgtaatgacctcTATAGCATTCTTTCTTGAGGAGGGCAGCAAACGGGAAGAG
Sox10 B1	gatgtgtaagctatctgggaTATAGCATTCTTTCTTGAGGAGGGCAGCAAACGGGAAGAG
Sox10 B1	aaccatagtggggcagactcTATAGCATTCTTTCTTGAGGAGGGCAGCAAACGGGAAGAG
Sox10 B1	ggtggtctggatagtcaaacTATAGCATTCTTTCTTGAGGAGGGCAGCAAACGGGAAGAG
Sox10 B1	aaggcagagtagaggccagaTATAGCATTCTTTCTTGAGGAGGGCAGCAAACGGGAAGAG
Sox10 B1	ctgggaaggtcccatataggTATAGCATTCTTTCTTGAGGAGGGCAGCAAACGGGAAGAG
Sox10 B1	ggtcagagatggcagtgtaaTATAGCATTCTTTCTTGAGGAGGGCAGCAAACGGGAAGAG
Sox10 B1	caatgtgtgggactatgggaTATAGCATTCTTTCTTGAGGAGGGCAGCAAACGGGAAGAG
Sox10 B1	agagagtcgtatacacaggcTATAGCATTCTTTCTTGAGGAGGGCAGCAAACGGGAAGAG
Pax7 B2	gtggacacttccaaagggaaAAAAAGCTCAGTCCATCCTCGTAAATCCTCATCAATCATC
Pax7 B2	ttgatgaaaacccctccgagAAAAAGCTCAGTCCATCCTCGTAAATCCTCATCAATCATC
Pax7 B2	acgatcttatggcggatgtgAAAAAGCTCAGTCCATCCTCGTAAATCCTCATCAATCATC
Pax7 B2	atgcgtagcacacggctaatAAAAAGCTCAGTCCATCCTCGTAAATCCTCATCAATCATC
Pax7 B2	aggatgccatctatgctgtgAAAAAGCTCAGTCCATCCTCGTAAATCCTCATCAATCATC
Pax7 B2	gttctgattcgacatcggagAAAAAGCTCAGTCCATCCTCGTAAATCCTCATCAATCATC
Pax7 B2	tgcttcctcttcaaaggcagAAAAAGCTCAGTCCATCCTCGTAAATCCTCATCAATCATC
Pax7 B2	ctgctcggcagtgaaagtggAAAAAGCTCAGTCCATCCTCGTAAATCCTCATCAATCATC
Pax7 B2	ctgaaccacacctgaacacgAAAAAGCTCAGTCCATCCTCGTAAATCCTCATCAATCATC
Pax7 B2	agatggttgaatgctgcgagAAAAAGCTCAGTCCATCCTCGTAAATCCTCATCAATCATC
Pax7 B2	catggtggatggtggcaaggAAAAAGCTCAGTCCATCCTCGTAAATCCTCATCAATCATC
Pax7 B2	cataggcagagctggagtcgAAAAAGCTCAGTCCATCCTCGTAAATCCTCATCAATCATC
Pax7 B2	agcattcatgaagctgtctgAAAAAGCTCAGTCCATCCTCGTAAATCCTCATCAATCATC
Pax7 B2	attcatgtggttggcaggagAAAAAGCTCAGTCCATCCTCGTAAATCCTCATCAATCATC
Pax7 B2	gagagaggccattgctaacaAAAAAGCTCAGTCCATCCTCGTAAATCCTCATCAATCATC
Pax7 B2	gagcactgcatcttgttttgAAAAAGCTCAGTCCATCCTCGTAAATCCTCATCAATCATC
Pax7 B2	tcaaggctatggtgaggttcAAAAAGCTCAGTCCATCCTCGTAAATCCTCATCAATCATC
Pax7 B2	aggatgctcatcacctgattAAAAAGCTCAGTCCATCCTCGTAAATCCTCATCAATCATC
Pax7 B2	cagagatggagttggtggtgAAAAAGCTCAGTCCATCCTCGTAAATCCTCATCAATCATC
Pax7 B2	cacggacttgatggagtcacAAAAAGCTCAGTCCATCCTCGTAAATCCTCATCAATCATC
Pax7 B2	tgtaactggtggtgctgtagAAAAAGCTCAGTCCATCCTCGTAAATCCTCATCAATCATC
Pax7 B2	gctcacgttcttggtcaaatAAAAAGCTCAGTCCATCCTCGTAAATCCTCATCAATCATC
Pax7 B2	cagaacggccgaatgttctcAAAAAGCTCAGTCCATCCTCGTAAATCCTCATCAATCATC
Pax7 B2	ctgtctctactggtaggagcAAAAAGCTCAGTCCATCCTCGTAAATCCTCATCAATCATC
Nanog B3	ctaacagagccgtaggacggTAAAAAAGTCTAATCCGTCCCTGCCTCTATATCTCCACTC
Nanog B3	ttttctgctctgtggtcaagTAAAAAAGTCTAATCCGTCCCTGCCTCTATATCTCCACTC
Nanog B3	gaagaagctggagaggcatcTAAAAAAGTCTAATCCGTCCCTGCCTCTATATCTCCACTC
Nanog B3	gtatactgaatgagtgtcccTAAAAAAGTCTAATCCGTCCCTGCCTCTATATCTCCACTC
Nanog B3	cagtagggctagtggcagagTAAAAAAGTCTAATCCGTCCCTGCCTCTATATCTCCACTC
Nanog B3	aaaagtggggcggtgagatgTAAAAAAGTCTAATCCGTCCCTGCCTCTATATCTCCACTC
Nanog B3	ctctcacctttatccttaacTAAAAAAGTCTAATCCGTCCCTGCCTCTATATCTCCACTC
Nanog B3	agaaagctgtgcggctcttgTAAAAAAGTCTAATCCGTCCCTGCCTCTATATCTCCACTC
Nanog B3	gataaatccctttatccaccTAAAAAAGTCTAATCCGTCCCTGCCTCTATATCTCCACTC
Nanog B3	tgatgaaacccattctgtggTAAAAAAGTCTAATCCGTCCCTGCCTCTATATCTCCACTC
Nanog B3	ggtcatatccagatacgcagTAAAAAAGTCTAATCCGTCCCTGCCTCTATATCTCCACTC
Nanog B3	ggaagccctggtgaaatgtaTAAAAAAGTCTAATCCGTCCCTGCCTCTATATCTCCACTC
Nanog B3	gaaggtttctgttggcaacaTAAAAAAGTCTAATCCGTCCCTGCCTCTATATCTCCACTC
Nanog B3	aagtctggccactgctgtaaTAAAAAAGTCTAATCCGTCCCTGCCTCTATATCTCCACTC
Nanog B3	cacagccatgaacggatacaTAAAAAAGTCTAATCCGTCCCTGCCTCTATATCTCCACTC
Nanog B3	gttccaccttttccaaagaaTAAAAAAGTCTAATCCGTCCCTGCCTCTATATCTCCACTC
Nanog B3	gacttaataaacccatggccTAAAAAAGTCTAATCCGTCCCTGCCTCTATATCTCCACTC
Nanog B3	gccatgatagaagttcatctTAAAAAAGTCTAATCCGTCCCTGCCTCTATATCTCCACTC
Nanog B3	tgtcataatccacattggtaTAAAAAAGTCTAATCCGTCCCTGCCTCTATATCTCCACTC
Nanog B3	taggtatcttctgcctgcaaTAAAAAAGTCTAATCCGTCCCTGCCTCTATATCTCCACTC
Nanog B3	tatcagaggtgctctggaagTAAAAAAGTCTAATCCGTCCCTGCCTCTATATCTCCACTC
Nanog B3	gagctcgagaactgtgtgatTAAAAAAGTCTAATCCGTCCCTGCCTCTATATCTCCACTC
Nanog B3	ctggtactgatgccgtacagTAAAAAAGTCTAATCCGTCCCTGCCTCTATATCTCCACTC
Nanog B3	agtctcataaccattctgggTAAAAAAGTCTAATCCGTCCCTGCCTCTATATCTCCACTC
Sox2 B4	ttcagctcggtttccatcatATTTCACATTTACAGACCTCAACCTACCTCCAACTCTCAC
Sox2 B4	tgttcttctggttgttcgcgATTTCACATTTACAGACCTCAACCTACCTCCAACTCTCAC
Sox2 B4	ataaaagtttccactcggccATTTCACATTTACAGACCTCAACCTACCTCCAACTCTCAC
Sox2 B4	cttcgtcaatgaagggtctcATTTCACATTTACAGACCTCAACCTACCTCCAACTCTCAC
Sox2 B4	ttcatgtgcagagctcggagATTTCACATTTACAGACCTCAACCTACCTCCAACTCTCAC
Sox2 B4	ttcatcagggtcttggttttATTTCACATTTACAGACCTCAACCTACCTCCAACTCTCAC
Sox2 B4	ctggcaacgtgtacttatccATTTCACATTTACAGACCTCAACCTACCTCCAACTCTCAC
Sox2 B4	cggtcgtcatggtattggtgATTTCACATTTACAGACCTCAACCTACCTCCAACTCTCAC
Sox2 B4	ttcatgtgcgcgtaactgtcATTTCACATTTACAGACCTCAACCTACCTCCAACTCTCAC
Sox2 B4	ctggtcatggagttgtactgATTTCACATTTACAGACCTCAACCTACCTCCAACTCTCAC
Sox2 B4	gatccgttcatgtacgtctgATTTCACATTTACAGACCTCAACCTACCTCCAACTCTCAC
Sox2 B4	gtacgacatgctgtaggtagATTTCACATTTACAGACCTCAACCTACCTCCAACTCTCAC
Sox2 B4	gagctggattccgtcttgacATTTCACATTTACAGACCTCAACCTACCTCCAACTCTCAC
Sox2 B4	ctcgaatgagacgaggaggtATTTCACATTTACAGACCTCAACCTACCTCCAACTCTCAC
Sox2 B4	gatacatgctgatcatgtccATTTCACATTTACAGACCTCAACCTACCTCCAACTCTCAC
Sox2 B4	tggttctggtacttcagcacATTTCACATTTACAGACCTCAACCTACCTCCAACTCTCAC
Sox2 B4	catatgaagtctgcttggggATTTCACATTTACAGACCTCAACCTACCTCCAACTCTCAC
Sox2 B4	gtgcactctggtagtgttggATTTCACATTTACAGACCTCAACCTACCTCCAACTCTCAC
Sox2 B4	ttaatggctgtgccaggaacATTTCACATTTACAGACCTCAACCTACCTCCAACTCTCAC
Sox2 B4	atgtgatagagggagtgtgcATTTCACATTTACAGACCTCAACCTACCTCCAACTCTCAC
Snai2 B5	gtttcttgaccaggaaggagATTTCACTTCATATCACTCACTCCCAATCTCTATCTACCC
Snai2 B5	tagtttggcttcttggatgaATTTCACTTCATATCACTCACTCCCAATCTCTATCTACCC
Snai2 B5	atcactgtatgagtgtccagATTTCACTTCATATCACTCACTCCCAATCTCTATCTACCC
Snai2 B5	agctttcatacaggtatgggATTTCACTTCATATCACTCACTCCCAATCTCTATCTACCC
Snai2 B5	ctgcggtatgatagggactgATTTCACTTCATATCACTCACTCCCAATCTCTATCTACCC
Snai2 B5	tgtaagctacagagctcaggATTTCACTTCATATCACTCACTCCCAATCTCTATCTACCC
Snai2 B5	gtagtccacacagtaatgggATTTCACTTCATATCACTCACTCCCAATCTCTATCTACCC
Snai2 B5	attgggtagaggagacggtaATTTCACTTCATATCACTCACTCCCAATCTCTATCTACCC
Snai2 B5	atccagaaagcggagagaggATTTCACTTCATATCACTCACTCCCAATCTCTATCTACCC
Snai2 B5	tgacccttcccaaagatgagATTTCACTTCATATCACTCACTCCCAATCTCTATCTACCC
Snai2 B5	tgatctttggaggaggtgtcATTTCACTTCATATCACTCACTCCCAATCTCTATCTACCC
Snai2 B5	aatgggactttctgaaccgcATTTCACTTCATATCACTCACTCCCAATCTCTATCTACCC
Snai2 B5	atgagggtctgaaagcttggATTTCACTTCATATCACTCACTCCCAATCTCTATCTACCC
Snai2 B5	ctgaaacttttcggcttcgaATTTCACTTCATATCACTCACTCCCAATCTCTATCTACCC
Snai2 B5	tttggccaacccagagaaagATTTCACTTCATATCACTCACTCCCAATCTCTATCTACCC
Snai2 B5	aggctgacatactccttgtcATTTCACTTCATATCACTCACTCCCAATCTCTATCTACCC
Snai2 B5	atcttgcagacgcaaggtagATTTCACTTCATATCACTCACTCCCAATCTCTATCTACCC
Snai2 B5	agggtctggagaaagccttgATTTCACTTCATATCACTCACTCCCAATCTCTATCTACCC
Snai2 B5	ctgatgtgcccttgaagtagATTTCACTTCATATCACTCACTCCCAATCTCTATCTACCC
Snai2 B5	gaaagccctgttgcagtgagATTTCACTTCATATCACTCACTCCCAATCTCTATCTACCC
Snai2 B5	atgagccctcagattggatcATTTCACTTCATATCACTCACTCCCAATCTCTATCTACCC
Snai2 B5	gtatttcttcacatccgagtATTTCACTTCATATCACTCACTCCCAATCTCTATCTACCC
Snai2 B5	gcagaagagacattctggagATTTCACTTCATATCACTCACTCCCAATCTCTATCTACCC
Snai2 B5	cagccagattcctcatgtttATTTCACTTCATATCACTCACTCCCAATCTCTATCTACCC
MycN B1	cgggttcttgctgatcattcTATAGCATTCTTTCTTGAGGAGGGCAGCAAACGGGAAGAG
MycN B1	ggctgtaaggaatcgaactcTATAGCATTCTTTCTTGAGGAGGGCAGCAAACGGGAAGAG
MycN B1	atcttcgtccgggtagaaacTATAGCATTCTTTCTTGAGGAGGGCAGCAAACGGGAAGAG
MycN B1	ccggcccgcataaatagaaaTATAGCATTCTTTCTTGAGGAGGGCAGCAAACGGGAAGAG
MycN B1	caggaggagcaactcggacgTATAGCATTCTTTCTTGAGGAGGGCAGCAAACGGGAAGAG
MycN B1	aggcccgtctcgaagaaatcTATAGCATTCTTTCTTGAGGAGGGCAGCAAACGGGAAGAG
MycN B1	ggagttgagattgttgctcgTATAGCATTCTTTCTTGAGGAGGGCAGCAAACGGGAAGAG
MycN B1	ttgacggggaaggggaagacTATAGCATTCTTTCTTGAGGAGGGCAGCAAACGGGAAGAG
MycN B1	ctccactgtcacaacatctaTATAGCATTCTTTCTTGAGGAGGGCAGCAAACGGGAAGAG
MycN B1	tgttggaggaggagcgtcttTATAGCATTCTTTCTTGAGGAGGGCAGCAAACGGGAAGAG
MycN B1	atagtgagggtggtaacagcTATAGCATTCTTTCTTGAGGAGGGCAGCAAACGGGAAGAG
MycN B1	ggtatttttaggacgcactgTATAGCATTCTTTCTTGAGGAGGGCAGCAAACGGGAAGAG
MycN B1	gtgtcctgaccgatggaaaaTATAGCATTCTTTCTTGAGGAGGGCAGCAAACGGGAAGAG
MycN B1	ataattatgctgctggtgaaTATAGCATTCTTTCTTGAGGAGGGCAGCAAACGGGAAGAG
MycN B1	ccatatacggagaaggagcgTATAGCATTCTTTCTTGAGGAGGGCAGCAAACGGGAAGAG
MycN B1	cacctcggcttttaacttttTATAGCATTCTTTCTTGAGGAGGGCAGCAAACGGGAAGAG
MycN B1	tgaactcttagactttggttTATAGCATTCTTTCTTGAGGAGGGCAGCAAACGGGAAGAG
MycN B1	ttatggttacgtcgacgttcTATAGCATTCTTTCTTGAGGAGGGCAGCAAACGGGAAGAG
MycN B1	agatcattacgcctctgacgTATAGCATTCTTTCTTGAGGAGGGCAGCAAACGGGAAGAG
MycN B1	taacgtgaggaaactggaccTATAGCATTCTTTCTTGAGGAGGGCAGCAAACGGGAAGAG
MycN B1	acaagttctggaacgtggtcTATAGCATTCTTTCTTGAGGAGGGCAGCAAACGGGAAGAG
MycN B1	cacaacttttgcagctttctTATAGCATTCTTTCTTGAGGAGGGCAGCAAACGGGAAGAG
MycN B1	ggacatattcagtggcttttTATAGCATTCTTTCTTGAGGAGGGCAGCAAACGGGAAGAG
MycN B1	aagtccgcttgtactctattTATAGCATTCTTTCTTGAGGAGGGCAGCAAACGGGAAGAG
Ets1 B2	tcttgatgatggtcagggtgAAAAAGCTCAGTCCATCCTCGTAAATCCTCATCAATCATC
Ets1 B2	ggacgggaagagatcgatgtAAAAAGCTCAGTCCATCCTCGTAAATCCTCATCAATCATC
Ets1 B2	agtgcctgagacatcatttcAAAAAGCTCAGTCCATCCTCGTAAATCCTCATCAATCATC
Ets1 B2	ctttgcgaagccactgaaggAAAAAGCTCAGTCCATCCTCGTAAATCCTCATCAATCATC
Ets1 B2	ctggggatctttggggattcAAAAAGCTCAGTCCATCCTCGTAAATCCTCATCAATCATC
Ets1 B2	tgaactcattcactgcccacAAAAAGCTCAGTCCATCCTCGTAAATCCTCATCAATCATC
Ets1 B2	cagctccgttcatgcagaacAAAAAGCTCAGTCCATCCTCGTAAATCCTCATCAATCATC
Ets1 B2	acaaagtcaggccgtagctcAAAAAGCTCAGTCCATCCTCGTAAATCCTCATCAATCATC
Ets1 B2	aggtgttcccaaaggatatcAAAAAGCTCAGTCCATCCTCGTAAATCCTCATCAATCATC
Ets1 B2	tctggatacgctgcattcacAAAAAGCTCAGTCCATCCTCGTAAATCCTCATCAATCATC
Ets1 B2	gtagtctgaagtatagcgggAAAAAGCTCAGTCCATCCTCGTAAATCCTCATCAATCATC
Ets1 B2	gtgctcgatgccataactaaAAAAAGCTCAGTCCATCCTCGTAAATCCTCATCAATCATC
Ets1 B2	ctgagggatagtcgttctcgAAAAAGCTCAGTCCATCCTCGTAAATCCTCATCAATCATC
Ets1 B2	agtagtctgtctgcagggagAAAAAGCTCAGTCCATCCTCGTAAATCCTCATCAATCATC
Ets1 B2	cagtttacctcgactggcacAAAAAGCTCAGTCCATCCTCGTAAATCCTCATCAATCATC
Ets1 B2	aggctctggaaggaggactgAAAAAGCTCAGTCCATCCTCGTAAATCCTCATCAATCATC
Ets1 B2	tcctctgagtcaaagctatcAAAAAGCTCAGTCCATCCTCGTAAATCCTCATCAATCATC
Ets1 B2	cgatctcgaacatagtccttAAAAAGCTCAGTCCATCCTCGTAAATCCTCATCAATCATC
Ets1 B2	gaatgacaggcttgtccttgAAAAAGCTCAGTCCATCCTCGTAAATCCTCATCAATCATC
Ets1 B2	cgtccagcttatgaaggactAAAAAGCTCAGTCCATCCTCGTAAATCCTCATCAATCATC
Ets1 B2	acctcatctggatcggaaagAAAAAGCTCAGTCCATCCTCGTAAATCCTCATCAATCATC
Ets1 B2	tgggcttgtttttcctcttgAAAAAGCTCAGTCCATCCTCGTAAATCCTCATCAATCATC
Ets1 B2	cgtaatagtaacgcagaccaAAAAAGCTCAGTCCATCCTCGTAAATCCTCATCAATCATC
Ets1 B2	cagacgaagcggtagacgtaAAAAAGCTCAGTCCATCCTCGTAAATCCTCATCAATCATC
Pax6 B3	cgagttccacgatcttctgcTAAAAAAGTCTAATCCGTCCCTGCCTCTATATCTCCACTC
Pax6 B3	tccattcgacacgttttgatTAAAAAAGTCTAATCCGTCCCTGCCTCTATATCTCCACTC
Pax6 B3	cctgcccaaaattttactcaTAAAAAAGTCTAATCCGTCCCTGCCTCTATATCTCCACTC
Pax6 B3	tgatggagccagtttcgtaaTAAAAAAGTCTAATCCGTCCCTGCCTCTATATCTCCACTC
Pax6 B3	tactctcggcttactacctcTAAAAAAGTCTAATCCGTCCCTGCCTCTATATCTCCACTC
Pax6 B3	tctcgtttatactgcgctatTAAAAAAGTCTAATCCGTCCCTGCCTCTATATCTCCACTC
Pax6 B3	tctcccacgcaaagatggagTAAAAAAGTCTAATCCGTCCCTGCCTCTATATCTCCACTC
Pax6 B3	tccgagagtaatctgtctcgTAAAAAAGTCTAATCCGTCCCTGCCTCTATATCTCCACTC
Pax6 B3	ggactctgtttatcgacgacTAAAAAAGTCTAATCCGTCCCTGCCTCTATATCTCCACTC
Pax6 B3	catctgttgcttttcgctagTAAAAAAGTCTAATCCGTCCCTGCCTCTATATCTCCACTC
Pax6 B3	atccttagcttgtcgtacatTAAAAAAGTCTAATCCGTCCCTGCCTCTATATCTCCACTC
Pax6 B3	catcggaatcttccccattgTAAAAAAGTCTAATCCGTCCCTGCCTCTATATCTCCACTC
Pax6 B3	ttcgatttgctcttgggtaaTAAAAAAGTCTAATCCGTCCCTGCCTCTATATCTCCACTC
Pax6 B3	tctcgcaaacacatcaggatTAAAAAAGTCTAATCCGTCCCTGCCTCTATATCTCCACTC
Pax6 B3	ctattttagcagctagtcgcTAAAAAAGTCTAATCCGTCCCTGCCTCTATATCTCCACTC
Pax6 B3	ttggcccttctgttagaaaaTAAAAAAGTCTAATCCGTCCCTGCCTCTATATCTCCACTC
Pax6 B3	aactactgctgatggggatgTAAAAAAGTCTAATCCGTCCCTGCCTCTATATCTCCACTC
Pax6 B3	tgtgggatcggctggtaaacTAAAAAAGTCTAATCCGTCCCTGCCTCTATATCTCCACTC
Pax6 B3	aagaggaaacgggggtggtcTAAAAAAGTCTAATCCGTCCCTGCCTCTATATCTCCACTC
Pax6 B3	cccaacatggaacctgatgtTAAAAAAGTCTAATCCGTCCCTGCCTCTATATCTCCACTC
Pax6 B3	gttgcataggcaggttgttgTAAAAAAGTCTAATCCGTCCCTGCCTCTATATCTCCACTC
Pax6 B3	ctattcatgtgtgtctgcatTAAAAAAGTCTAATCCGTCCCTGCCTCTATATCTCCACTC
Pax6 B3	agacatgtcaggttcactgcTAAAAAAGTCTAATCCGTCCCTGCCTCTATATCTCCACTC
Pax6 B3	actgtaatcttggccaatacTAAAAAAGTCTAATCCGTCCCTGCCTCTATATCTCCACTC
PouV B4	ccatttacacattcgcagcaATTTCACATTTACAGACCTCAACCTACCTCCAACTCTCAC
PouV B4	gggcatttcgcaatcctttaATTTCACATTTACAGACCTCAACCTACCTCCAACTCTCAC
PouV B4	gagataccgcgggtgacaacATTTCACATTTACAGACCTCAACCTACCTCCAACTCTCAC
PouV B4	aggcagacacgcggtgaatgATTTCACATTTACAGACCTCAACCTACCTCCAACTCTCAC
PouV B4	ttgaggtccttggcaaactgATTTCACATTTACAGACCTCAACCTACCTCCAACTCTCAC
PouV B4	gagtgaagcccagcatgatgATTTCACATTTACAGACCTCAACCTACCTCCAACTCTCAC
PouV B4	tgaacatcttcccatagagcATTTCACATTTACAGACCTCAACCTACCTCCAACTCTCAC
PouV B4	tgagctggagagcttcgaagATTTCACATTTACAGACCTCAACCTACCTCCAACTCTCAC
PouV B4	tcattgagccaacgctgcagATTTCACATTTACAGACCTCAACCTACCTCCAACTCTCAC
PouV B4	catgttgtccgtgttctctgATTTCACATTTACAGACCTCAACCTACCTCCAACTCTCAC
PouV B4	acttgctctgcattgcacatATTTCACATTTACAGACCTCAACCTACCTCCAACTCTCAC
PouV B4	tcacgttggtctcgatgctgATTTCACATTTACAGACCTCAACCTACCTCCAACTCTCAC
PouV B4	gaagaagctctccagcgttcATTTCACATTTACAGACCTCAACCTACCTCCAACTCTCAC
PouV B4	gactgggcttcacacatttgATTTCACATTTACAGACCTCAACCTACCTCCAACTCTCAC
PouV B4	tcagcgatctgggagatctcATTTCACATTTACAGACCTCAACCTACCTCCAACTCTCAC
PouV B4	aacgtctttgtccaggttgaATTTCACATTTACAGACCTCAACCTACCTCCAACTCTCAC
PouV B4	tggttcatgtcgtacatcacATTTCACATTTACAGACCTCAACCTACCTCCAACTCTCAC
PouV B4	ctgggatgtcactgggatggATTTCACATTTACAGACCTCAACCTACCTCCAACTCTCAC
PouV B4	gaaaggtggcatgtagacggATTTCACATTTACAGACCTCAACCTACCTCCAACTCTCAC
PouV B4	tgctgttgttcatggagatcATTTCACATTTACAGACCTCAACCTACCTCCAACTCTCAC
Msx1 B5	cggtggtcatgtccgcagATTTCACTTCATATCACTCACTCCCAATCTCTATCTACCC
Msx1 B5	ttgctgaaggcggaggcgATTTCACTTCATATCACTCACTCCCAATCTCTATCTACCC
Msx1 B5	tgggtttgtcgctctcctATTTCACTTCATATCACTCACTCCCAATCTCTATCTACCC
Msx1 B5	cagcggggaaggggacacATTTCACTTCATATCACTCACTCCCAATCTCTATCTACCC
Msx1 B5	agcgcttccacgctgaagATTTCACTTCATATCACTCACTCCCAATCTCTATCTACCC
Msx1 B5	gtcagagcgccgaggttgATTTCACTTCATATCACTCACTCCCAATCTCTATCTACCC
Msx1 B5	cgagaggcagcggcgacgATTTCACTTCATATCACTCACTCCCAATCTCTATCTACCC
Msx1 B5	cgacggacgggaagtggcATTTCACTTCATATCACTCACTCCCAATCTCTATCTACCC
Msx1 B5	tctctgctttgagcagcgATTTCACTTCATATCACTCACTCCCAATCTCTATCTACCC
Msx1 B5	cgagaagcgggggctctgATTTCACTTCATATCACTCACTCCCAATCTCTATCTACCC
Msx1 B5	tgttggtcttgtgcttgcATTTCACTTCATATCACTCACTCCCAATCTCTATCTACCC
Msx1 B5	agctggagaactcggcacATTTCACTTCATATCACTCACTCCCAATCTCTATCTACCC
Msx1 B5	gaatgcagcaggcgggagATTTCACTTCATATCACTCACTCCCAATCTCTATCTACCC
Msx1 B5	gcccaacgggaaggagatATTTCACTTCATATCACTCACTCCCAATCTCTATCTACCC
Msx1 B5	ctccgtacagggatgcgcATTTCACTTCATATCACTCACTCCCAATCTCTATCTACCC
Msx1 B5	tcgctggaaggggctggaATTTCACTTCATATCACTCACTCCCAATCTCTATCTACCC
Msx1 B5	gtgtacagtcccacagggATTTCACTTCATATCACTCACTCCCAATCTCTATCTACCC
Msx1 B5	tactatatcccacgtgcgATTTCACTTCATATCACTCACTCCCAATCTCTATCTACCC
Tfap2B B2	acattttcaaccagtttccaAAAAAGCTCAGTCCATCCTCGTAAATCCTCATCAATCATC
Tfap2B B2	gtcctcatagatatcttcgtAAAAAGCTCAGTCCATCCTCGTAAATCCTCATCAATCATC
Tfap2B B2	gaggacggggtgtgagagagAAAAAGCTCAGTCCATCCTCGTAAATCCTCATCAATCATC
Tfap2B B2	taggggggtgggaaataaggAAAAAGCTCAGTCCATCCTCGTAAATCCTCATCAATCATC
Tfap2B B2	tggctttggtggtaaggaagAAAAAGCTCAGTCCATCCTCGTAAATCCTCATCAATCATC
Tfap2B B2	ggtcattgacatgggagtaaAAAAAGCTCAGTCCATCCTCGTAAATCCTCATCAATCATC
Tfap2B B2	gttgatgcaaggggtttaggAAAAAGCTCAGTCCATCCTCGTAAATCCTCATCAATCATC
Tfap2B B2	gttcataccgctgttattggAAAAAGCTCAGTCCATCCTCGTAAATCCTCATCAATCATC
Tfap2B B2	ttttaatgacagactggtccAAAAAGCTCAGTCCATCCTCGTAAATCCTCATCAATCATC
Tfap2B B2	gccatctttattcatcatcaAAAAAGCTCAGTCCATCCTCGTAAATCCTCATCAATCATC
Tfap2B B2	ggtgttgacggaaattccacAAAAAGCTCAGTCCATCCTCGTAAATCCTCATCAATCATC
Tfap2B B2	ccactgttactttgtacttgAAAAAGCTCAGTCCATCCTCGTAAATCCTCATCAATCATC
Tfap2B B2	tagcctttctcgcaaagatcAAAAAGCTCAGTCCATCCTCGTAAATCCTCATCAATCATC
Tfap2B B2	aaagtgacatttgcagccttAAAAAGCTCAGTCCATCCTCGTAAATCCTCATCAATCATC
Tfap2B B2	tttttcctggagtggaggtcAAAAAGCTCAGTCCATCCTCGTAAATCCTCATCAATCATC
Tfap2B B2	aagttgctttgtagcaagcaAAAAAGCTCAGTCCATCCTCGTAAATCCTCATCAATCATC
Tfap2B B2	ggccaagagatctgtaaattAAAAAGCTCAGTCCATCCTCGTAAATCCTCATCAATCATC
Tfap2B B2	tgtttccaatgggtgtcctgAAAAAGCTCAGTCCATCCTCGTAAATCCTCATCAATCATC
Tfap2B B2	ggttccaaaataggggtgggAAAAAGCTCAGTCCATCCTCGTAAATCCTCATCAATCATC
Tfap2B B2	cagtcaggtagttttggaggAAAAAGCTCAGTCCATCCTCGTAAATCCTCATCAATCATC
Tfap2B B2	atcttgtccatgcctttgagAAAAAGCTCAGTCCATCCTCGTAAATCCTCATCAATCATC
Tfap2B B2	tgttagcagtgttgttgttcAAAAAGCTCAGTCCATCCTCGTAAATCCTCATCAATCATC
Tfap2B B2	agttttactacctggtccttAAAAAGCTCAGTCCATCCTCGTAAATCCTCATCAATCATC
Tfap2B B2	attttctgtgtttctcttccAAAAAGCTCAGTCCATCCTCGTAAATCCTCATCAATCATC
Sox8 B3	cctcggtcatgttgagcatTAAAAAAGTCTAATCCGTCCCTGCCTCTATATCTCCACTC
Sox8 B3	cacgtgggacatggagctgTAAAAAAGTCTAATCCGTCCCTGCCTCTATATCTCCACTC
Sox8 B3	cttcagcacctgcgagacgTAAAAAAGTCTAATCCGTCCCTGCCTCTATATCTCCACTC
Sox8 B3	tgtgcaggtgcgggtattgTAAAAAAGTCTAATCCGTCCCTGCCTCTATATCTCCACTC
Sox8 B3	agctttcacgcttttcctcTAAAAAAGTCTAATCCGTCCCTGCCTCTATATCTCCACTC
Sox8 B3	catgatggctgagctcggcTAAAAAAGTCTAATCCGTCCCTGCCTCTATATCTCCACTC
Sox8 B3	tgtcagccttgtagatctgTAAAAAAGTCTAATCCGTCCCTGCCTCTATATCTCCACTC
Sox8 B3	aagtcaatgttctggcggcTAAAAAAGTCTAATCCGTCCCTGCCTCTATATCTCCACTC
Sox8 B3	ctggtcaaactcgtgcacaTAAAAAAGTCTAATCCGTCCCTGCCTCTATATCTCCACTC
Sox8 B3	atggcagtatggccattgaTAAAAAAGTCTAATCCGTCCCTGCCTCTATATCTCCACTC
Sox8 B3	gagtaggacgtgctgtagaTAAAAAAGTCTAATCCGTCCCTGCCTCTATATCTCCACTC
Sox8 B3	tcttgtgagtccacacctgTAAAAAAGTCTAATCCGTCCCTGCCTCTATATCTCCACTC
Sox8 B3	aatcagccgatgacggcgaTAAAAAAGTCTAATCCGTCCCTGCCTCTATATCTCCACTC
Sox8 B3	ttttgatgtgcggcctttgTAAAAAAGTCTAATCCGTCCCTGCCTCTATATCTCCACTC
Sox8 B3	gggactggtcgctgtagtgTAAAAAAGTCTAATCCGTCCCTGCCTCTATATCTCCACTC
Sox8 B3	gtaggagccgtagtcagagTAAAAAAGTCTAATCCGTCCCTGCCTCTATATCTCCACTC
Sox8 B3	ggggttgtagtagttggagTAAAAAAGTCTAATCCGTCCCTGCCTCTATATCTCCACTC
Sox8 B3	gtagatgctggaggggtaaTAAAAAAGTCTAATCCGTCCCTGCCTCTATATCTCCACTC
Sox8 B3	ccgtgaggagtggaagtagTAAAAAAGTCTAATCCGTCCCTGCCTCTATATCTCCACTC
Sox8 B3	gacaagccgttgaggatggTAAAAAAGTCTAATCCGTCCCTGCCTCTATATCTCCACTC
Sox8 B3	tcgtcagggttgtgtagacTAAAAAAGTCTAATCCGTCCCTGCCTCTATATCTCCACTC
Six1 B4	gaacgacggcagcatcgacATTTCACATTTACAGACCTCAACCTACCTCCAACTCTCAC
Six1 B4	gttcttgtgcaggtggtcgATTTCACATTTACAGACCTCAACCTACCTCCAACTCTCAC
Six1 B4	tttggccttgaggacgctcATTTCACATTTACAGACCTCAACCTACCTCCAACTCTCAC
Six1 B4	tgtggggcgagaactggtgATTTCACATTTACAGACCTCAACCTACCTCCAACTCTCAC
Six1 B4	cttctcggcttccacgtagATTTCACATTTACAGACCTCAACCTACCTCCAACTCTCAC
Six1 B4	ttgttgttctccgtgttctATTTCACATTTACAGACCTCAACCTACCTCCAACTCTCAC
Six1 B4	agagctggttgggtttgttATTTCACATTTACAGACCTCAACCTACCTCCAACTCTCAC
Six1 B4	agctggacatgaggggtttATTTCACATTTACAGACCTCAACCTACCTCCAACTCTCAC
Six1 B4	ctgcgggggtgaaaattctATTTCACATTTACAGACCTCAACCTACCTCCAACTCTCAC
Six1 B4	aacaggaggaccgagttctATTTCACATTTACAGACCTCAACCTACCTCCAACTCTCAC
Six1 B4	cgagtcctggagctgatggATTTCACATTTACAGACCTCAACCTACCTCCAACTCTCAC
Ccnd1 B5	tgtcattgagcaggttggcgATTTCACTTCATATCACTCACTCCCAATCTCTATCTACCC
Ccnd1 B5	cacttgaagtaggacaccgaATTTCACTTCATATCACTCACTCCCAATCTCTATCTACCC
Ccnd1 B5	atccaagtggcgactattttATTTCACTTCATATCACTCACTCCCAATCTCTATCTACCC
Ccnd1 B5	aaaacttcctcttcgcacttATTTCACTTCATATCACTCACTCCCAATCTCTATCTACCC
Ccnd1 B5	gtccaaataattcatcgccaATTTCACTTCATATCACTCACTCCCAATCTCTATCTACCC
Ccnd1 B5	tttcttgaggggttcgaacgATTTCACTTCATATCACTCACTCCCAATCTCTATCTACCC
Ccnd1 B5	tagctccgagcaattgcaacATTTCACTTCATATCACTCACTCCCAATCTCTATCTACCC
Ccnd1 B5	ttttctgcggtcagaggaatATTTCACTTCATATCACTCACTCCCAATCTCTATCTACCC
Ccnd1 B5	ggagttgtcggtgtaaatgcATTTCACTTCATATCACTCACTCCCAATCTCTATCTACCC
Ccnd1 B5	catttgcagtaactcgtcggATTTCACTTCATATCACTCACTCCCAATCTCTATCTACCC
Ccnd1 B5	aatgaaatcgtggggggtcaATTTCACTTCATATCACTCACTCCCAATCTCTATCTACCC
Ccnd1 B5	agaggcattttagtgaggaaATTTCACTTCATATCACTCACTCCCAATCTCTATCTACCC
Ccnd1 B5	gatgatctgtttggtgtcctATTTCACTTCATATCACTCACTCCCAATCTCTATCTACCC
Ccnd1 B5	aatttaacatctgtagcgcaATTTCACTTCATATCACTCACTCCCAATCTCTATCTACCC
Ccnd1 B5	gatcatggaaggtgggtttgATTTCACTTCATATCACTCACTCCCAATCTCTATCTACCC
Ccnd1 B5	aggaaagtgttagtgttcccATTTCACTTCATATCACTCACTCCCAATCTCTATCTACCC
Ccnd1 B5	acaatccggatcacatttgaATTTCACTTCATATCACTCACTCCCAATCTCTATCTACCC
Ccnd1 B5	ttcaatctgttcttggcaggATTTCACTTCATATCACTCACTCCCAATCTCTATCTACCC
Ccnd1 B5	tggcgtagactggattcaagATTTCACTTCATATCACTCACTCCCAATCTCTATCTACCC
Ccnd1 B5	caggaaaggtctgcttcgtcATTTCACTTCATATCACTCACTCCCAATCTCTATCTACCC
Ccnd1 B5	aatgttcacatctcgcacatATTTCACTTCATATCACTCACTCCCAATCTCTATCTACCC
Mitf B2	tagcaggattcgtgaggtcaAAAAAGCTCAGTCCATCCTCGTAAATCCTCATCAATCATC
Mitf B2	tgcatctgctcacgcatgagAAAAAGCTCAGTCCATCCTCGTAAATCCTCATCAATCATC
Mitf B2	tgacgttgatggcaggtgtcAAAAAGCTCAGTCCATCCTCGTAAATCCTCATCAATCATC
Mitf B2	gttggattctcaaggtgagtAAAAAGCTCAGTCCATCCTCGTAAATCCTCATCAATCATC
Mitf B2	ttggcgtgtttatttgctagAAAAAGCTCAGTCCATCCTCGTAAATCCTCATCAATCATC
Mitf B2	tcaagccaaggatttcttcaAAAAAGCTCAGTCCATCCTCGTAAATCCTCATCAATCATC
Mitf B2	tatttgccatttgcaaggctAAAAAGCTCAGTCCATCCTCGTAAATCCTCATCAATCATC
Mitf B2	atcaaattcccagacactggAAAAAGCTCAGTCCATCCTCGTAAATCCTCATCAATCATC
Mitf B2	catgctttggttgccataaaAAAAAGCTCAGTCCATCCTCGTAAATCCTCATCAATCATC
Mitf B2	tgctgatgttaagtcctggaAAAAAGCTCAGTCCATCCTCGTAAATCCTCATCAATCATC
Mitf B2	ttaggaagattagctggacaAAAAAGCTCAGTCCATCCTCGTAAATCCTCATCAATCATC
Mitf B2	ctcgcttctgactctgtgagAAAAAGCTCAGTCCATCCTCGTAAATCCTCATCAATCATC
Mitf B2	gttcttttatacggtcattaAAAAAGCTCAGTCCATCCTCGTAAATCCTCATCAATCATC
Mitf B2	cttattccagcgcatatccgAAAAAGCTCAGTCCATCCTCGTAAATCCTCATCAATCATC
Mitf B2	tgttctcaagttccttcgtgAAAAAGCTCAGTCCATCCTCGTAAATCCTCATCAATCATC
Mitf B2	ttggcgtgttccaatttcttAAAAAGCTCAGTCCATCCTCGTAAATCCTCATCAATCATC
Mitf B2	ctcaagttcctgtattctgaAAAAAGCTCAGTCCATCCTCGTAAATCCTCATCAATCATC
Mitf B2	accatatcaggggagcaaatAAAAAGCTCAGTCCATCCTCGTAAATCCTCATCAATCATC
Mitf B2	gcacaggttcttgtttgatgAAAAAGCTCAGTCCATCCTCGTAAATCCTCATCAATCATC
Mitf B2	ttccgaggttgtcactgaagAAAAAGCTCAGTCCATCCTCGTAAATCCTCATCAATCATC
Mitf B2	acactgtaagtgccagttggAAAAAGCTCAGTCCATCCTCGTAAATCCTCATCAATCATC
Mitf B2	cagtttggatcccatttttgAAAAAGCTCAGTCCATCCTCGTAAATCCTCATCAATCATC
Mitf B2	agggtatcgtccatcaagatAAAAAGCTCAGTCCATCCTCGTAAATCCTCATCAATCATC
Mitf B2	aacaagcatgatcagtgtccAAAAAGCTCAGTCCATCCTCGTAAATCCTCATCAATCATC
Lin28 B3	ggttggaaacagaccccatTAAAAAAGTCTAATCCGTCCCTGCCTCTATATCTCCACTC
Lin28 B3	gcttcgcacctgcaaactgTAAAAAAGTCTAATCCGTCCCTGCCTCTATATCTCCACTC
Lin28 B3	ttgggtgaatctccagacgTAAAAAAGTCTAATCCGTCCCTGCCTCTATATCTCCACTC
Lin28 B3	ggttgggactcattctcggTAAAAAAGTCTAATCCGTCCCTGCCTCTATATCTCCACTC
Lin28 B3	tacagatgccagagccatgTAAAAAAGTCTAATCCGTCCCTGCCTCTATATCTCCACTC
Lin28 B3	ccatgcggacgttgaaccaTAAAAAAGTCTAATCCGTCCCTGCCTCTATATCTCCACTC
Lin28 B3	tcatggagaggaagccgaaTAAAAAAGTCTAATCCGTCCCTGCCTCTATATCTCCACTC
Lin28 B3	agacatcgacgggtgagtcTAAAAAAGTCTAATCCGTCCCTGCCTCTATATCTCCACTC
Lin28 B3	catgtgcagcttgctctggTAAAAAAGTCTAATCCGTCCCTGCCTCTATATCTCCACTC
Lin28 B3	ctccttcaagctgcggaagTAAAAAAGTCTAATCCGTCCCTGCCTCTATATCTCCACTC
Lin28 B3	ggtgaattcaacggcttcgTAAAAAAGTCTAATCCGTCCCTGCCTCTATATCTCCACTC
Lin28 B3	cggatggattccaaaccttTAAAAAAGTCTAATCCGTCCCTGCCTCTATATCTCCACTC
Lin28 B3	cgctgccaatgcagaagacTAAAAAAGTCTAATCCGTCCCTGCCTCTATATCTCCACTC
Lin28 B3	ttttgatctgcgtttctgcTAAAAAAGTCTAATCCGTCCCTGCCTCTATATCTCCACTC
Lin28 B3	cgcagttgtagcatcgatcTAAAAAAGTCTAATCCGTCCCTGCCTCTATATCTCCACTC
Lin28 B3	cttgcactctttggcatggTAAAAAAGTCTAATCCGTCCCTGCCTCTATATCTCCACTC
Lin28 B3	gaagtggcatttcttgggcTAAAAAAGTCTAATCCGTCCCTGCCTCTATATCTCCACTC
Lin28 B3	catgtggctgatgctctggTAAAAAAGTCTAATCCGTCCCTGCCTCTATATCTCCACTC
Lin28 B3	gactgctgagctttggcagTAAAAAAGTCTAATCCGTCCCTGCCTCTATATCTCCACTC
Col2a1 B4	catctttaatatctccgggtATTTCACATTTACAGACCTCAACCTACCTCCAACTCTCAC
Col2a1 B4	ttgaaatccctggggaccagATTTCACATTTACAGACCTCAACCTACCTCCAACTCTCAC
Col2a1 B4	gtgaaccagattcacccttgATTTCACATTTACAGACCTCAACCTACCTCCAACTCTCAC
Col2a1 B4	tgggagacccacaataccacATTTCACATTTACAGACCTCAACCTACCTCCAACTCTCAC
Col2a1 B4	ttttccagtgggaccaacagATTTCACATTTACAGACCTCAACCTACCTCCAACTCTCAC
Col2a1 B4	tagagccatctttgccagagATTTCACATTTACAGACCTCAACCTACCTCCAACTCTCAC
Col2a1 B4	cagtccagcaaaagcagacaATTTCACATTTACAGACCTCAACCTACCTCCAACTCTCAC
Col2a1 B4	gatttgagggtggcatccacATTTCACATTTACAGACCTCAACCTACCTCCAACTCTCAC
Col2a1 B4	cggatgctctcaatctgattATTTCACATTTACAGACCTCAACCTACCTCCAACTCTCAC
Col2a1 B4	gatggcagagtttgatgtcgATTTCACATTTACAGACCTCAACCTACCTCCAACTCTCAC
Col2a1 B4	ttcgggtcaatccagtaatcATTTCACATTTACAGACCTCAACCTACCTCCAACTCTCAC
Col2a1 B4	atactttgatggcgtccaagATTTCACATTTACAGACCTCAACCTACCTCCAACTCTCAC
Col2a1 B4	ggtctctgcaaaccagacgtATTTCACATTTACAGACCTCAACCTACCTCCAACTCTCAC
Col2a1 B4	agctgaagtggaaaccgccgATTTCACATTTACAGACCTCAACCTACCTCCAACTCTCAC
Col2a1 B4	atgaggatggctttcttcagATTTCACATTTACAGACCTCAACCTACCTCCAACTCTCAC
Col2a1 B4	tgatctccacgtcgttggatATTTCACATTTACAGACCTCAACCTACCTCCAACTCTCAC
Col2a1 B4	caagacgctgtaggtgaaccATTTCACATTTACAGACCTCAACCTACCTCCAACTCTCAC
Col2a1 B4	atttgccagtgtgtttcgtgATTTCACATTTACAGACCTCAACCTACCTCCAACTCTCAC
Col2a1 B4	tgcaaccggtactcgatcacATTTCACATTTACAGACCTCAACCTACCTCCAACTCTCAC
Col2a1 B4	aatgtccataggtgcagtatATTTCACATTTACAGACCTCAACCTACCTCCAACTCTCAC
Nestin B2	ctctggatctcagctcgaagAAAAAGCTCAGTCCATCCTCGTAAATCCTCATCAATCATC
Nestin B2	tctctgacagtcttttggagAAAAAGCTCAGTCCATCCTCGTAAATCCTCATCAATCATC
Nestin B2	gacatcttgaggtgcatgagAAAAAGCTCAGTCCATCCTCGTAAATCCTCATCAATCATC
Nestin B2	cgagctgattttctggaactAAAAAGCTCAGTCCATCCTCGTAAATCCTCATCAATCATC
Nestin B2	atcttgcatctccttgagagAAAAAGCTCAGTCCATCCTCGTAAATCCTCATCAATCATC
Nestin B2	tgagtgtgggcacttctttgAAAAAGCTCAGTCCATCCTCGTAAATCCTCATCAATCATC
Nestin B2	tctgggtggcacttaacaatAAAAAGCTCAGTCCATCCTCGTAAATCCTCATCAATCATC
Nestin B2	agcacaagcagcttcgatttAAAAAGCTCAGTCCATCCTCGTAAATCCTCATCAATCATC
Nestin B2	ggattcctgttggcaaaactAAAAAGCTCAGTCCATCCTCGTAAATCCTCATCAATCATC
Nestin B2	cttcaatgctagaagccttcAAAAAGCTCAGTCCATCCTCGTAAATCCTCATCAATCATC
Nestin B2	tcctgaaggtctctatgttcAAAAAGCTCAGTCCATCCTCGTAAATCCTCATCAATCATC
Nestin B2	cttgctgcttttgactgatgAAAAAGCTCAGTCCATCCTCGTAAATCCTCATCAATCATC
Nestin B2	tctgcatgtgggttgtcatcAAAAAGCTCAGTCCATCCTCGTAAATCCTCATCAATCATC
Nestin B2	tcaatgggttctgagctgagAAAAAGCTCAGTCCATCCTCGTAAATCCTCATCAATCATC
Nestin B2	agcatcctctgactgaaagtAAAAAGCTCAGTCCATCCTCGTAAATCCTCATCAATCATC
Nestin B2	tgtatgcacatagcggcgtgAAAAAGCTCAGTCCATCCTCGTAAATCCTCATCAATCATC
Nestin B2	actataaagtacccttcctcAAAAAGCTCAGTCCATCCTCGTAAATCCTCATCAATCATC
Nestin B2	ctgttagttcatcctttctgAAAAAGCTCAGTCCATCCTCGTAAATCCTCATCAATCATC
Nestin B2	caccaaagatgctactccagAAAAAGCTCAGTCCATCCTCGTAAATCCTCATCAATCATC
Nestin B2	tcctttggcatctcaaattcAAAAAGCTCAGTCCATCCTCGTAAATCCTCATCAATCATC
Nestin B2	agggtggtcttatcagtgtgAAAAAGCTCAGTCCATCCTCGTAAATCCTCATCAATCATC
Nestin B2	cagtgttggagggatcagtgAAAAAGCTCAGTCCATCCTCGTAAATCCTCATCAATCATC
Nestin B2	acatcggggagatattcagcAAAAAGCTCAGTCCATCCTCGTAAATCCTCATCAATCATC
Nestin B2	tatctccagaatatccgagtAAAAAGCTCAGTCCATCCTCGTAAATCCTCATCAATCATC
FabP7 B3	cttccacgtcgcgcagaaagTAAAAAAGTCTAATCCGTCCCTGCCTCTATATCTCCACTC
FabP7 B3	gccttcatgtattcgtcaaaTAAAAAAGTCTAATCCGTCCCTGCCTCTATATCTCCACTC
FabP7 B3	gatgatcactgtgggcttagTAAAAAAGTCTAATCCGTCCCTGCCTCTATATCTCCACTC
FabP7 B3	agtcctgatcacgactttgtTAAAAAAGTCTAATCCGTCCCTGCCTCTATATCTCCACTC
FabP7 B3	tcgccgagtttaaagctgatTAAAAAAGTCTAATCCGTCCCTGCCTCTATATCTCCACTC
FabP7 B3	gggggtggtttcatcaaattTAAAAAAGTCTAATCCGTCCCTGCCTCTATATCTCCACTC
FabP7 B3	cacaactgatttgcagttccTAAAAAAGTCTAATCCGTCCCTGCCTCTATATCTCCACTC
FabP7 B3	cccatttctgtacatgaactTAAAAAAGTCTAATCCGTCCCTGCCTCTATATCTCCACTC
FabP7 B3	acaaagtttgtctctttgccTAAAAAAGTCTAATCCGTCCCTGCCTCTATATCTCCACTC
FabP7 B3	attctgccatcctttatttcTAAAAAAGTCTAATCCGTCCCTGCCTCTATATCTCCACTC
FabP7 B3	caccacatcaccaaaggtaaTAAAAAAGTCTAATCCGTCCCTGCCTCTATATCTCCACTC
FabP7 B3	ctttctcatagtggcgaacaTAAAAAAGTCTAATCCGTCCCTGCCTCTATATCTCCACTC
Krt19 B4	ctgaagctataagtcgccatATTTCACATTTACAGACCTCAACCTACCTCCAACTCTCAC
Krt19 B4	tggcggaagagactgacactATTTCACATTTACAGACCTCAACCTACCTCCAACTCTCAC
Krt19 B4	cctaggccagaagagacaaaATTTCACATTTACAGACCTCAACCTACCTCCAACTCTCAC
Krt19 B4	agaggagaccgtcaccagagATTTCACATTTACAGACCTCAACCTACCTCCAACTCTCAC
Krt19 B4	atcgttgtcttttcattcccATTTCACATTTACAGACCTCAACCTACCTCCAACTCTCAC
Krt19 B4	tctgagtttgcttcttccaaATTTCACATTTACAGACCTCAACCTACCTCCAACTCTCAC
Krt19 B4	ctcccggattttagtttcaaATTTCACATTTACAGACCTCAACCTACCTCCAACTCTCAC
Krt19 B4	aataagggctgtagtctcggATTTCACATTTACAGACCTCAACCTACCTCCAACTCTCAC
Krt19 B4	cggaggtcttcaatagccttATTTCACATTTACAGACCTCAACCTACCTCCAACTCTCAC
Krt19 B4	tagtggcagcaaggatctggATTTCACATTTACAGACCTCAACCTACCTCCAACTCTCAC
Krt19 B4	cttggtcttgaagtcgtcagATTTCACATTTACAGACCTCAACCTACCTCCAACTCTCAC
Krt19 B4	gaagagcttgctctgtttcaATTTCACATTTACAGACCTCAACCTACCTCCAACTCTCAC
Krt19 B4	atactggtctctcatatcggATTTCACATTTACAGACCTCAACCTACCTCCAACTCTCAC
Krt19 B4	cagtcttactgtggaaccagATTTCACATTTACAGACCTCAACCTACCTCCAACTCTCAC
Krt19 B4	tgtagctgttcggtattgacATTTCACATTTACAGACCTCAACCTACCTCCAACTCTCAC
Krt19 B4	cagtgacttcagacttgctgATTTCACATTTACAGACCTCAACCTACCTCCAACTCTCAC
Krt19 B4	ttcatgctgagctgggactgATTTCACATTTACAGACCTCAACCTACCTCCAACTCTCAC
Krt19 B4	tcaatgctgccaatcatgtcATTTCACATTTACAGACCTCAACCTACCTCCAACTCTCAC
Krt19 B4	atcttgtattcgctgttctgATTTCACATTTACAGACCTCAACCTACCTCCAACTCTCAC
Krt19 B4	acgggtcttgatatccatgaATTTCACATTTACAGACCTCAACCTACCTCCAACTCTCAC
Krt19 B4	taagtagcgatctcctgctcATTTCACATTTACAGACCTCAACCTACCTCCAACTCTCAC
Krt19 B4	ttttgtcgggagatccagaaATTTCACATTTACAGACCTCAACCTACCTCCAACTCTCAC
