# Supplementary material for: Maintenance of pluripotency-like signature in the entire ectoderm leads to neural crest stem cell potential
Source: Nat Commun. 2023 Sep 23;14:5941. doi: 10.1038/s41467-023-41384-6 (PMC10518019; doi:10.1038/s41467-023-41384-6)
Supplement: Supplementary file 11 — Supplementary Data 8 [file 41467_2023_41384_MOESM11_ESM.xlsx]

## Sheet: Sheet1
Key resources table
	REAGENT or RESOURCE	SOURCE	IDENTIFIER
	Antibodies			Dilutions
	Mouse anti E-cahderin	BD Transduction	Cat#: 610181; RRID:AB_397581	1:1000
	Mouse anti B-catenin [15B8]	Abcam	Cat#: ab6391	1:750
	Rat anti N-cadherin (MNCD2)	Developmental Studies Hybridoma Bank	RRID: AB_528119	1:10
	Alexa Fluor 647-conjugated Goat Anti Mouse	Thermo Fisher Scientific	Cat# ab150115; RRID:AB_2687948	1:1000
	Alexa Fluor 488-conjugated Goat Anti Mouse	Thermo Fisher Scientific	Cat# ab150113; RRID:AB_2576208	1:1000
	Alexa Fluor 488-conjugated Goat Anti Rat	Thermo Fisher Scientific	Cat# ab150157; RRID:AB_2722511	1:1000
	Custom FoxD3 Monoclonal Antibody (7D10)	Genscript Antibody Services, Piscataway, NJ	N/A	1:10
	Custom Nanog Monoclonal Antibody (21D11)	Genscript Antibody Services, Piscataway, NJ	N/A	1:10
	Chemicals, peptides, and recombinant proteins
	Triethoxysilylbutraldehyde (TESBA)	Gelest	SIT8185.3
	Poly-l-lysine	Sigma	P1666
	RNAqueous™-4PCR Total RNA Isolation Kit	Thermofisher	AM1914
	Multi Tissue Dissociation Kit	Miltenyi Biotec	130-110-204
	DNase I (2000 U/ml)	New England Biolabs	M0303L
	Catalase	Merck Millipore	219261-100KU
	Pyranose Oxidase from Coriolus sp.	Sigma-Aldrich	P4234-250UN
	Trolox	Acros Organics	LOT: A0389731, CAS:53188-07-1
	16% Formaldehyde solution	Thermo Scientific	Cat#:28908
	SDS 20% solution	Invitrogen (ThermoFisher)	REF: AM9820, LOT:00550808
	Dextran Sulfate sodium salt (MW 500,000)	Acros Organics	LOT: A0371152, CAS:9011-18-1
	Formamide 99% (DNAse, RNAse and Protease free)	Acros Organics	LOT: A0383196, CAS:75-12-7
	20x SSC buffer	Invitrogen (ThermoFisher)	REF: AM9763, LOT:00550105
	1M Tris-HCl pH 8.0 UltraPure	ThermoFisher scientific	LOT: 15568-025
	Sodium borohydride	Sigma-Aldrich	Cat#: 452882
	Deposited data
	Single cell RNA-Seq chicken data	This study	GSE221188
	Bulk RNA-seq chicken data	This study	GSE221125
	MO Bulk RNA-seq chicken data	This study	GSE232432
	Experimental models: Organisms/strains
	Chicken	Lassilan Tila (FI) & University of Connecticut (UCON) poultry farm (USA)	Wild-type
	Mouse	Jackson Laboratory	Wild-type C57BL/6J
	Software and algorithms
	Rstudio	https://www.r-project.org/	R version 4.2.2
	MATLAB	https://www.mathworks.com/products/matlab.html	MATLAB R2022a
	Python	https://www.python.org/	Python 3.7
	Ilastik	https://www.ilastik.org/	v1.0
	Image J (Fiji)	https://imagej.nih.gov/ij/	v1.51
	Cell Ranger	https://www.10xgenomics.com/	N/A
	Seurat	https://github.com/satijalab/seurat/	v3.0.1
	SoupX	https://github.com/constantAmateur/SoupX	v1.3.0
	DoubletFinder	https://github.com/chris-mcginnis-ucsf/DoubletFinder	v2.0
	scVelo	https://scvelo.readthedocs.io/en/stable/	v0.2.5
	DESeq2	https://bioconductor.org/packages/release/bioc/html/DESeq2.html	v1.40.2
	RUVseq	https://bioconductor.org/packages/release/bioc/html/RUVSeq.html	v1.34.0
	DAVID	https://david.ncifcrf.gov/	N/A
	Panther	https://www.pantherdb.org/	N/A
	Adobe Illustrator	https://www.adobe.com/il_en/products/illustrator.html	adobe illustrator 2020
