# Supplementary material for: Maintenance of pluripotency-like signature in the entire ectoderm leads to neural crest stem cell potential
Source: Nat Commun. 2023 Sep 23;14:5941. doi: 10.1038/s41467-023-41384-6 (PMC10518019; doi:10.1038/s41467-023-41384-6)
Supplement: Supplementary file 13 — Source Data [file 41467_2023_41384_MOESM13_ESM.xlsx]

## Sheet: scMST_HH5_Cells
Cell Ids	Volume	centroid_x	centroid_y	centroid_z
1	58582	488.878	716.691	28.9576
2	31608	588.305	594.196	28.1375
3	60001	504.656	679.746	32.5056
4	34480	567.382	708.392	44.7548
5	34574	574.45	619.957	44.9564
6	34112	507.236	637.153	33.709
7	53314	544.192	692.724	51.7444
8	24210	450.418	669.33	33.0998
9	10917	438.698	712.558	33.5548
10	11373	472.675	624.485	30.7523
11	40129	499.369	748.233	41.1658
12	27985	527.412	716.04	45.3926
13	53119	536.691	622.659	45.8377
14	64385	572.376	534.809	38.4552
15	13038	415.791	721.15	33.1665
16	29438	437.518	779.933	38.5642
17	19343	540.915	777.727	37.1939
18	68895	549.928	797.333	58.4177
19	39948	566.158	747.856	36.9445
20	10048	605.089	498.683	38.6995
21	47312	624.351	673.964	54.1994
22	11056	414.87	747.291	33.8599
23	33550	556.967	495.22	36.1088
24	32002	612.085	643.117	53.8861
25	34967	521.498	534.216	41.1537
26	32091	563.9	664.726	52.1907
27	30278	469.908	773.667	49.8899
28	31344	496.4	830.511	46.2812
29	19501	524.905	821.778	41.8598
30	35871	557.226	596.096	53.9587
31	34015	446.458	842.046	42.1021
32	40331	623.502	600.176	54.0927
33	28395	632.801	561.951	51.848
34	34486	492.243	760.067	64.2393
35	32648	592.686	660.08	58.2408
36	35071	672.622	562.57	46.0018
37	40417	399.676	756.501	48.977
38	60095	391.472	792.896	53.1339
39	30580	617.031	480.759	48.2969
40	17015	622.456	744.606	50.503
41	42791	686.742	626.55	48.6318
42	21693	464.804	707.907	47.516
43	49235	643.583	631.328	57.8197
44	38026	666.303	489.884	50.263
45	37658	600.546	693.832	58.4019
46	22265	611.263	574.921	57.521
47	19621	444.219	867.387	46.0993
48	43748	510.36	806.017	65.1894
49	23657	498.584	731.258	61.5778
50	67912	645.673	452.061	64.8614
51	10865	653.288	765.246	47.2621
52	16840	313.393	1021.13	46.8199
53	19652	406.089	999.152	51.9374
54	30004	471.195	818.498	56.7525
55	23909	445.793	738.363	53.7645
56	24992	515.892	1088.75	50.1516
57	26695	496.678	1064.07	53.2284
58	27376	604.554	723.162	59.7993
59	45563	621.575	549.331	65.2069
60	27724	440.573	807.321	62.9548
61	11440	526.35	569.841	53.2841
62	17281	541.579	1012.86	51.1255
63	24745	580.973	1065.65	52.5992
64	23663	447.686	1001.61	55.9857
65	43285	529.997	439.631	57.2436
66	45905	604.299	411.414	50.943
67	27859	637.448	378.894	53.7345
68	22372	679.428	542.699	54.2646
69	46309	484.951	1034.73	61.2955
70	21977	526.898	733.6	59.4424
71	43569	556.368	497.651	54.294
72	39178	564.925	737.399	61.2507
73	26231	760.816	483.579	54.9307
74	20271	237.046	1121.17	54.6583
75	10587	235.968	1181.63	50.9372
76	17650	307.185	1144.93	51.1036
77	29722	545.493	851.961	59.4916
78	34954	553.987	767.006	62.0648
79	30040	602.358	511.269	60.3747
80	29788	596.533	1153.93	57.9706
81	42863	591.138	1112.86	61.3164
82	44428	665.153	536.386	66.7575
83	39444	670.732	591.599	58.5567
84	40684	116.407	1131.46	60.7792
85	40768	142.815	1120.34	57.3115
86	20903	186.842	1131.6	57.5585
87	60062	201.458	1178.83	63.0581
88	59581	213.515	951.81	66.2366
89	30077	290.763	1055.26	53.4916
90	17816	301.431	920.581	54.661
91	31624	353.077	1071.43	54.3307
92	18510	425.56	871.76	52.5495
93	54468	752.105	620.089	57.3292
94	30216	121.699	1166.87	63.4792
95	29951	214.719	1056.02	61.6056
96	42451	236.596	1147.12	61.9696
97	20072	277.39	1177.66	55.6201
98	34579	303.934	1033.82	57.8637
99	19754	343.49	1010.11	54.5053
100	39238	354.596	816.8	58.984
101	12068	366.846	869.615	51.8698
102	31889	411.648	819.137	61.107
103	10629	466.338	957.27	55.096
104	11874	544.33	520.611	60.9268
105	33022	677.595	354.738	57.245
106	18325	654.781	409.11	57.2835
107	41508	738.941	509.303	55.5801
108	60329	752.461	367.467	57.4509
109	31425	750.014	402.04	57.4147
110	50973	740.774	444.676	63.2255
111	20452	68.949	1183.91	54.5492
112	33731	156.049	1176.56	59.8795
113	30795	205.69	1081.56	57.4451
114	138887	251.905	1029.57	67.3925
115	34779	307.803	958.609	53.7738
116	11880	392.35	976.335	61.9269
117	29940	531.139	778.614	65.0518
118	48535	624.007	355.279	65.3616
119	13977	731.09	478.557	58.5794
120	22466	923.174	26.1019	54.9516
121	16272	126.608	1193.86	65.4954
122	43191	157.357	1078.32	56.5776
123	30453	195.94	971.075	67.9504
124	36026	255.16	1100.65	60.5529
125	38562	241.235	914.49	59.1977
126	35668	259.891	995.542	74.4835
127	29175	316.101	1113.72	62.7133
128	30291	344.528	949.373	60.9751
129	38074	399.843	1182.66	58.2465
130	52879	439.289	1083.37	62.1894
131	21884	466.119	772.143	68.4149
132	30400	480.249	1151.73	55.5748
133	13588	496.751	972.488	59.5456
134	13132	567.764	374.216	56.8504
135	12617	583.661	342	55.6689
136	33000	613.062	609.008	71.4163
137	27703	657.123	796.697	62.8382
138	42683	692.843	449.77	62.9114
139	36136	693.182	482.101	64.5705
140	42153	705.45	532.673	58.0141
141	27439	780.458	344.096	61.349
142	39884	799.784	80.7438	60.8937
143	65264	842.683	39.1357	62.4395
144	61208	822.769	226.652	59.0611
145	11987	29.0179	1191.75	58.2986
146	13936	377.003	1029.62	61.3913
147	69412	443.866	1169.68	61.7611
148	82446	460.924	1138.42	71.332
149	30516	456.048	1051	61.4563
150	19991	563.965	550.365	63.464
151	19501	579.523	485.154	65.1762
152	46762	629.959	811.943	67.1542
153	33173	674.76	761.578	67.1842
154	21127	848.141	95.2707	58.4806
155	38855	1065.01	78.7002	57.0088
156	36064	1125.84	26.9914	61.3528
157	22475	297.542	996.525	59.0913
158	44754	285.002	1083.89	65.7808
159	16719	295.363	1134.21	62.1815
160	30660	399.124	1129.3	64.9446
161	13639	460.906	838.537	64.3063
162	51822	634.915	886.916	65.0449
163	23032	696.332	312.054	57.5257
164	16537	688.917	749.496	59.4207
165	59945	717.499	634.926	62.7471
166	27849	149.694	1083.26	70.1784
167	32251	143.808	1030.93	64.7459
168	25858	179.337	1017.97	62.3219
169	15873	338.632	767.826	60.3207
170	41370	463.815	890.284	73.7495
171	14504	607.038	283.634	59.6445
172	31703	690.151	224.562	65.7034
173	18311	716.819	190.982	57.6049
174	21768	720.097	265.371	60.3411
175	55080	776.536	573.718	64.9107
176	25293	76.021	1132.47	61.325
177	33782	275.172	954.11	63.5281
178	22106	390.259	859.935	62.2429
179	34359	502.075	855.57	69.1441
180	66664	537.008	1154.82	61.4474
181	45630	736.724	303.508	59.6141
182	37765	908.612	60.4019	63.2027
183	16619	955.058	69.2599	61.6469
184	31403	87.7031	1054.13	65.0479
185	29576	377.528	766.405	64.8503
186	10059	498.444	931.185	62.6076
187	23285	534.897	984.783	69.4867
188	12291	540.254	643.15	64.9148
189	33775	658.142	497.9	69.5022
190	34379	700.557	683.877	65.557
191	27872	768.086	256.312	58.2529
192	19904	738.639	693.398	58.1174
193	10515	721.883	579.143	63.2991
194	29753	841.03	166.984	63.7918
195	37746	858.534	141.735	65.6452
196	37249	887.811	86.5174	64.1206
197	85899	928.997	130.494	83.4251
198	56627	107.333	1083.41	72.0359
199	13123	350.684	1102.03	67.3539
200	17094	436.449	777.633	68.7133
201	23901	436.32	878.381	62.6518
202	19769	527.77	399.104	63.1102
203	29576	612.211	464.701	70.5112
204	22668	589.194	578.487	68.9056
205	34004	627.863	265.204	67.1718
206	23376	767.537	285.201	64.5466
207	72342	819.304	328.542	70.1688
208	29461	962.334	199.32	64.3263
209	27547	1121.13	65.0591	61.0714
210	41961	68.6442	1101.89	69.9402
211	79241	349.493	866.062	73.3404
212	36833	439.515	847.492	70.0428
213	22432	577.964	636.747	69.26
214	34106	595.628	422.902	72.2923
215	37289	653.209	329.197	69.5551
216	42227	753.082	175.279	72.4928
217	14040	745.131	84.6249	62.9662
218	23176	764.094	54.2173	66.0765
219	25943	764.487	217.328	69.4012
220	18549	764.979	118.203	68.8043
221	24845	809.788	54.8778	62.4902
222	48888	1173.57	61.6871	64.9378
223	22328	13.5351	1166.96	74.7116
224	17318	98.5635	1163.24	69.9979
225	10209	81.1956	1193.91	69.4046
226	33282	441.009	907.322	76.8153
227	14795	505.375	1187.7	69.1348
228	24015	674.557	249.376	63.8651
229	19334	659.784	299.1	68.5237
230	33239	804.517	208.541	73.2924
231	50618	888.515	231.158	64.0349
232	68090	999.365	178.778	68.3118
233	36149	989.791	231.036	69.9965
234	41250	1037.25	22.2032	72.3987
235	58240	264.046	905.625	78.9256
236	32252	504.683	999.944	69.007
237	43097	620.316	385.003	73.1127
238	12995	627.344	920.182	66.7004
239	27406	654.564	424.782	75.557
240	55589	644.117	746.817	72.9492
241	79510	706.042	747.464	77.3876
242	35275	801.674	105.399	72.6181
243	27474	772.616	523.379	71.0538
244	27899	992.991	34.642	66.4364
245	63615	1020.18	88.4766	71.8119
246	37381	53.3265	1165.39	67.249
247	28241	153.453	973.553	74.105
248	11692	638.933	305.525	69.3502
249	21814	666.956	986.947	69.3597
250	15497	901.06	11.9848	76.089
251	11490	915.077	341.738	66.9753
252	59267	1037.08	256.253	70.6396
253	17891	1087.09	139.581	76.9518
254	33878	1107.71	124.129	69.1752
255	20357	220.625	1116.11	72.3827
256	29116	370.676	837.783	80.8441
257	31343	420.182	1032.48	67.8753
258	73722	543.804	951.142	78.4976
259	25042	560.281	678.091	68.9558
260	27699	636.469	447.199	75.9647
261	19752	679.517	831.237	66.7116
262	34024	718.017	334.428	68.3123
263	31041	711.375	88.0481	69.9214
264	35495	777.767	151.253	78.2666
265	123845	797.198	443.248	82.5456
266	110486	796.654	388.7	84.8781
267	31120	924.91	34.2054	68.3717
268	32556	957.748	299.044	70.688
269	40136	1124.9	158.501	73.9336
270	42334	349.668	989.967	70.4618
271	23833	398.395	905.453	73.9138
272	26163	417.031	942.462	73.4271
273	34424	432.934	1004.09	74.417
274	12215	551.904	478.096	66.6616
275	66809	540.883	1094.42	81.1499
276	48557	583.089	905.135	70.7171
277	35340	584.982	1181.44	70.7077
278	27731	699.849	200.749	70.5838
279	40752	698.057	630.954	77.438
280	32267	800.509	277.972	71.8328
281	13432	885.424	580.245	68.0467
282	39493	892.244	305.746	67.9272
283	57368	940.12	213.827	76.0948
284	36323	959.434	406.088	77.4799
285	16295	1188.49	14.008	72.9844
286	44841	38.366	1112.3	73.7032
287	28124	233.251	1177.75	79.3408
288	30994	328.702	1045.97	73.4072
289	38202	409.073	839.517	79.1402
290	117479	548.532	1046.12	78.7359
291	12198	627.249	1179.66	71.5585
292	31878	722.801	729.313	70.986
293	41510	744.766	628.582	77.0513
294	33911	1041.26	298.711	72.7107
295	13270	38.2824	1192.03	77.2347
296	71106	542.415	1136.15	79.5332
297	15300	593.678	479.515	75.9165
298	43313	695.372	416.132	75.4103
299	35217	701.027	313.248	83.9784
300	29165	682.047	679.183	75.8129
301	37167	719.654	283.504	77.4147
302	27743	748.908	253.879	76.6287
303	22108	736.081	133.647	76.0901
304	16838	752.714	696.814	68.3724
305	56611	872.23	363.17	70.9734
306	31087	896.721	52.8956	74.4399
307	71145	1050.07	156.9	82.1984
308	37194	1081.83	26.3256	68.2175
309	23645	294.366	1187.85	77.4393
310	64192	580.731	335.939	75.0918
311	21618	672.043	124.429	76.4294
312	26229	675.242	854.038	76.6336
313	48485	725.608	949.176	74.4854
314	26504	736.771	896.641	71.5317
315	54589	749.594	570.524	77.8738
316	44360	825.223	186.189	78.2206
317	35075	834.826	396.276	71.7629
318	41066	840.41	706.31	77.5042
319	12331	841.158	756.905	71.2103
320	27235	850.592	581.646	70.6735
321	43494	926.356	469.768	78.4823
322	110014	982.018	111.208	83.1331
323	28384	993.943	456.515	75.7875
324	31651	1031.98	210.901	77.9825
325	27100	1156.03	13.2914	78.228
326	12869	272.307	1145.35	75.7673
327	39725	279.491	1118.1	80.8089
328	22884	322.353	929.259	81.465
329	11414	577.831	450.249	76.0124
330	27035	636.289	528.63	75.9554
331	12677	627.946	1127.95	75.7943
332	32333	722.51	364.711	77.0039
333	24774	842.984	159.424	78.938
334	49575	847.234	459.685	77.8808
335	11205	1013.68	361.044	76.1235
336	32115	332.378	1021.45	76.1809
337	20697	298.129	872.91	84.1172
338	24552	322.851	957.18	79.5146
339	14340	625.144	1011.36	74.7814
340	15965	646.174	199.377	75.4113
341	15947	730.471	851.011	80.5008
342	31925	893.174	731.365	75.834
343	27920	967.686	485.269	77.6516
344	31112	983.68	339.359	73.8199
345	13266	453.384	934.56	76.6129
346	39102	593.819	967.587	75.9678
347	23648	585.027	874.689	81.3932
348	41111	595.028	841.306	77.6207
349	31179	619.496	763.411	80.5603
350	43393	638.318	854.129	83.0775
351	44180	705.66	593.501	83.2251
352	47185	748.509	61.8165	78.6319
353	16585	743.87	800.47	72.2701
354	16966	751.294	843.832	74.5466
355	20109	792.307	43.6603	75.1098
356	27999	776.774	635.812	78.9082
357	49871	764.61	696.071	80.8356
358	14292	918.173	519.181	73.3937
359	31666	957.293	437.975	83.2674
360	30902	1083.58	182.213	77.2648
361	42398	1184.43	129.53	79.5527
362	18541	37.6862	1161.15	80.3119
363	23129	229.662	1149.01	79.9053
364	28733	267.367	950.913	81.238
365	30964	628.633	938.572	76.0948
366	47831	700.929	781.517	90.2044
367	36931	735.908	317.52	80.9395
368	10667	750.242	17.4846	71.9561
369	31025	817.127	605.726	80.5824
370	36870	801.59	533.963	80.4887
371	54997	865.937	280.96	81.1182
372	28927	898.707	173.204	79.3433
373	54942	936.492	365.287	79.7131
374	38668	946.103	266.333	76.0102
375	14897	951.485	523.171	75.3887
376	29836	947.654	40.1339	78.74
377	24095	1114.58	240.197	74.6008
378	29196	1139.19	101.26	75.3326
379	22713	20.1333	1129.49	81.8575
380	11994	148.816	1057.91	78.3307
381	12999	182.326	997.123	78.0882
382	28812	331.37	996.101	86.2393
383	24761	591.203	1095.44	79.6377
384	61328	642.307	1054.13	80.615
385	16300	645.046	224.757	75.4542
386	54849	659.92	907.273	85.0148
387	34730	713.474	151.135	78.668
388	15596	711.578	838.387	77.613
389	38502	708.334	390.348	79.5733
390	52972	806.8	668.088	79.595
391	49691	864.301	655.99	81.1202
392	26696	889.564	530.326	78.2536
393	50875	914.036	650.283	76.3635
394	22251	999.207	411.166	82.495
395	12443	998.017	8.42257	80.4195
396	40566	1073.11	59.4951	77.2227
397	32397	1161.87	167.199	75.5766
398	12274	142.987	1112.23	78.9321
399	45016	308.1	1038.49	89.7602
400	32361	341.313	901.583	81.0506
401	14358	478.694	832.367	80.452
402	12063	636.294	249.348	78.8873
403	49033	769.454	762.469	81.6557
404	32569	812.901	752.798	79.4672
405	18159	839.173	643.209	84.0161
406	22343	1036.47	338.921	84.1751
407	25857	193.657	1155.51	81.3277
408	19328	181.437	1184.78	87.084
409	10123	225.068	1097.2	77.0005
410	29251	234.677	964.416	82.5453
411	24220	303.842	1002.34	85.041
412	51830	683.458	169.111	81.992
413	28746	752.005	532.372	83.4592
414	25437	866.406	37.3447	81.5717
415	101185	886.368	216.012	88.1881
416	35845	267.081	1081.35	83.4763
417	27670	429.967	888.148	86.0499
418	22893	527.281	1179.21	83.5247
419	32221	622.026	730.133	84.2774
420	36812	683.449	242.951	82.0984
421	36813	782.496	838.895	88.2284
422	32073	860.239	773.63	82.7727
423	28498	861.111	112.691	81.6678
424	65993	876.425	440.764	90.3487
425	10061	933.772	600.252	77.9855
426	40245	945.972	312.797	87.8105
427	26858	1136.14	191.255	83.1354
428	44024	1150.17	44.292	82.3556
429	13316	183.76	1114.99	84.717
430	20721	510.204	923.943	86.9146
431	76784	725.107	536.063	92.9574
432	26082	870.797	561.057	85.661
433	11002	862.426	68.7138	80.2639
434	39868	914.453	417.729	83.1883
435	26976	1001.37	255.297	87.1593
436	12913	200.669	1074.04	83.7511
437	49036	500.018	955.239	87.4011
438	27543	532.389	899.837	86.9707
439	32151	550.474	874.973	83.4796
440	16749	566.882	927.979	92.5782
441	10614	641.114	342.192	81.6938
442	30279	676.423	998.876	81.6952
443	29030	698.493	95.9351	82.1126
444	30860	783.339	242.079	83.7214
445	31891	913.579	312.344	80.9685
446	29373	1117.55	66.5702	80.7625
447	21447	490.26	810.14	77.9358
448	38929	521.728	997.794	89.9896
449	34664	641.659	695.488	87.3032
450	26178	666.505	668.743	86.432
451	19328	679.133	358.843	87.3802
452	29385	674.865	944.231	90.0541
453	27317	718.031	967.904	85.53
454	25728	777.871	205.37	86.791
455	40850	798.166	576.401	88.6987
456	16289	825.953	839.209	81.4074
457	49436	834.886	354.008	88.759
458	33894	872.491	495.811	85.6514
459	16487	884.556	621.936	86.0108
460	37627	872.952	354.02	84.8115
461	34667	1019.41	286.831	84.2442
462	55111	284.519	840.852	91.9974
463	45081	559.433	829.636	86.2
464	14574	624.416	410.962	84.6079
465	28312	644.803	1012.77	87.9428
466	28887	713.951	897.775	84.6005
467	24742	743.85	102.569	84.888
468	12197	780.117	818.184	80.3823
469	20215	909.41	38.7734	84.6773
470	41659	987.045	305.655	90.0682
471	10634	103.741	1098.19	84.0082
472	21040	140.793	1168.04	87.3008
473	16291	562.304	1171.87	85.1478
474	37887	626.614	271.505	92.2283
475	25065	658.547	291.79	88.1189
476	19281	654.105	501.428	83.213
477	22547	694.752	280.618	89.3331
478	31582	758.543	13.5028	90.8794
479	84576	834.385	298.383	93.7371
480	27767	975.98	29.5021	83.4365
481	31532	1042.44	90.9528	85.0459
482	16312	1062.31	298.068	93.3728
483	10097	48.2431	1084.77	84.7003
484	20212	301.904	963.149	88.4748
485	18682	332.434	1187.05	92.3002
486	16298	604.704	779.972	84.4204
487	37422	663.213	332.13	92.5276
488	13941	672.619	568.86	87.8901
489	36696	753.467	427.886	93.8651
490	21705	749.372	987.94	90.8954
491	31748	754.155	895.389	86.1062
492	20934	798.576	782.492	87.8117
493	17026	843.501	133.944	86.4144
494	12918	922.395	537.095	83.0334
495	136445	1053.11	46.1483	94.5784
496	20458	131.526	1183.53	92.6499
497	27950	208.76	1106.36	90.1783
498	18988	720.079	44.788	90.5857
499	11963	708.05	1008.14	90.9479
500	60260	742.639	377.688	94.6136
501	12960	876.466	608.817	90.0668
502	29272	920.224	608.23	89.8908
503	19749	1095.78	250.144	87.204
504	17576	1187.8	71.6293	86.4412
505	32199	174.324	1157.32	91.971
506	29964	208.614	1040.59	90.5905
507	18230	242.375	1142.32	93.5561
508	26299	578.263	1011.08	87.9889
509	12313	617.454	329.794	87.0133
510	57686	701.612	650.905	92.8852
511	31919	660.118	809.767	88.1754
512	60692	806.807	104.273	93.2708
513	35567	976.316	206.374	92.4007
514	24690	1178.69	184.853	95.2303
515	135596	67.0446	1158.32	92.9674
516	21550	152.122	1092.08	93.5142
517	11724	241.747	1036.05	85.7721
518	24749	593.373	909.34	93.9555
519	33696	627.908	936.443	90.8004
520	60618	688.083	124.982	94.7567
521	33791	768.232	275.832	91.049
522	38093	742.033	473.63	91.003
523	14661	844.392	728.693	87.1107
524	34759	838.216	588.408	90.6792
525	29217	935.794	227.49	92.626
526	25683	184.268	973.554	91.5491
527	23084	257.716	1116.39	90.7119
528	21571	598.63	1113	93.9888
529	10201	630.007	498.263	91.225
530	18350	721.629	227.254	88.7211
531	37436	739.147	778.517	93.0857
532	17706	847.529	230.661	93.3698
533	14409	964.597	478.206	94.0432
534	19572	1007.03	228.386	94.2515
535	28707	1117.12	125.413	88.3913
536	104771	1141.55	110.989	95.3722
537	20529	81.5873	1092.59	92.8713
538	41733	300.075	1168.25	95.4855
539	26514	400.361	897.793	94.8138
540	11108	614.913	884.803	88.8363
541	59793	792.351	505.641	96.3462
542	24193	816.817	735.525	94.3996
543	21892	908.951	296.64	95.6533
544	12081	679.269	612.628	95.2532
545	11201	734.819	813.604	95.2915
546	27094	783.479	645.73	94.8737
547	32427	1003.19	167.453	91.6633
548	23413	1076.66	266.752	94.5638
549	18290	221.163	975.165	95.1001
550	61953	228.495	932.576	95.2665
551	29342	396.677	942.53	95.157
552	25004	388.32	835.447	94.8955
553	35053	613.822	224.508	92.6033
554	16187	583.172	1140.71	94.149
555	15544	645.149	387.399	92.2597
556	10859	683.33	400.335	91.2135
557	17474	751.39	40.9103	93.9712
558	48616	742.981	924.158	95.8381
559	10465	829.549	9.69556	94.171
560	12121	859.565	24.2083	94.1459
561	19600	858.883	391.682	96.0868
562	17112	932.743	72.1002	95.1241
563	22656	1112.66	204.593	93.0578
564	20374	1109.71	95.3408	95.5695
565	26243	1145.04	10.3789	95.0521
566	22150	490.951	843.862	94.9729
567	18817	687.456	873.445	94.7504
568	11776	748.178	139.919	94.6758
569	12866	888.5	717.393	93.7858
570	13961	17.7356	1112.77	93.2702
571	23344	161.805	1058.26	95.9779
572	14351	598.02	329.526	95.4705
573	24543	598.046	959.272	94.0655
574	16695	598.476	1054.9	96.3907
575	17639	830.764	161.193	95.968
576	16005	860.067	130.83	96.6471
577	31773	887.58	678	96.5927
578	15210	917.36	256.65	95.6928
579	22384	465.241	934.871	96.7507
580	14727	544.169	990.783	97.7213
581	12655	626.693	348.623	96.8032
582	12341	691.529	66.3506	94.5517
583	17584	701.862	570.856	95.4087
584	19186	761.674	181.652	96.2205
585	23095	782.887	252.661	95.8979
586	71460	831.831	53.5996	94.3366
587	15575	799.086	687.019	96.8697
588	15050	957.998	19.307	96.5859
589	23084	1010.11	378.788	96.3596
590	17919	1031.69	196.258	95.2401
591	19109	263.434	1071.18	95.6512
592	28808	267.559	1004.18	96.3238
593	13547	354.678	886.986	96.1746
594	11668	415.838	860.286	95.5615
595	40441	661.807	233.811	95.8293
596	16273	754.817	103.431	96.4125
597	18020	887.518	347.582	95.9706
598	21405	935.444	657.581	94.0023
599	22978	472.787	814.556	95.6188
600	10204	618.661	402.271	96.018
601	16536	648.268	975.076	96.5773
602	12887	668.056	465.545	96.8196
603	14240	687.359	826.217	96.9352
604	12185	722.176	120.418	96.9838
605	12793	782.794	154.73	95.6836
606	14200	890.186	44.5025	96.3731
607	12150	907.664	638.421	96.141
608	23924	936.738	181.786	96.0201
609	37875	1060.3	584.384	96.1009
610	12321	127.469	1119.89	97.2581
611	20187	187.418	1127.79	96.302
612	17358	207.575	1075.73	96.4206
613	13826	514.388	1191.36	95.3143
614	15352	506.071	892.174	97.4605
615	20460	513.774	1142.65	97.2087
616	12362	702.1	448.147	96.315
617	10418	771.72	229.804	96.4032
618	17582	831.111	191.783	95.7226
619	13281	893.22	533.481	95.9792
620	30433	996.536	341.492	97.0895
621	31018	1128.48	970.267	97.6003
622	16093	552.079	1132.48	96.1637
623	14352	610.168	847.823	97.2213
624	25964	631.013	1036.36	97.327
625	12634	599.061	298.363	95.2668
626	38534	709.636	203.08	96.495
627	20087	725.705	272.571	96.8942
628	27312	748.56	863.747	97.3866
629	34073	1083.49	691.569	97.2764
630	11861	1088.25	164.417	96.5291
631	46825	1072.38	916.864	97.3346
632	18176	330.991	961.442	97.2206
633	26812	647.644	151.868	96.5553
634	12409	669.679	1015.51	97.6345
635	15165	692.773	981.223	97.6013
636	10638	747.48	686.2	97.2861
637	23347	932.241	446.323	97.5456
638	11838	971.301	54.026	96.6425
639	17021	1098.78	631.768	97.5617
640	18893	264.656	913.707	97.4475
641	16693	347.716	921.711	97.5256
642	14270	844.978	507.505	97.2693
643	16894	933.747	339.825	97.8082
644	11386	781.454	750.89	97.8098
645	14235	887.27	592.404	98.4779
646	14882	994.329	90.0749	97.2579
647	15436	1058.5	760.688	98.6491
648	11292	237.679	1040.26	98.0407
649	19821	795.801	789.241	97.9862
650	11173	1024.49	721.4	98.4384
651	12469	1165.78	762.29	98.4459
652	10001	647.316	750.323	98.0119
653	10029	1089.58	1037.23	98.7187
654	20218	551.269	128.036	49.719
655	22689	612.55	152.49	52.009
656	19992	327.733	632.616	53.8959
657	36539	494.706	293.656	53.5409
658	52666	585.201	171.344	63.1556
659	17317	611.198	740.333	50.9901
660	20791	168.753	1049.37	52.1809
661	18479	284.541	1142.96	55.0629
662	15512	551.7	347.939	52.2009
663	19534	585.651	645.097	50.7186
664	27295	580.935	215.081	57.379
665	19735	872.407	301.279	53.8749
666	44082	877.712	93.0921	60.1455
667	17480	859.58	269.906	52.7973
668	14878	894.761	263.016	50.5813
669	56138	1028.29	41.0873	63.3922
670	24753	170.389	1077.64	54.743
671	10189	228.767	732.258	52.0704
672	14856	281.514	772.859	52.5634
673	20038	388.676	821.833	54.1648
674	19165	506.806	428.692	54.1628
675	16967	530.624	521.042	53.6289
676	45256	529.62	149.494	58.9464
677	21580	586.009	373.369	55.2728
678	56353	595.213	766.775	58.7002
679	25340	593.346	121.205	56.1916
680	31944	601.619	72.2781	52.8545
681	22067	163.648	749.928	54.6173
682	21570	169.339	1133.55	54.7096
683	14053	178.36	943.492	55.5327
684	20674	169.169	1019.05	58.3813
685	14972	216.076	761.187	54.2107
686	23182	226.298	823.715	55.9056
687	24053	250.306	1117.47	59.0076
688	14789	251.207	888.786	53.9345
689	23028	496.199	387.319	56.7081
690	36101	519.849	323.429	58.3202
691	23050	583.829	484.655	54.3444
692	12549	611.499	816.394	52.6543
693	33999	674.606	617.893	56.6744
694	16612	655.672	102.694	53.1866
695	15607	680.103	680.81	53.4363
696	16555	770.775	95.9323	56.1497
697	34850	797.786	43.2115	64.158
698	21112	874.992	189.982	54.0142
699	29180	890.337	231.28	55.9432
700	18629	924.722	108.843	53.7333
701	18077	1016.87	68.7737	54.0248
702	32152	221.123	895.052	58.3376
703	46760	231.03	1063.84	60.2516
704	10810	254.089	1044.56	56.0079
705	19106	374.686	844.216	57.9721
706	15068	473.882	911.478	54.2144
707	33362	521.853	453.649	64.6878
708	28856	507.394	243.992	59.6806
709	22790	490.538	207.929	57.5145
710	31061	546.914	177.229	70.0828
711	34215	582.477	318.82	64.9523
712	23423	588.452	426.304	57.6771
713	23402	593.902	726.824	65.0378
714	26723	647.282	142.145	56.1734
715	25688	681.229	798.017	69.0339
716	18301	683.805	12.8026	54.7033
717	25582	696.644	652.874	58.924
718	27956	758.843	78.3583	62.0468
719	38571	849.891	317.218	70.8433
720	42085	851.501	247.388	64.7344
721	42990	933.959	242.232	65.371
722	47494	974.313	296.818	63.6441
723	37784	123.461	1046.84	59.8285
724	32624	150.759	1186.59	63.8155
725	47313	210.915	1001.28	59.4268
726	40513	225.701	1149.3	62.7655
727	26439	262.783	1146.08	63.2168
728	23185	343.597	694.988	56.3379
729	28148	372.464	668.228	56.1005
730	26150	391.623	741.697	55.3631
731	28580	410.882	892.408	63.1288
732	26441	481.167	868.599	60.2292
733	10443	503.188	589.832	57.7802
734	26054	523.184	852.472	56.7905
735	18378	547.529	413.264	60.1122
736	37782	534.664	751.977	59.6109
737	32917	556.052	212.378	66.0098
738	29144	578.666	666.561	59.5073
739	23728	599.106	704.566	57.6891
740	24509	612.487	338.901	60.5327
741	27383	643.442	811.74	56.4625
742	19228	666.65	469.658	55.4794
743	37983	673.526	707.263	61.0241
744	28123	674.414	527.091	58.546
745	33954	699.808	399.588	58.8105
746	32672	691.479	836.669	64.5521
747	18048	722.045	321.62	57.429
748	18845	745.803	288.48	56.7932
749	29330	784.948	60.4137	70.5047
750	12774	780.206	11.8706	60.3978
751	11561	783.809	147.513	54.6379
752	38780	836.525	276.027	68.8539
753	49383	116.576	1144.76	64.834
754	30376	160.113	1112.8	76.3269
755	25825	189.652	1178.4	59.3499
756	18785	187.406	852.86	57.8376
757	30095	236.367	1120.47	73.5698
758	28122	238.382	1184	62.6729
759	40732	265.696	777.084	64.1684
760	32932	386.693	1149.59	58.2628
761	29606	415.794	801.798	80.4544
762	27938	423.155	795.812	58.8627
763	13254	448.553	640.449	60.1412
764	12710	453.85	980.833	55.8643
765	31503	451.037	770.682	63.5627
766	26513	486.389	713.113	54.5003
767	12172	497.22	406.952	64.1784
768	27958	498.043	844.948	63.6375
769	23253	507.048	794.612	56.4936
770	48165	527.798	119.98	64.5091
771	39254	529.87	568.576	68.6544
772	26614	546.892	381.936	61.0491
773	18491	560.349	745.585	56.983
774	28345	588.488	397.672	62.0088
775	38671	586.867	700.718	72.0972
776	28005	624.999	920.002	62.715
777	36873	650.502	313.078	60.0206
778	22886	639.874	725.337	57.4602
779	30197	630.588	684.929	63.1108
780	47072	643.701	999.867	59.6038
781	49344	676.306	227.845	68.4074
782	32221	665.992	571.483	57.3586
783	20664	658.556	594.099	60.0909
784	21829	696.054	441.227	59.1021
785	27508	711.16	150.598	59.9341
786	29142	699.174	556.038	60.4448
787	55712	741.427	642.365	73.5772
788	19520	764.441	697.548	58.5407
789	42869	803.526	272.475	76.3708
790	21097	819.154	23.684	62.1738
791	29930	964.048	226.595	58.3803
792	20556	998.432	275.693	60.2052
793	45179	74.9505	1093.75	64.9225
794	40774	106.367	1004.55	63.6759
795	23836	202.07	968.929	61.8264
796	75114	265.391	989.339	73.2101
797	46468	350.611	831.667	68.2085
798	32355	361.267	981.799	59.1144
799	10648	403.937	951.738	55.9776
800	15483	423.757	978.012	60.1936
801	22330	438.576	687.099	57.3088
802	20037	497.056	549.966	61.482
803	24291	531.966	674.41	59.2739
804	26455	584.151	539.83	71.6118
805	34778	541.743	918.718	58.2631
806	29485	581.472	260.299	64.1943
807	31247	571.827	283.444	71.605
808	25720	609.994	17.9575	68.8024
809	28114	638.074	55.8183	73.2408
810	28318	643.623	770.235	66.2895
811	40089	699.408	91.8695	61.9213
812	38106	683.887	349.203	60.7629
813	33845	658.05	437.259	69.7594
814	28930	697.995	195.974	61.9185
815	30801	725.338	49.9394	61.4534
816	26022	735.969	95.3519	67.7368
817	44898	762.036	35.8305	73.974
818	13932	818.588	719.448	56.571
819	28695	818.779	304.81	77.2613
820	18623	863.46	292.861	65.3598
821	39500	870.881	169.361	68.9606
822	26228	890.099	155.723	59.9835
823	27962	924.872	77.9046	59.973
824	34938	961.848	349.976	59.0386
825	39504	156.224	988.058	63.2387
826	31527	242.683	731.067	67.3191
827	24772	268.911	856.471	63.561
828	36170	309.86	886.833	66.3092
829	23324	299.083	662.114	59.0832
830	33289	341.035	1143.42	59.4586
831	32414	329.587	1004.89	63.5625
832	28774	355.54	770.07	62.8861
833	40573	378.05	734.057	65.5309
834	25966	404.296	662.365	68.0613
835	41035	414.84	827.196	67.2328
836	58030	461.463	482.446	67.6705
837	29015	479.283	875.903	74.6637
838	21287	475.339	641.976	60.9016
839	10472	485.381	606.713	60.2522
840	23279	531.75	262.057	69.0909
841	38027	519.079	520.154	68.3338
842	60013	484.058	623.985	81.0509
843	31536	604.917	547.005	63.0205
844	28231	587.947	918.827	66.7517
845	26525	617.384	465.157	60.6299
846	38407	640.451	515.382	63.7789
847	23499	646.139	285.201	65.8156
848	21609	657.922	93.3858	77.3538
849	32433	671.501	407.029	64.9938
850	18935	685.309	143.286	67.4431
851	42154	697.274	785.454	64.9679
852	22862	703.929	181.864	76.8121
853	69951	723.63	514.52	79.9701
854	27632	727.373	706.102	59.1281
855	36778	749.265	593.368	63.3597
856	27213	804.54	385.552	65.812
857	39777	831.93	177.579	76.8326
858	43028	830.288	150.206	67.9068
859	32509	840.525	339.13	65.2175
860	28307	911.962	343.91	60.7854
861	21022	914.108	145.213	59.7086
862	31062	972.067	57.1259	60.8827
863	11877	58.4856	1071.1	62.9676
864	35588	101.773	958.69	61.0228
865	33006	192.334	814.257	70.2852
866	53061	214.54	1036.58	71.3063
867	61062	195.686	715.691	63.9717
868	23046	244.723	694.143	59.4833
869	24606	238.246	644.551	58.988
870	29419	254.194	807.821	63.1085
871	43303	287.973	749.704	70.8779
872	33692	401.916	1053.19	66.0032
873	35289	389.252	877.374	76.0985
874	34522	418.982	721.573	60.1319
875	50831	456.259	827.79	67.952
876	22470	535.97	346.54	64.2837
877	18905	569.275	952.7	63.1035
878	23048	619.865	591.586	65.9362
879	20967	635.889	642.824	63.8802
880	33793	632.119	953.606	62.5008
881	36370	635.236	834.63	77.7197
882	30070	619.339	839.369	67.9365
883	29212	663.837	43.7402	73.0287
884	38623	683.584	275.263	70.3761
885	25716	695.37	488.674	62.6566
886	28886	708.046	754.079	59.9053
887	51171	719.225	575.022	75.4164
888	12248	784.308	591.244	63.8595
889	74934	780.481	755.937	63.1846
890	23167	811.755	94.7192	62.3219
891	27663	828.019	623.589	58.7637
892	31500	821.846	360.104	70.1968
893	37068	927.553	148.711	82.3609
894	20607	969.77	164.521	66.2626
895	36183	108.662	824.095	61.267
896	18794	109.496	914.096	60.9923
897	32676	179.911	1076.86	70.52
898	28308	181.003	926.785	66.4095
899	34570	205.788	785.974	67.781
900	76735	278.788	608.983	68.95
901	48630	361.451	1114.8	75.9511
902	23700	332.069	931.697	63.7802
903	28935	327.859	729.797	65.3273
904	40774	336.321	1075.76	71.0268
905	41220	359.331	884.809	62.4031
906	21854	367.739	1028.98	63.6038
907	26305	433.102	1072.41	67.8457
908	13198	436.427	1037.26	59.3296
909	29426	471.307	316.404	66.8921
910	56110	483.898	1157.15	73.2768
911	15342	496.665	339.735	65.2062
912	49611	552.224	609.503	64.8303
913	36640	569.876	891.756	66.1594
914	29791	614.944	118.23	77.9963
915	33205	627.277	888.963	64.1989
916	25335	641.966	100.346	65.155
917	40252	672.116	156.808	80.2658
918	35794	663.553	838.162	70.0243
919	27238	717.143	890.081	60.7309
920	35030	773.625	125.037	66.1045
921	22753	791.103	639.354	63.9444
922	38306	792.118	322.28	68.0877
923	78333	814.178	671.428	69.2047
924	38904	849.468	390.958	74.8807
925	37898	940.689	275.998	74.4585
926	14212	1038.89	76.829	65.6943
927	31938	130.426	888.646	64.6861
928	24765	175.576	1115.44	64.8159
929	30123	218.078	1095.2	68.474
930	23257	288.393	687.262	68.4639
931	89811	328.046	1172.77	78.8015
932	29695	443.266	879.568	67.5177
933	20131	462.394	739.64	71.408
934	35445	467.35	1062.91	66.1413
935	63555	461.995	248.112	68.8538
936	29128	471.54	1177.04	63.6971
937	23662	458.323	680.843	70.0932
938	31222	478.216	941.817	69.0378
939	20266	520.655	986.784	64.409
940	37360	551.042	87.2275	66.9507
941	31362	570.96	504.42	68.2754
942	29621	596.848	239.913	71.4582
943	28046	598.585	47.2558	73.2892
944	10019	642.695	620.875	68.3432
945	143506	805.761	548.869	74.0223
946	47470	761.736	377.31	69.0367
947	41316	769.947	248.64	69.0674
948	29209	927.448	316.484	67.0742
949	31314	942.27	187.327	72.3506
950	38835	964.724	142.095	70.8071
951	34517	1024.17	110.334	70.9484
952	42407	1039.9	276.653	70.7624
953	44044	1080.47	26.4628	69.3788
954	36829	1116.47	57.1117	66.2324
955	16408	373.886	656.286	64.8037
956	35181	384.795	1103.71	65.6561
957	25812	439.927	1006.15	70.5626
958	10386	509.828	1167.39	61.3204
959	33776	553.985	728.508	69.7612
960	37198	542.227	956.589	70.0318
961	36377	596.84	422.552	82.0942
962	29860	634.519	516.959	82.6976
963	24980	678.877	82.3611	78.3408
964	29970	751.021	874.002	62.5939
965	35036	751.224	319.456	74.9054
966	24513	727.475	784.472	70.8203
967	35030	789.66	351.188	77.3038
968	15241	835.458	771.021	59.7543
969	26442	901.889	404.724	65.4706
970	19724	116.303	856.973	65.8001
971	75116	319.175	1113.39	76.5591
972	12128	329.056	1055.67	62.0367
973	13311	397.355	1189.55	70.1592
974	25843	392.494	782.543	76.042
975	48826	456.451	945.356	75.7829
976	24625	468.915	363.37	64.9412
977	44718	488.007	734.533	68.7307
978	50752	486.045	1096.53	74.3214
979	81582	707.939	912.456	80.1346
980	15294	732.007	926.035	64.0673
981	21939	812.42	410.034	67.7735
982	26713	801.867	473.677	66.1363
983	37025	825.493	597.304	75.0848
984	26641	837.35	17.7486	73.6076
985	12319	854.566	485.508	63.509
986	36334	863.425	576.088	65.0452
987	44050	863.651	120.721	70.4498
988	34106	887.745	350.83	69.4313
989	185374	919.081	41.2497	85.2959
990	32556	995.564	214.595	73.9117
991	39050	1068.28	127.258	71.6644
992	39943	1155.86	76.3899	69.6557
993	16478	1186.03	16.2471	70.2661
994	11643	55.1274	1024.95	66.8748
995	34820	71.1802	867.926	66.5306
996	23799	95.1947	1189.24	69.9753
997	40264	289.386	1036.45	77.8417
998	19750	516.217	727.983	68.3863
999	40870	496.675	917.493	68.5803
1000	26880	575.477	813.581	66.8282
1001	29101	613.988	432.408	74.0146
1002	10744	604.524	900.921	80.8305
1003	38684	655.31	379.315	74.5297
1004	27978	659.408	925.974	71.6198
1005	23716	693.928	686.035	73.2968
1006	12398	759.039	935.834	65.2475
1007	27094	777.663	294.216	74.8547
1008	37635	815.534	793.311	68.5172
1009	71413	863.059	643.885	73.3967
1010	26608	867.427	226.144	74.6377
1011	31545	878.857	745.3	69.0222
1012	12226	893.729	207.944	73.2051
1013	37217	918.906	674.706	74.7897
1014	12154	895.28	7.90818	57.6398
1015	36007	979.302	427.209	69.2463
1016	10028	992.904	135.581	70.3085
1017	21451	1030.55	230.905	64.4225
1018	13462	1059.67	321.484	65.6702
1019	32805	60.4836	1193.24	84.7773
1020	18516	140.995	759.938	78.8433
1021	28859	194.996	1139.46	77.2879
1022	40028	212.335	904.897	72.4693
1023	21781	322.581	664.875	71.9931
1024	31366	382.662	610.81	70.6352
1025	49361	428.072	613.07	76.9715
1026	27582	437.406	711.699	77.4364
1027	33483	454.843	331.112	79.4969
1028	45674	556.834	845.627	75.3738
1029	12998	562.825	1025.89	69.8304
1030	28466	605.176	141.61	71.3509
1031	32251	650.613	180.766	72.0658
1032	21297	696.714	729.479	69.5989
1033	33118	809.654	243.597	78.0102
1034	26865	864.868	420.532	70.9462
1035	10161	878.07	501.051	68.5556
1036	26996	886.186	535.364	76.679
1037	27007	920.114	66.096	73.5898
1038	29318	915.519	561.426	64.819
1039	17861	901.866	626.591	73.702
1040	135217	998.284	359.92	74.7025
1041	35664	1029.73	173.684	71.0045
1042	26810	1083.09	200.548	65.6424
1043	35583	1110.75	98.8891	74.2468
1044	12971	1149.43	108.785	66.0014
1045	11331	75.4442	941.952	70.9147
1046	21172	60.7936	987.21	72.8082
1047	19566	127.01	1076.69	70.7785
1048	27056	172.83	934.728	75.8394
1049	29054	180.207	684.868	72.583
1050	27087	213.081	1183.08	77.897
1051	34049	309.098	998.651	79.2333
1052	28187	326.226	1033.25	73.5707
1053	35948	359.255	629.341	77.7323
1054	30012	517.442	280.364	81.7266
1055	33167	502.397	369.704	78.4998
1056	30464	507.45	808.495	71.0512
1057	27798	537.752	712.962	81.9773
1058	21599	541.6	225.496	72.2008
1059	71710	711.31	139.408	80.3521
1060	19196	706.538	27.2753	70.1134
1061	32513	711.948	316.928	83.8797
1062	74953	742.287	830.737	73.3167
1063	83323	769.552	897.609	81.272
1064	33091	853.894	522.935	74.3558
1065	21166	880.226	689.608	66.7932
1066	10208	903.599	499.032	66.7745
1067	30213	952.119	568.158	64.8805
1068	11503	1170.5	136.907	65.6446
1069	36270	158.265	948.606	81.7597
1070	12592	242.504	949.172	73.6825
1071	20958	236.962	776.609	71.9387
1072	42612	338.591	969.552	74.7862
1073	63545	296.785	925.287	78.5955
1074	24599	376.457	1081.24	78.5373
1075	39587	466.337	981.887	81.8606
1076	12331	481.284	690.961	70.7612
1077	63393	509.56	595.282	88.7812
1078	25805	504.944	439.495	77.1747
1079	42651	529.703	653.622	76.1371
1080	58475	590.185	452.682	82.8672
1081	27796	554.297	1060.13	69.3926
1082	36045	579.179	993.015	69.9055
1083	11857	652.833	1026.69	66.3164
1084	33185	798.97	711.712	71.0003
1085	58153	808.645	852.85	75.8676
1086	26725	900.95	722.443	69.3183
1087	26702	946.772	127.545	83.2056
1088	26708	925.359	614.073	70.8458
1089	45238	936.9	403.806	75.7983
1090	70928	1024.56	394.431	73.4865
1091	16939	1186.23	99.7405	76.2941
1092	21557	105.005	1121.83	76.0537
1093	31732	119.093	1026.52	74.6268
1094	29742	157.156	970.923	78.0941
1095	29316	180.203	1159.46	83.4097
1096	26786	156.777	745.674	69.7767
1097	30317	265.232	672.349	74.0593
1098	32654	281.023	1077	82.8867
1099	12610	383.211	1003.66	73.1957
1100	19149	412.82	943.14	73.0929
1101	10307	452.88	437.083	72.5753
1102	31435	480.053	807.325	77.4821
1103	15269	501.113	529.135	76.2644
1104	11972	513.995	1017.06	79.4789
1105	26797	575.074	589.011	79.928
1106	14151	641.459	662.688	69.1221
1107	34064	621.455	792.142	81.0999
1108	45519	654.026	13.2729	90.4447
1109	23000	790.25	412.957	84.1164
1110	12097	787.278	813.888	75.9036
1111	27548	807.953	459.008	77.8335
1112	20069	839.756	866.372	69.1726
1113	35306	824.921	735.619	77.5202
1114	30180	846.478	773.98	77.4928
1115	13047	869.25	837.141	67.6997
1116	30615	966.713	613.273	71.3069
1117	41062	989.494	250.318	79.6195
1118	37913	1075.68	81.9848	72.7997
1119	15597	1126.27	16.0621	69.5132
1120	13268	1189.54	110.834	80.8623
1121	28664	147.355	690.316	76.8451
1122	22935	188.258	871.87	73.4343
1123	101310	338.199	710.108	81.0062
1124	34810	367.761	1038.41	80.6313
1125	31007	390.238	968.324	84.2595
1126	30523	415.911	975.856	80.379
1127	81260	422.376	1129.98	77.4344
1128	34361	532.967	298.462	75.337
1129	39822	543.8	405.745	74.9926
1130	28229	540.208	799.782	76.1648
1131	30403	593.455	72.0857	76.3717
1132	37685	598.99	354.329	76
1133	14438	585.436	9.67371	80.7473
1134	25098	613.938	559.372	86.8772
1135	22570	631.489	102.193	76.1265
1136	31959	640.236	206.632	79.3676
1137	19943	841.409	457.515	72.5804
1138	39904	949.426	650.231	77.0333
1139	14307	954.251	683.138	67.6453
1140	25149	942.005	313.143	80.1894
1141	15177	1133.14	194.044	75.931
1142	16650	111.787	729.629	76.4847
1143	21612	202.407	958.501	75.3769
1144	35397	223.663	624.231	74.7199
1145	29159	568.293	375.702	79.7968
1146	35171	541.619	885.592	78.0237
1147	46307	585.985	863.644	86.7977
1148	23536	640.805	560.687	75.3195
1149	24876	686.194	655.046	78.8714
1150	37555	773.395	464.251	86.2539
1151	43611	768.864	500.845	82.4146
1152	25730	794.334	175.874	84.2946
1153	36829	802.802	140.213	86.311
1154	39496	886.307	585.596	77.3475
1155	23255	1060.11	242.252	79.1846
1156	13526	1091.04	335.818	69.2018
1157	28337	1113.31	184.079	83.8268
1158	23241	39.6279	1166.55	81.498
1159	13943	72.0527	915.635	75.9898
1160	23410	244.822	831.292	74.6561
1161	42231	317.427	965.998	90.6371
1162	12304	324.204	631.086	71.2908
1163	50452	324.704	832.959	79.5338
1164	41612	380.306	1162.13	79.2245
1165	10672	409.861	1008.74	76.1713
1166	33314	418.47	737.558	82.4585
1167	13010	428.276	663.2	72.8144
1168	10357	485.225	174.484	73.9467
1169	35455	509.556	1121.26	78.217
1170	19313	528.756	1174.01	72.8205
1171	43029	648.645	481.008	84.8652
1172	38925	650.982	232.539	86.1384
1173	30348	685.917	465.221	72.6947
1174	13692	706.301	65.6621	83.2255
1175	35330	697.184	955.385	78.1476
1176	32088	741.699	774.428	79.9355
1177	26302	769.976	427.053	81.6366
1178	42265	822.588	436.12	84.3068
1179	24079	877.469	418.252	88.405
1180	59450	1102.76	238.416	75.0248
1181	29403	1086.59	160.961	73.7885
1182	32654	85.0397	820.891	77.4738
1183	24712	232.55	684.69	72.4629
1184	30715	326.679	888.747	84.1162
1185	26765	460.363	358.742	76.987
1186	20725	478.607	1014.02	76.1547
1187	26802	484.984	406.471	78.8837
1188	29997	531.044	636.161	90.8121
1189	30013	561.901	534.59	86.0518
1190	37725	599.829	630.344	80.8365
1191	22454	641.703	971.561	73.1319
1192	25991	746.348	84.0516	80.1488
1193	20197	738.262	691.903	75.7958
1194	14679	943.087	443.982	85.8729
1195	39798	84.561	1138.26	82.9847
1196	16913	122.942	802.635	75.5982
1197	17680	164.759	791.874	82.776
1198	44521	297.939	843.358	90.5361
1199	36396	326.946	598.337	76.5353
1200	38239	407.592	843.236	79.5644
1201	24902	402.895	916.612	85.264
1202	50210	454.771	906.235	88.3986
1203	14066	441.482	290.617	78.5611
1204	25323	437.407	1098	87.5052
1205	25287	475.955	656.873	77.0403
1206	19737	510.087	560.579	88.6344
1207	15447	518.225	148.538	72.5768
1208	22491	514.665	1039.44	77.5804
1209	15659	576.306	668.39	75.0413
1210	24138	611.156	599.105	77.5097
1211	27538	608.792	851.447	81.442
1212	17301	690.197	206.118	80.1027
1213	11502	771.511	575.059	75.3324
1214	45120	930.713	518.787	78.1536
1215	14576	972.431	496.912	73.7462
1216	36837	97.3409	797.008	84.2067
1217	25097	280.079	1131.95	88.1957
1218	30638	297.997	782.513	87.8514
1219	23647	400.093	848.174	91.7364
1220	28868	536.207	114.511	81.233
1221	19099	550.67	203.701	78.8415
1222	52887	557.452	465.467	86.8739
1223	37613	573.265	327.876	83.9778
1224	25967	628.277	935.41	81.492
1225	32485	661.622	753.191	86.0696
1226	24970	750.282	365.978	86.2761
1227	48264	774.713	617.665	84.0373
1228	45884	962.879	571.263	79.7274
1229	31004	998.061	440.027	81.4499
1230	37107	1031.38	138.187	83.5771
1231	10354	1062.55	407.613	80.2781
1232	15577	82.5389	1055.38	76.1491
1233	14272	97.907	903.999	74.4631
1234	26113	113.655	1097.81	79.6548
1235	21807	168.798	818.502	79.4178
1236	31374	211.315	859.199	82.5084
1237	34508	209.595	752.939	82.737
1238	38755	221.963	1000.86	82.5785
1239	37135	277.875	1176.61	82.3279
1240	24944	655.739	454.754	88.3392
1241	20528	669.263	511.488	82.7452
1242	24977	695.249	605.476	80.0353
1243	23134	662.445	869.267	87.6532
1244	21575	694.462	336.509	77.0267
1245	27129	728.171	105.144	85.6973
1246	15721	704.256	488.526	76.7742
1247	19998	736.11	727.411	77.9031
1248	49589	968.836	464.723	87.2455
1249	21803	1010.03	551.381	80.8979
1250	21574	1139.54	156.022	78.194
1251	21423	37.4368	997.938	84.2408
1252	10622	33.8805	963.889	81.5203
1253	13091	43.3517	913.578	75.9862
1254	33516	65.9223	949.902	84.9032
1255	22472	59.7502	885.809	82.182
1256	10345	86.5742	995.707	76.512
1257	15839	107.014	941.993	78.6898
1258	21607	142.275	1163.15	90.851
1259	28001	150.381	881.872	82.166
1260	24394	178.011	1047.5	79.5308
1261	36578	188.713	1018.38	84.5527
1262	30781	235.693	817.866	90.532
1263	26427	285.732	875.625	88.3387
1264	23252	332.919	764.669	81.2346
1265	12453	374.681	676.443	82.9814
1266	26244	424.155	406.547	81.6003
1267	28590	502.401	292.802	88.4132
1268	15733	478.701	437.835	82.2649
1269	46518	545.212	496.963	87.1688
1270	43695	566.471	922.504	86.0762
1271	27244	673.385	621.628	90.1659
1272	46302	715.548	438.133	79.8698
1273	29782	751.678	138.353	83.9981
1274	33220	749.418	297.989	87.7384
1275	31088	730.405	450.159	90.1457
1276	26859	814.11	109.782	83.8439
1277	28366	808.84	619.073	88.3836
1278	12075	829.601	811.817	82.4221
1279	51258	898.243	202.52	88.9871
1280	30074	1133.39	116.651	83.8806
1281	49675	81.4107	1024.49	89.2434
1282	31908	49.4514	1173.65	91.9993
1283	38250	366.988	939.213	85.6752
1284	26841	395.76	696.488	89.529
1285	24454	402.272	756.732	85.032
1286	40535	443.424	1026.53	84.3765
1287	20091	615.144	670.086	78.3805
1288	16485	650.831	993.718	78.7959
1289	12999	661.492	18.6228	79.9532
1290	21527	688.393	363.939	81.1508
1291	16987	858.258	11.5358	84.5026
1292	199863	911.518	94.1534	85.6937
1293	45918	984.246	294.1	83.9094
1294	50211	1062.2	338.374	82.8993
1295	12433	1088.33	378.861	77.4715
1296	44470	24.3836	1071.46	87.3781
1297	40905	149.594	896.515	90.953
1298	22936	179.054	1179.14	85.7403
1299	30037	180.597	1084.38	85.5532
1300	34289	221.483	919.064	89.803
1301	43263	198.49	653.905	87.1461
1302	17767	259.913	1030.45	93.4213
1303	34942	504.826	1061.05	87.4047
1304	34088	502.397	776.448	87.6028
1305	21742	517.605	949.631	85.5708
1306	21540	555.867	419.919	93.6166
1307	44990	539.282	1015.71	88.5571
1308	10160	544.806	1086.39	78.9098
1309	28999	605.961	504.291	85.8277
1310	22926	654.55	662.464	80.7632
1311	48921	655.878	898.095	85.989
1312	25900	737.724	699.065	89.7543
1313	12126	764.421	10.6484	76.083
1314	24784	996.046	490.018	85.5099
1315	20906	1084.69	307.385	83.8036
1316	33413	1109.35	291.952	79.2879
1317	37860	74.3286	857.618	87.9095
1318	36663	140.843	850.923	87.3178
1319	24118	247.367	726.984	83.4919
1320	33843	293.044	1007.8	92.1903
1321	32786	322.106	921.358	90.6891
1322	24073	354.973	876.1	87.3925
1323	16960	425.516	586.015	84.9543
1324	19728	505.764	219.108	93.0412
1325	41237	553.028	767.414	84.3407
1326	24877	609.033	951.852	86.5542
1327	38345	650.918	332.125	87.5416
1328	43912	638.2	708.118	89.9579
1329	34516	661.48	584.041	85.4162
1330	14228	673.29	263.739	89.3767
1331	20772	804.921	18.527	89.4845
1332	42902	900.669	164.368	88.0884
1333	26624	972.877	528.884	85.4392
1334	12129	1079.87	193.468	81.8838
1335	23284	34.4367	1112.61	93.4013
1336	22850	53.6421	1134.94	87.8825
1337	29420	101.545	1168.79	86.3747
1338	37567	150.615	992.247	89.3329
1339	25198	296.028	650.384	82.1632
1340	13826	454.918	561.807	87.0596
1341	41117	512.928	158.536	85.0144
1342	39144	541.296	60.1318	85.8229
1343	18744	562.918	266.344	85.6983
1344	24477	608.317	752.024	80.427
1345	26929	683.556	550.051	89.8226
1346	12470	703.787	875.589	84.0741
1347	20989	749.86	42.4397	92.3874
1348	24693	748.71	64.0674	85.8298
1349	58769	743.179	859.002	88.0686
1350	27084	724.717	628.632	88.8085
1351	32714	803.241	518.399	86.6864
1352	18554	780.793	764.817	84.7304
1353	27805	887.924	646.58	88.6166
1354	22658	188.891	1054.86	93.0484
1355	31692	184.221	1127.77	91.7681
1356	14306	198.048	729.681	90.4334
1357	20249	218.16	724.843	84.9549
1358	28067	306.967	1152.27	90.8088
1359	27432	479.857	262.111	87.7469
1360	13986	472.887	290.617	89.7638
1361	23600	571.383	992.059	82.7458
1362	11300	905.747	445.138	84.0258
1363	21061	952.308	17.0469	92.8182
1364	25250	1018.63	224.455	86.8621
1365	48402	1146.63	31.6851	82.268
1366	28027	192.376	877.221	88.6349
1367	25494	226.751	1105.07	88.0293
1368	23411	244.026	673.513	84.6094
1369	12689	431.89	446.062	91.8835
1370	25780	436.09	548.943	89.2898
1371	25016	437.631	242.718	91.1373
1372	13411	426.163	246.687	91.6119
1373	43659	457.665	824.696	90.4855
1374	26389	498.452	194.436	88.4105
1375	40896	440.317	1142.91	86.6421
1376	15928	474.783	503.683	94.7412
1377	30572	476.744	687.368	91.6063
1378	19298	525.048	249.015	90.4009
1379	34941	560.033	703.247	90.3758
1380	41986	590.411	809.983	93.5983
1381	23178	686.113	726.827	84.1943
1382	23001	685.37	405.274	94.2813
1383	18750	708.361	29.5375	90.2069
1384	26737	707.381	672.018	93.3788
1385	15929	698.486	286.612	94.497
1386	17352	868.905	714.558	84.4226
1387	17658	959.964	200.087	94.6568
1388	20293	1023.95	581.841	83.3594
1389	26274	1046.83	198.143	86.6717
1390	15237	1095.62	116.262	93.9208
1391	22510	1124.57	347.46	82.5709
1392	14095	139.653	680.8	88.2423
1393	22180	236.759	794.71	86.9903
1394	25400	235.214	845.384	90.0156
1395	27595	264.219	637.9	86.899
1396	16212	441.719	424.505	91.7561
1397	10739	493.546	457.868	91.2038
1398	27548	511.718	685.124	91.7181
1399	15499	536.908	551.694	90.2549
1400	18762	587.364	658.16	86.4991
1401	26397	629.911	758.635	91.7744
1402	23751	662.536	795.018	89.7138
1403	17451	772.656	721.745	85.1989
1404	39312	815.226	487.068	93.0631
1405	33543	830.962	693.995	89.455
1406	64434	994.589	180.009	91.5739
1407	18607	1036.15	10.4469	87.3012
1408	34327	16.2199	1009.91	94.2336
1409	45094	84.604	836.898	93.2489
1410	33355	128.43	700.038	93.3498
1411	21035	198.823	774.359	90.5814
1412	16125	364.92	922.385	95.4884
1413	18323	434.4	507.464	94.6116
1414	37321	449.313	1059.11	88.7749
1415	15671	587.21	610.665	92.3194
1416	18718	619.482	26.6977	86.7712
1417	27364	759.97	674.718	86.1811
1418	11880	797.765	653.587	87.6704
1419	10211	802.953	782.258	83.7664
1420	16880	844.208	118.658	90.0473
1421	14865	853.522	595.899	88.3035
1422	15420	1084.76	9.79734	88.37
1423	16994	79.9718	1046.74	92.2693
1424	38800	100.113	743.792	92.0284
1425	14124	141.8	823.572	94.294
1426	31461	268.088	916.311	91.7042
1427	33356	331.13	806.628	92.3431
1428	29727	379.143	988.054	93.8915
1429	34308	397.344	634.97	90.5975
1430	24843	433.904	376.917	86.8449
1431	46974	423.553	346.935	93.0298
1432	19497	446.782	681.702	88.976
1433	38916	466.773	740.822	90.004
1434	22095	449.348	195.379	92.0925
1435	21739	503.683	896.919	86.0443
1436	10073	488.892	552.64	90.7876
1437	19769	522.812	861.296	89.5758
1438	20508	566.761	101.423	90.3392
1439	26986	594.787	404.628	93.5541
1440	25252	581.666	1014.15	94.7441
1441	26601	621.762	376.872	90.5318
1442	23878	706.6	792.81	91.0468
1443	20723	722.344	365.251	93.1753
1444	10355	721.692	10.2192	93.8155
1445	12216	804.062	326.374	92.5715
1446	13747	862.291	165.037	89.2787
1447	38938	1007.67	329.971	95.8978
1448	11208	119.438	1191.25	91.166
1449	29269	104.881	996.96	90.9069
1450	23331	247.492	1183.89	93.9937
1451	15782	299.294	683.583	89.1097
1452	20019	416.067	828.212	94.103
1453	16171	386.274	1192.18	92.4188
1454	26420	420.082	693.027	89.7864
1455	14887	414.251	1175.83	93.8618
1456	16363	452.221	779.727	94.4348
1457	24985	529.884	741.235	93.1285
1458	20752	621.507	983.624	88.3702
1459	15571	692.914	844.731	86.2367
1460	37276	864.262	498.599	92.8605
1461	19982	898.727	716.139	83.6999
1462	19584	920.614	599.247	87.4743
1463	20093	1038.78	483.417	87.0317
1464	23622	1073.18	78.2002	86.629
1465	19887	162.049	1080.24	93.1282
1466	26559	259.818	587.815	93.0844
1467	63072	350.663	668.544	94.4807
1468	26897	346.737	1108.73	94.3981
1469	14301	453.565	627.075	95.6858
1470	22146	567.087	581.619	93.5132
1471	26166	635.881	641.651	92.021
1472	17699	646.896	819.184	90.8494
1473	18167	828.661	95.6212	95.9382
1474	20843	833.53	756.186	89.6367
1475	13849	989.61	329.446	89.6785
1476	25851	1061.29	266.281	91.1108
1477	32669	73.9537	1091.62	93.825
1478	23328	124.47	1093.36	94.1265
1479	18044	82.8568	919.345	90.4855
1480	11720	423.393	877.576	95.7126
1481	27150	512.79	915.887	93.727
1482	32533	573.575	29.9524	94.2431
1483	26310	604.656	681.725	94.7065
1484	18375	628.738	350.221	95.385
1485	27477	733.183	481.807	95.8836
1486	10408	754.442	736.974	94.3469
1487	20973	1017.6	438.116	94.2117
1488	32224	1085.15	152.203	91.9169
1489	11376	1105.75	353.537	95.6542
1490	10501	1124.71	269.414	90.4349
1491	29099	1166.53	75.7502	92.0698
1492	11548	46.2902	991.65	95.8768
1493	18904	119.802	1124.57	94.7733
1494	23010	159.609	1027.69	93.5893
1495	15068	159.001	1143.37	94.7306
1496	22114	205.733	702.62	94.7117
1497	11444	294.933	1063.48	95.5897
1498	31273	376.742	758.243	93.7513
1499	40146	516.216	115.867	93.228
1500	19602	599.091	721.877	92.3439
1501	19193	640.693	56.8906	94.892
1502	17165	716.676	547.977	93.5683
1503	18352	766.349	396.793	94.0547
1504	36126	842.553	647.629	93.4231
1505	27221	963.572	389.695	93.8067
1506	20669	1047.48	89.7607	94.2557
1507	10349	1139.38	291.952	93.8578
1508	48149	413.184	463.68	94.0294
1509	15093	474.253	571.075	97.0322
1510	43874	483.431	960.917	95.6134
1511	24857	607.765	529.864	94.0288
1512	20287	671.183	689.726	94.6463
1513	18839	713.849	767.54	95.6336
1514	14454	917.18	463.668	95.8212
1515	35399	894.788	520.085	94.2791
1516	22206	1131.41	61.5359	90.6239
1517	36046	101.427	776.285	94.709
1518	19165	182.528	1189.41	94.7946
1519	13685	400.008	788.871	96.4576
1520	10727	489.341	240.23	95.724
1521	24417	560.169	958.271	95.6412
1522	13142	655.115	919.975	95.1873
1523	14756	678.041	734.579	97.1337
1524	28387	747.365	563.639	94.5747
1525	34700	811.53	391.792	95.0216
1526	15581	846.513	761.132	95.6652
1527	12055	1031.05	286.873	93.9775
1528	61439	1039.87	390.887	95.843
1529	14283	17.7601	861.859	95.2706
1530	16281	68.6336	1059.32	96.6362
1531	17970	66.8185	874.713	95.4787
1532	24299	130.878	1058.07	93.7305
1533	17793	167.473	686.828	93.1144
1534	49291	234.634	640.51	94.8554
1535	23285	291.443	1095.41	95.564
1536	13999	349.477	855.567	95.9264
1537	28971	355.88	1064.83	94.5147
1538	13660	423.029	292.171	93.3686
1539	19649	450.939	317.032	93.6194
1540	22594	501.694	839.724	94.4698
1541	25844	524.802	800.755	92.6915
1542	29408	804.859	546.344	96.256
1543	17978	860.498	452.226	95.1629
1544	12948	1090.64	337.335	93.1443
1545	17440	83.594	898.372	95.4998
1546	29766	200.508	846.515	96.4376
1547	20416	201.698	940.307	96.4272
1548	18327	253.854	722.971	96.5441
1549	24051	398.623	1026.15	95.941
1550	16190	466.103	872.629	95.8186
1551	15786	525.574	527.173	93.5321
1552	26059	569.616	644.947	94.4575
1553	11909	618.896	860.146	97.61
1554	12566	631.78	601.862	95.9054
1555	12393	691.802	358.06	96.2606
1556	13469	729.11	416.35	96.7479
1557	16921	757.942	18.2357	94.2531
1558	12490	751.209	790.912	94.9155
1559	20160	1094.7	44.8454	95.9155
1560	21533	1099.97	298.938	96.3869
1561	36517	61.4118	802.032	96.0715
1562	18909	137.243	925.254	95.2499
1563	17559	641.113	949.289	96.912
1564	16079	704.759	83.2715	95.7824
1565	21051	741.429	338.637	97.2834
1566	15271	897.827	694.531	95.5765
1567	19635	1024.09	145.039	97.2064
1568	15130	1054.27	336.544	95.7466
1569	11074	1145.12	40.8516	95.9464
1570	14121	1133.5	13.8771	95.957
1571	23567	189.782	975.445	95.6755
1572	19363	303.368	646.655	96.7128
1573	10699	466.29	1062.05	98.1037
1574	11730	640.01	439.088	96.9735
1575	10966	690.287	599.656	96.5067
1576	30280	938.884	545.197	97.4033
1577	25917	1096.15	246.915	95.1028
1578	19312	1140.22	346.166	96.9894
1579	12375	303.231	1039.55	96.4567
1580	15326	418.585	937.808	95.9409
1581	12312	429.592	391.96	97.1594
1582	12487	462.026	1118.98	96.9198
1583	20179	488.133	1013.4	96.7929
1584	13734	550.601	866.702	97.5333
1585	13496	588.264	752.45	96.7161
1586	17116	666.177	111.504	96.5837
1587	18641	702.588	844.238	97.3706
1588	14786	759.624	680.801	96.8255
1589	12374	869.775	663.854	97.1194
1590	11115	872.62	596.624	97.1589
1591	12915	925.073	651.226	96.6149
1592	13354	995.06	516.103	95.9362
1593	13931	1026.34	519.817	96.8318
1594	23983	1137.77	136.338	96.939
1595	12742	190.084	740.58	98.4509
1596	10775	348.133	744.632	97.7962
1597	16775	511.023	165.302	97.5161
1598	10233	562.567	124.17	97.009
1599	17327	672.811	822.269	97.2076
1600	13353	172.841	786.495	97.2377
1601	18891	972.589	274.507	97.4176
1602	11496	1087.72	193.913	96.4682
1603	14142	797.766	736.154	97.3358
1604	17465	1052.11	223.462	97.5627
1605	14563	1008.64	479.335	97.4147
1606	26937	431.207	856.477	27.8716
1607	36547	482.625	881.378	26.5908
1608	34527	501.589	845.968	31.0793
1609	34815	445.996	881.519	38.7369
1610	16659	534.008	893.429	30.2797
1611	14638	458.601	823.354	31.4692
1612	44704	456.506	967.849	40.6569
1613	36802	461.867	924.034	41.2998
1614	55144	391.847	947.637	40.9951
1615	29841	494.746	963.713	39.7611
1616	20241	545.936	840.3	34.2982
1617	49493	553.675	881.722	44.0927
1618	83940	361.782	805.192	49.8711
1619	33567	525.374	783.927	38.3046
1620	55040	538.638	332.131	42.3384
1621	29703	600.41	239.632	39.7709
1622	34939	336.24	842.688	42.3903
1623	38746	576.732	311.461	43.5502
1624	14191	413.553	846.267	39.7748
1625	39776	426.954	942.084	49.3822
1626	36697	493.953	337.259	47.0504
1627	32189	544.95	378.707	40.5736
1628	32209	330.115	908.086	43.5678
1629	48370	444.28	1038.79	50.5696
1630	92501	500.701	281.73	50.2796
1631	58592	414.914	811.198	55.8154
1632	60650	486.134	422.401	57.2937
1633	145031	500.908	832.695	54.5461
1634	18807	608.485	311.047	50.7468
1635	24909	637.338	338.995	42.7173
1636	31484	463.755	782.665	49.2531
1637	31400	513.686	397.086	47.3583
1638	18241	580.429	280.39	49.3071
1639	38269	621.762	288.859	50.2857
1640	37584	374.452	990.62	49.6687
1641	45616	458.405	327.581	56.1571
1642	28284	569.615	409.962	57.8276
1643	42386	590.715	355.064	62.2228
1644	44546	608.085	386.47	51.5335
1645	28051	622.018	364.545	54.7168
1646	50503	655.93	228.343	61.8787
1647	21875	291.662	884.777	50.2709
1648	37290	643.884	328.22	63.6173
1649	53254	299.782	937.737	52.8039
1650	29166	296.034	856.863	57.2023
1651	42868	302.101	793.008	57.0434
1652	54817	588.952	259.627	61.5385
1653	30102	617.59	216.038	59.0034
1654	21943	675.862	259.401	59.0862
1655	65344	349.211	870.359	57.7331
1656	22774	462.22	295.455	51.9945
1657	13768	444.805	424.336	48.9699
1658	69942	596.159	230.682	65.0698
1659	20575	593.78	774.461	48.737
1660	30741	602.175	410.388	60.435
1661	38967	655.805	187.464	58.5235
1662	13024	691.726	289.067	46.4132
1663	43366	349.078	941.212	58.7134
1664	31141	455.943	357.176	53.8326
1665	32199	515.488	367.545	68.4653
1666	30074	620.191	184.164	55.7677
1667	37955	688.904	239.2	63.6845
1668	29910	265.103	955.311	50.0047
1669	80495	538.093	260.081	59.4669
1670	10757	529.709	761.243	50.3112
1671	38352	654.166	370.437	62.7043
1672	74278	693.487	284.061	64.2571
1673	31125	395.443	761.28	54.8883
1674	40461	418.651	330.286	57.9644
1675	46270	468.465	817.706	60.6815
1676	25682	556.817	389.653	69.1904
1677	29155	550.26	316.605	64.9807
1678	27739	599.843	158.779	69.842
1679	36458	635.653	448.805	73.2718
1680	37128	638.395	423.875	57.4601
1681	38091	684.659	373.787	54.8102
1682	27150	324.331	983.472	54.0849
1683	42212	392.101	355.352	53.2069
1684	55869	421.06	993.867	60.6683
1685	51154	412.811	851.389	63.3597
1686	12046	431.256	1080.95	52.1451
1687	11097	479.092	237.525	51.2861
1688	51750	541.749	433.139	70.5305
1689	34053	494.997	760.683	58.3544
1690	22948	531.46	464.007	54.7851
1691	23145	546.243	362.798	72.161
1692	42513	583.041	442.78	62.6427
1693	28206	671.484	148.387	58.5222
1694	39918	667.277	316.044	67.8901
1695	23397	692.78	327.169	52.3366
1696	17692	259.765	1008.67	53.4584
1697	30425	591.488	802.329	58.4481
1698	49145	704.411	216.068	67.3715
1699	49324	441.122	418.508	70.9559
1700	30182	525.85	330.388	67.8632
1701	27303	589.442	473.052	55.4224
1702	13915	730.651	217.858	53.2538
1703	17592	730.278	181.112	53.6041
1704	25437	291.862	1006.29	59.8067
1705	43963	381.303	909.765	62.2519
1706	32974	456.019	888.689	59.0324
1707	42676	556.714	837.018	60.3315
1708	14214	564.313	471.034	63.4167
1709	46995	578.826	376.409	68.0813
1710	89308	275.404	1055.01	60.8004
1711	32079	700.646	188.845	72.6594
1712	35623	721.873	253.15	65.819
1713	28227	728.654	169.296	68.4464
1714	16794	736.079	296.836	61.8452
1715	42027	789.564	54.0628	64.0809
1716	16744	282.341	827.343	60.4265
1717	73781	315.53	488.186	61.6261
1718	42880	331.504	1037.03	63.9757
1719	10948	345.09	1036.74	53.5395
1720	37275	345.558	444.969	62.2406
1721	14787	389.312	686.796	56.2611
1722	33216	408.563	365.988	64.6234
1723	33554	434.05	730.034	58.6495
1724	21125	466.376	407.704	73.1334
1725	19704	457.976	761.042	69.0048
1726	33283	474.881	706.857	60.0639
1727	35143	522.442	480.124	61.4479
1728	22916	640.659	252.675	60.5586
1729	39897	635.143	123.152	72.4485
1730	38300	679.033	141.134	80.8193
1731	28870	689.685	129.94	59.7056
1732	44013	731.631	69.5735	63.3661
1733	14454	722.5	320.203	63.3233
1734	13750	809.924	9.1688	58.3595
1735	77830	844.987	22.9932	76.4576
1736	21105	315.305	1143.74	63.6771
1737	42261	482.378	487.835	72.27
1738	13057	540.007	619.466	61.1595
1739	28760	686.412	99.2019	64.8504
1740	35323	702.997	723.59	64.0714
1741	47110	259.672	955.699	65.0232
1742	28983	250.583	579.266	58.6618
1743	22845	336.147	574.091	57.0007
1744	11772	327.134	1124.65	58.5543
1745	43311	334.268	830.18	66.74
1746	50699	355.164	743.926	69.508
1747	35002	385.434	626.856	61.5435
1748	56495	422.303	441.491	78.916
1749	42206	497.295	388.689	69.2576
1750	24316	541.32	710.842	66.8624
1751	57565	598.721	722.412	65.9787
1752	33952	582.995	191.246	64.4137
1753	32545	643.803	283.498	72.9834
1754	19362	622.267	463.883	61.5803
1755	41635	697.102	444.134	67.7107
1756	41529	661.272	752.569	64.3953
1757	23160	736.926	408.755	59.1187
1758	21787	862.518	16.7987	61.5937
1759	36116	237.844	985.693	67.5566
1760	94642	276.723	1150.79	72.6896
1761	30865	321.621	589.709	64.3976
1762	21746	357.089	630.31	63.5658
1763	68649	382.161	697.487	64.8438
1764	38090	384.894	482.911	72.5088
1765	79991	383.405	1083.66	70.0459
1766	20748	384.274	395.857	65.646
1767	25263	462.62	960.345	59.7319
1768	25450	509.27	492.749	65.1143
1769	31369	511.48	545.998	62.1858
1770	22501	496.479	576.278	63.4578
1771	36036	551.464	222.559	64.9523
1772	19701	567.414	157.303	74.7852
1773	27843	632.375	783.254	62.2636
1774	44736	709.354	15.8549	68.3592
1775	37543	775.153	133.556	74.2063
1776	30549	765.395	12.8166	62.3463
1777	27679	312.062	904.076	65.918
1778	48294	394.839	545.035	79.1559
1779	22492	389.601	592.36	63.7021
1780	31752	444.013	449.757	69.1758
1781	16063	462.507	588.46	60.8035
1782	27637	471.727	652.952	61.6077
1783	43278	471.354	1012.21	65.7028
1784	60164	625.17	153.456	80.5029
1785	46861	682.826	66.1943	69.4375
1786	30826	728.466	43.2363	64.882
1787	27942	730.426	139.266	69.0478
1788	16415	805.021	131.766	66.3465
1789	21694	832.338	140.772	60.6562
1790	23218	850.786	64.3196	63.8588
1791	17258	1023.02	196.803	66.1275
1792	21103	1026.96	263.495	61.5907
1793	26701	1021.09	62.1667	63.3871
1794	11745	183.585	659.679	59.2905
1795	11438	220.763	685.206	58.2446
1796	10129	238.581	546.002	62.0303
1797	24000	243.045	635.292	64.3514
1798	32684	250.031	872.888	70.7535
1799	24270	297.977	753.08	64.3366
1800	25735	346.502	1086.52	60.8942
1801	15195	356.953	1126.2	61.8867
1802	70942	391.488	597.82	81.4565
1803	35531	386.742	562.598	71.0191
1804	120077	334.379	1000.91	74.1013
1805	25648	466.297	377.173	74.13
1806	26193	524.869	664.933	59.8159
1807	12781	544.623	527.372	62.3805
1808	57190	702.869	30.0175	84.6657
1809	22450	704.436	768.528	63.5
1810	10802	735.615	471.475	60.3957
1811	25427	756.96	273.71	64.8268
1812	26243	756.376	699.116	64.2585
1813	19037	850.035	376.427	65.7195
1814	13811	909.006	178.834	60.0198
1815	21283	239.963	748.056	63.3687
1816	34359	278.313	615.328	69.7114
1817	31235	276.096	523.679	66.6115
1818	29948	276.806	1091.19	70.3851
1819	32454	333.011	640.271	64.5396
1820	10484	292.444	1191.81	66.9361
1821	12108	304.201	1107.39	67.7102
1822	20892	315.469	721.22	64.5157
1823	32860	330.287	662.693	69.3223
1824	39777	388.22	442.973	74.6554
1825	36368	446.61	527.135	62.4606
1826	58287	500.418	690.341	74.2777
1827	36288	553.13	761.557	70.8061
1828	17370	559.418	136.054	68.3173
1829	30829	635.783	90.2675	69.5533
1830	45385	663.674	495.203	73.3345
1831	26106	666.78	164.926	78.6228
1832	10049	689.122	345.671	68.4023
1833	36102	738.98	211.932	76.1529
1834	22012	773.374	241.49	63.8858
1835	26310	774.186	439.732	65.3982
1836	10380	143.139	822.532	61.0001
1837	55903	221.674	953.121	74.639
1838	16578	226.261	657.945	62.9612
1839	38722	222.477	770.759	64.9985
1840	43239	306.506	684.743	69.3954
1841	41943	335.892	533.452	76.2438
1842	23776	324.118	1186.16	73.3281
1843	25509	422.857	567.094	67.4586
1844	29013	610.651	341.805	68.338
1845	11820	591.028	779.043	65.3274
1846	37814	676.865	531.543	64.6619
1847	33328	666.266	84.2005	79.3512
1848	13569	686.443	622.436	60.7078
1849	30673	709.424	406.177	69.8563
1850	24083	780.242	157.936	68.7023
1851	46859	765.237	380.956	67.0228
1852	33209	779.602	200.201	66.0337
1853	47147	844.66	453.535	69.7492
1854	14374	865.741	265.267	61.2191
1855	24126	877.416	175.576	62.7426
1856	53744	921.596	152.54	71.4489
1857	29434	965.321	362.247	79.2001
1858	21152	1094.73	9.99664	69.9212
1859	17508	264.889	905.162	66.7104
1860	48135	330.868	1114.78	79.5894
1861	24624	483.17	1147.98	69.5638
1862	34678	514.89	782.258	70.3979
1863	15215	563.558	649.929	64.2539
1864	37516	574.724	593.049	63.4359
1865	38545	595.963	310.508	72.9343
1866	10970	594.074	113.044	68.4891
1867	36693	638.144	514.924	70.5111
1868	42146	632.457	656.335	65.3931
1869	10554	683.012	650.801	65.4443
1870	63776	773.38	199.776	84.1666
1871	23584	770.52	100.172	70.0568
1872	21761	798.257	370.411	68.3064
1873	15929	851.455	301.904	64.1002
1874	28611	887.14	464.36	68.7941
1875	33593	992.05	206.175	69.3431
1876	17305	988.915	345.972	65.7832
1877	23880	1075.79	106.434	69.1441
1878	37922	177.963	817.314	68.8215
1879	18171	200.684	866.793	68.6667
1880	25267	387.999	957.921	67.2686
1881	29841	422.242	947.902	70.7129
1882	54413	455.733	619.578	79.7586
1883	39506	502.315	459.357	76.2146
1884	38734	516.061	740.606	72.1238
1885	35817	645.311	568.217	66.6878
1886	36292	678.241	456.255	72.8218
1887	56341	754.37	631.055	80.7862
1888	38907	809.287	96.2419	74.5778
1889	59101	790.225	599.324	68.9237
1890	49668	804.618	517.338	66.8345
1891	35539	821.605	312.359	70.6441
1892	24275	836.637	85.9985	71.8869
1893	28279	930.877	92.4157	69.1983
1894	10284	962.311	340.394	64.4029
1895	10555	977.851	246.017	63.3036
1896	16283	1085.57	45.496	65.4936
1897	25117	177.394	894.028	65.6112
1898	13301	165.044	981.877	65.6914
1899	94969	245.015	695.321	81.706
1900	38753	229.76	899.722	74.5091
1901	51713	243.009	1063.22	80.2752
1902	29429	281.658	720.931	72.0952
1903	43793	424.487	532.21	83.5946
1904	42571	417.004	750.391	71.4837
1905	39350	411.531	1043.41	73.4971
1906	29804	459.549	489.689	81.3937
1907	13306	513.499	1078.26	68.522
1908	37536	576.211	100.868	76.99
1909	30170	707.808	686.763	68.1955
1910	35888	767.144	107.398	85.2339
1911	11326	737.152	445.518	69.0366
1912	38474	767.355	335.404	74.8024
1913	29562	851.99	261.733	71.1623
1914	16607	857.718	116.544	73.9974
1915	25627	912.145	269.079	65.5619
1916	36695	945.528	20.8797	72.7212
1917	39123	1062.29	79.802	75.8096
1918	39808	164.934	845.974	71.1017
1919	36999	143.375	931.829	67.5115
1920	48895	209.386	1040.26	68.2637
1921	37177	242.531	731.178	73.3289
1922	22579	740.528	577.852	65.4521
1923	30019	814.145	275.283	75.5367
1924	42363	871.615	154.311	76.2519
1925	20958	921.663	47.8813	64.6365
1926	12267	993.473	93.6712	68.3783
1927	15442	133.197	787.809	70.2439
1928	32312	192.002	933.565	73.1196
1929	39742	369.926	499.25	77.4291
1930	10854	413.622	631.292	74.3583
1931	17847	576.301	324.879	76.9924
1932	37252	592.077	551.128	70.4354
1933	17638	663.457	796.568	72.3573
1934	36274	750.323	131.92	83.4957
1935	35937	718.863	613.551	73.1369
1936	62383	759.834	400.465	82.3616
1937	26706	795.043	331.165	68.3296
1938	67123	839.809	234.678	80.7591
1939	72923	904.917	42.1285	79.7747
1940	31100	955.62	241.643	74.9906
1941	32597	347.907	784.288	73.6286
1942	38738	454.168	554.758	74.1004
1943	47175	446.065	1164.79	77.7951
1944	24035	513.801	424.8	82.6525
1945	32079	721.701	531.044	72.0088
1946	22439	802.391	40.7461	72.3819
1947	55486	874.447	222.383	73.1015
1948	25354	880.402	390.383	75.1386
1949	41895	892.663	90.1287	81.4799
1950	14414	960.423	177.996	70.2966
1951	10231	970.016	393.332	70.1738
1952	11145	1011.01	290.449	69.9734
1953	13867	1011.41	15.3684	70.603
1954	10480	162.84	647.09	68.9456
1955	35539	250.364	622.315	81.1895
1956	14562	265.711	1189.52	73.599
1957	42103	311.306	606.452	75.6713
1958	36214	314.447	866.095	74.9332
1959	50590	468.169	514.02	73.3932
1960	59788	534.89	627.304	79.2347
1961	56271	586.417	636.348	77.51
1962	13070	120.936	896.953	71.2438
1963	20787	231.572	821.804	75.2646
1964	83702	206.242	645.605	81.4464
1965	40445	287.24	561.389	81.276
1966	29373	293.907	659.314	78.1986
1967	36671	527.984	659.175	73.0954
1968	21246	580.284	749.076	75.4801
1969	43018	602.879	500.683	77.5709
1970	33710	698.823	630.15	81.1941
1971	24123	734.442	652.44	78.9283
1972	37078	758.711	535.587	81.8625
1973	27328	771.039	610.454	76.4139
1974	44469	800.417	568.45	85.4064
1975	13807	840.54	393.297	74.9423
1976	51342	920.956	362.385	79.0032
1977	59083	967.087	82.6172	81.779
1978	11324	162.12	1037.78	69.0373
1979	24138	237.84	803.189	71.1795
1980	47104	309.948	945.475	77.0118
1981	43109	421.785	709.546	76.8195
1982	48272	495.764	630.15	84.0343
1983	29368	552.055	409.291	76.7316
1984	51974	614.811	43.2853	84.6635
1985	36021	654.934	690.907	73.7796
1986	46557	623.107	607.144	83.5796
1987	36151	776.795	281.012	80.0658
1988	30723	799.551	453.733	76.7365
1989	24298	833.745	545.778	76.0465
1990	19332	1031.06	126.423	78.1012
1991	25538	1040.09	37.7602	74.6611
1992	29099	244.403	747.363	87.0264
1993	32426	212.844	729.953	90.427
1994	75600	247.752	508.545	84.0463
1995	28235	373.607	613.621	79.2012
1996	36494	391.106	1126.07	75.3222
1997	48130	428.667	485.231	89.5284
1998	30977	530.319	577.941	77.8671
1999	31526	566.27	802.733	75.4666
[truncated: 3,416 more rows]

## Sheet: scMST_HH5_Zscores
'Ets1'	'MycC'	'Snai2'	'Sox9'	'Tfap2B'	'Msx2'	'Pax7'	'Msx1'	'Tfap2A'	'Six1'	'Pax6'	'Sox8'	'Dlx5'	'Sip1'	'MycN'	'Nestin'	'Msi1'	'Sox2'	'PouV'	'Klf4'	'Nanog'	'Lin28'	'Ccnd1'	'Bcl2'	'Fabp7'	'Krt19'
-1.13069	-0.932697	-0.882331	-1.10623	-0.992167	-1.039	-0.513378	-0.685371	-0.131271	-1.05723	-0.897956	-1.21232	-0.758858	-0.196161	0.291724	-1.10148	1.26126	0.460787	0.388323	-0.614563	-0.649164	-0.115814	-0.933781	-0.752286	-1.22945	-0.80692
-1.02041	-0.104113	-0.666429	-0.884306	-0.797653	-0.737811	-0.529253	-0.59643	-0.32782	-0.791349	-0.782139	-0.60179	-0.497614	0.333731	-0.50139	-1.2895	1.44145	-0.157634	0.2042	0.567502	-0.780744	-0.53371	-0.618511	-0.0701213	-0.780783	-0.672406
-1.13375	-0.939937	-0.888315	-0.858481	-0.997558	-1.04734	-0.624217	-0.586079	-0.318727	-1.0646	-0.768661	-1.21765	-0.766098	0.0193656	-0.35779	-1.10976	-0.178424	0.182242	1.29234	-0.900411	-1.03122	-0.398316	-0.942518	-1.16142	-1.23337	-0.810648
-0.820806	-0.198627	-0.705485	-0.924453	-0.832841	-0.792295	-0.545969	-0.435445	-0.341955	-0.839446	-0.572511	-0.671431	-0.544873	-0.793802	-0.0330828	-0.558923	0.254346	-0.402789	1.0772	-0.150384	-0.691043	-0.504028	-0.675543	-0.872584	0.0129025	-0.696739
-1.04096	-0.201455	-0.706654	-0.48502	-0.833893	-0.195925	-0.546469	-0.259816	-0.342378	-0.840885	-0.11386	-0.673515	-0.546287	2.43771	0.140675	-0.56135	1.11204	0.772162	1.67648	0.97171	0.0799778	-0.179855	-0.67725	-0.197217	-0.833493	-0.430391
-0.816069	-0.713109	-0.700848	-0.919686	-0.828663	-0.785826	-0.543984	-0.610609	-0.340277	-0.833736	-0.567536	-1.05052	-0.539262	-0.645249	-0.0196695	-1.30142	0.756224	0.0304574	0.34145	-0.423312	-1.03954	0.292475	-0.668772	-0.865258	-1.11054	-0.69385
-0.833935	-0.566089	-0.857333	-0.509038	-0.969645	-0.616322	-0.49198	-0.216995	-0.0950811	-1.02644	-0.288052	-1.19003	-0.72861	-0.263714	0.331801	-0.00813652	0.332615	0.449213	-0.0534745	0.302327	-0.0285898	0.305335	-0.897278	-1.11247	-0.484533	-0.791345
-0.947226	-0.498094	-0.523146	-0.737024	-0.668564	-0.537929	-0.467929	-0.285215	-0.275963	-0.614898	-0.705277	-0.892087	-0.32424	0.0475929	0.114898	-1.02794	-1.14529	2.16399	-0.169852	-1.14471	-0.994239	0.433313	-0.409283	0.382597	-0.994117	-0.583135
-0.566477	0.403835	0.22227	0.0291937	0.00300667	0.501934	0.432135	-0.230328	-0.00618445	0.303065	-0.305413	0.982836	0.577719	0.423096	1.80904	0.428278	1.44749	1.58497	2.69028	-0.981664	0.384648	1.10032	0.679205	4.88253	1.27319	-0.118716
0.071357	0.337973	0.167837	-0.0267581	-0.0460337	0.426	-0.172197	-0.252751	-0.0258846	0.236032	-0.334613	-0.276047	0.511855	-0.930279	-1.00718	-1.00066	-0.990927	-0.0549468	-0.73722	-0.993571	-1.18202	0.621973	0.59972	0.50709	-0.541401	-0.15263
-0.882621	-0.791933	-0.765994	-0.607013	-0.887355	-0.361485	-0.571866	-0.637446	-0.230187	-0.913962	-0.835549	-1.1086	-0.618089	0.21681	-0.589654	-1.06823	1.44069	0.226494	1.15047	-0.147638	-0.608608	-0.456188	-0.763901	0.19876	-1.15323	-0.734438
-0.989406	0.0427876	-0.605725	-0.277528	-0.742963	0.0856707	-0.276609	-0.571422	-0.114178	-0.716593	0.102706	-0.96571	-0.424161	-0.141959	-0.0727834	-1.26848	0.610926	-0.142449	2.00781	-0.351894	0.340595	0.48647	-0.529868	-0.714982	-1.04822	-0.634585
-0.832371	-0.901215	-0.856312	-1.07949	-0.968726	-1.0027	-0.491107	-0.444773	-0.396542	-1.02519	0.014027	-0.691617	-0.727375	-0.259698	-0.354068	-0.872241	0.650195	0.290685	1.1413	-0.302155	-0.0693066	0.0981773	-0.895787	-0.670076	-0.663993	-0.79071
-0.907183	-0.681763	-0.905134	-0.893057	-0.805323	-0.107448	0.0582184	-0.410281	-0.164281	-1.08531	-0.169297	-1.23265	-0.786449	0.604955	0.435751	-0.65487	2.11193	0.502728	0.0803186	0.382933	-0.339117	0.576898	-0.967078	-0.824332	-1.09357	-0.67771
-0.0986518	0.136612	0.00141848	-0.197821	-0.195966	0.193844	-0.243422	0.146977	-0.0861143	0.0310912	0.795684	-0.424416	0.310487	-0.612095	0.367635	-0.271144	3.28896	1.82061	-0.914244	-0.781331	0.0950358	1.62795	0.356709	0.244182	-0.650435	-0.256314
-0.745597	-0.629641	-0.631865	-0.848777	-0.766513	-0.689593	-0.51446	-0.374789	-0.31531	-0.748784	0.0466172	-0.989015	-0.455791	-0.367053	-0.54828	-0.580297	1.52973	0.206304	0.0187499	0.813709	0.419951	-0.6551	-0.568039	-0.756278	-1.06535	-0.650871
-0.868547	-0.311718	-0.369112	-0.578692	-0.52979	-0.32305	-0.402004	-0.473949	-0.220216	-0.425209	-0.622649	-0.75476	-0.137858	0.903667	-0.168262	-1.18656	1.799	-0.325855	-1.03671	-0.775829	-0.265261	-0.844521	-0.184356	-0.341181	-0.893198	-0.487167
-0.490747	-0.197646	-0.920202	-1.14516	-1.02629	-0.791729	-0.637865	-0.700972	-0.419665	-0.574028	-0.456677	-0.862499	-0.804682	0.688107	-0.0763569	-0.632561	0.496084	-0.233423	0.851385	0.227112	-0.302491	-0.470936	-0.989082	-0.871943	-0.549543	-0.696487
-1.07042	-0.789909	-0.764321	-0.98493	-0.885848	-0.874371	-0.571149	-0.636756	-0.363249	-0.911901	-0.436615	-0.77634	-0.616064	-0.384344	0.0266935	-1.32339	0.789977	-0.786077	0.770651	-1.03516	-0.909114	-0.904524	-0.761458	-0.965532	-1.15213	-0.733396
-0.506505	0.545899	0.339681	0.149882	0.108787	2.72337	-0.0986494	-0.18196	0.0363088	0.447654	0.548808	-0.12284	0.719787	2.02813	0.552106	-0.430482	3.0016	0.947518	-0.031422	1.94768	0.296835	1.50253	0.850654	0.778569	-0.428812	-0.0455652
-1.09991	-0.480747	-0.822067	-1.04429	-0.937873	-0.954927	-0.461793	-0.660545	-0.384148	-0.983014	-0.865628	-1.15859	-0.685937	1.005	-0.176135	-1.01802	0.817375	0.212861	0.20912	0.639923	-0.317306	-0.390126	-0.845781	-1.05676	-0.984724	-0.769373
0.109528	0.383183	0.205202	0.0116492	-0.0123706	0.478124	0.417525	-0.237359	-0.0123617	0.282046	1.12363	-0.242735	0.557066	-0.478448	-0.168548	-0.0594811	4.40787	1.5515	-0.222155	1.0671	0.582003	1.07441	0.654281	0.566118	-0.51692	-0.12935
-0.35735	-0.704303	-0.69357	-0.00403999	-0.424114	0.456831	-0.351803	-0.243647	0.621628	-0.824773	-0.322757	-0.650185	-0.530456	1.53955	0.457745	-0.993008	2.7641	1.00185	-0.243803	0.943768	-0.164631	0.0451911	-0.658144	-0.85376	-0.816348	-0.689316
-0.786805	-0.678447	-0.672202	-0.414193	-0.802854	-0.745864	-0.531724	-0.217238	-0.329909	-0.798458	-0.0399353	-1.02498	-0.504599	2.43901	0.254568	0.151594	0.787154	0.829973	0.503968	1.35517	1.18546	0.445424	-0.626941	-0.820002	-1.09178	-0.387461
-0.826922	-0.725963	-0.711472	-0.930606	-0.45637	-0.800646	0.358489	-0.614985	-0.0373224	-0.846818	-0.806301	-1.05999	-0.552117	-0.384692	-0.0503994	-1.15835	0.422323	0.418933	0.431468	-0.536935	-0.631379	0.133126	-0.684285	-0.882041	-1.1175	-0.700469
-0.788117	-0.680001	-0.673486	-0.891561	-0.804011	-0.747656	-0.13695	-0.0285698	0.171068	-0.80004	-0.0426913	-0.202625	0.0526748	0.156831	-0.417633	-0.0127523	0.0592025	0.553005	0.824196	0.438698	0.496966	0.371406	-0.628817	-0.0924196	0.420315	-0.676803
-0.759866	-0.646541	-0.645832	-0.359981	-0.779097	-0.709078	-0.520438	-0.587945	-0.320365	-0.765984	0.541805	-1.00147	-0.472692	0.0870015	-0.467345	-0.943423	2.10783	0.554629	0.65357	0.113259	0.289344	-0.366313	-0.588435	-0.00504353	-0.433089	-0.659573
-0.776873	-0.666684	-0.66248	-0.880247	-0.794095	-0.0726769	-0.527562	-0.594803	-0.32639	-0.786485	-0.272723	-1.01631	-0.492835	0.503029	1.26367	-0.960715	0.513696	0.591853	0.726785	1.10018	0.154531	-0.314743	-0.612744	-0.804643	-1.08541	-0.669945
-0.871718	-0.319229	-0.37532	-0.585073	-0.535383	0.728506	-0.404661	-0.476506	-0.222462	-0.432854	-0.218289	-0.0827172	-0.14537	2.38065	0.607897	-0.925582	1.77404	0.413188	0.840848	0.549988	-0.0252623	-0.730076	-0.193421	-0.350988	-0.897265	-0.491035
-0.626792	-0.738887	-0.722154	-0.941586	-0.847858	-0.815547	-0.199438	-0.108765	-0.198454	-0.859973	1.84762	-0.332792	-0.565042	0.132728	0.601637	0.264748	0.471671	0.624282	-0.218922	-0.0133877	0.63616	-0.145364	-0.699883	1.05927	-0.0417008	-0.707124
-1.03736	-0.71161	-0.699609	-0.918413	-0.827547	-0.784098	-0.543454	-0.610098	-0.339828	-0.83221	-0.799938	-0.272495	-0.537763	0.356925	-0.556234	-1.30099	1.34606	0.289928	0.348479	0.150953	-0.752833	-0.696241	-0.666963	0.513385	-1.10973	-0.693078
-0.88451	1.42903	-0.767844	-0.610816	-0.889022	-0.879286	-0.572657	-0.184054	-0.231526	-0.91624	-0.0480293	-0.127373	-0.620327	0.931938	0.62173	0.0749185	0.441924	0.940541	0.0916679	1.21314	0.531949	0.991899	-0.766602	0.189993	-0.913673	-0.735591
-0.993312	-0.607265	-0.613372	-0.829768	-0.749852	-0.663795	-0.283155	-0.359552	-0.119714	-0.72601	-0.753677	-0.972528	-0.433414	1.7232	0.988263	0.355278	0.583593	0.765182	1.0228	1.34723	0.48664	0.941046	-0.541035	-0.727062	-1.05323	-0.639349
-0.162329	-0.71881	-0.70556	-0.482772	-0.832908	-0.792399	-0.362066	1.51196	-0.186443	-0.839538	0.580104	-0.671564	-0.544963	0.0516559	0.233086	0.0360993	0.254079	0.524069	1.53379	-0.714596	0.154189	0.47463	-0.675653	-0.872702	-0.550487	-0.429028
-0.56429	-0.689535	-0.681366	0.500224	-0.81111	-0.758647	-0.341356	-0.228563	-0.16893	-0.809743	-0.303116	-0.223699	-0.515688	0.875293	0.224274	0.277038	1.86175	0.169136	1.09583	1.79953	0.539089	0.693289	0.0225684	0.599849	-0.205507	-0.681712
-1.04406	-0.727484	-0.712729	-0.931898	-0.839366	-0.8024	-0.549069	-0.615503	-0.344577	-0.848366	-0.806976	-0.684347	-0.553638	0.166724	0.033279	-1.01291	-0.149171	0.663091	-0.325321	0.75495	-0.841459	-0.704209	-0.686121	-0.884027	-1.11833	-0.701252
-0.698004	-0.795118	-0.768626	-0.989356	-0.889726	-0.368828	-0.416049	-0.63853	-0.364807	-0.917202	0.146582	-0.457089	-0.621274	0.205591	-0.367253	-0.817047	0.929771	1.29577	0.737068	-0.155697	1.12893	-0.348436	-0.767744	0.186287	-0.434192	-0.736078
-0.630058	-0.0451831	-0.888701	-0.352262	-0.775714	-1.04788	-0.51883	-0.180008	-0.408264	-1.06507	0.818484	-0.778244	-0.766565	0.340698	-0.308271	-0.0856548	0.976844	1.82449	0.325085	0.825211	1.07037	-0.174533	-0.943083	-1.16203	-0.587291	-0.810889
-1.01236	-0.65239	-0.650666	-0.36992	-0.783452	-0.0397172	-0.10765	-0.589936	-0.322115	-0.771937	-0.773683	-1.00578	-0.478541	1.02629	0.626172	-0.445045	2.07436	0.918653	0.110599	1.26562	0.749371	1.0259	-0.595494	-0.0203173	-1.07767	-0.662585
-0.815	0.869067	-0.264278	-0.470932	0.349415	-0.176806	0.0156609	-0.0719322	-0.182274	-0.296109	-0.566413	-0.661296	-0.0110083	1.49868	0.163329	0.0560377	0.469252	1.82652	0.965095	0.245585	-0.538945	-0.696358	-0.0312732	-0.175565	-0.253823	0.120839
-1.08301	-0.819733	-0.78897	-1.01027	-0.908055	-0.908757	-0.285228	-0.646911	-0.37217	-0.942256	-0.290488	-0.820291	-0.64589	1.02746	-0.131447	-0.972181	-0.121432	0.145401	0.823989	0.160797	0.0237179	-0.382412	-0.797451	-1.00447	-0.941356	-0.748753
-0.56197	-0.41215	-0.452116	-0.664012	-0.604571	-0.438841	-0.437529	-0.508142	-0.00299086	-0.527426	-0.30068	0.38946	-0.238293	-0.0133989	0.840973	-0.0325876	-0.366289	-0.273266	0.541318	-0.680857	-0.499704	0.906262	-0.305561	1.68636	-0.0523327	-0.538881
-0.644885	0.218101	-0.834302	-1.05686	-0.677694	-0.552065	-0.343432	-0.665585	-0.388576	-0.627378	-0.549235	-0.632747	-0.700742	1.50498	0.154063	0.424134	0.600881	0.339557	0.331488	1.3551	0.676784	-0.0924966	-0.863647	-0.600532	-1.19798	-0.776996
-1.06084	-0.767219	-0.745569	-0.565022	-0.868953	-0.848212	-0.563124	-0.629031	-0.356462	-0.888808	-0.615515	-0.742903	-0.593374	0.687302	-0.793258	-1.18196	0.720566	-0.0835399	0.916931	0.255916	-0.181754	-0.724153	-0.734075	-0.935907	-1.13984	-0.721713
-0.455808	-0.762611	-0.74176	-0.557192	-0.865522	-0.842898	-0.393053	-0.627462	-0.355083	-0.884117	-0.611428	-0.385232	-0.588765	0.191063	-0.300642	-0.9068	0.740135	0.0805135	0.667544	0.356996	-0.234404	-0.602333	-0.153813	-0.308137	-0.621639	-0.71934
-0.579901	0.372037	-0.469668	-0.682054	-0.620384	-0.463326	0.124746	0.581504	0.225217	-0.549041	-0.319511	-0.844409	-0.259531	2.78969	2.16191	0.622349	0.353713	1.66397	-0.471247	3.08938	2.31423	1.46468	-0.331192	0.551566	-0.95908	-0.549817
-0.488266	-0.324853	-0.379968	-0.589851	-0.53957	-0.338194	-0.406651	-0.478421	-0.224145	-0.438578	-0.223275	0.582428	-0.150994	1.36701	-0.34003	-0.667278	0.911627	0.552188	1.35838	0.869244	-0.0336433	-0.84617	-0.200208	0.834981	-0.405417	-0.493931
-0.394702	-0.828901	-0.796547	-0.321591	-0.914881	-0.446727	-0.439949	0.187331	-0.374912	-0.951586	-0.125014	-0.833801	-0.655058	1.30856	1.38342	0.776718	0.837044	0.849382	0.1589	1.01852	1.49203	0.839377	-0.808515	-1.01644	-0.729324	-0.542403
0.0200913	-0.480779	-0.508835	-0.722315	-0.655672	0.355994	0.342586	-0.273424	-0.270784	-0.597276	0.310604	-0.320787	-0.306925	-0.7413	0.406304	0.283396	-0.162404	-0.462843	0.764368	-0.456417	-0.574084	2.08289	-0.388386	-0.561916	-0.57428	-0.183896
-0.702558	-0.446635	-0.917089	-0.468981	-0.826864	-1.08748	0.297493	-0.340077	-0.0236206	-1.10003	0.0199489	-1.04874	-0.536847	1.43335	0.0762854	-0.167351	1.35063	0.634646	-0.111514	0.821726	0.929611	0.79524	-0.984535	-0.172566	-0.108352	-0.692607
-0.563159	0.411697	0.228767	0.0358725	0.00886046	0.510998	-0.146119	-0.227651	-0.00383291	0.311066	-0.301928	-0.221725	0.585581	0.431618	-0.149072	-0.979564	0.241619	-0.00715672	2.22964	-0.681875	-0.0540307	-0.753748	0.688693	0.603347	-0.501481	-0.114668
-0.360833	-0.17392	-0.255226	-0.461628	-0.427186	-0.164178	-0.353263	-0.427033	-0.178998	-0.284961	0.854779	0.13142	-5.54992e-05	1.52837	-0.36723	-0.842424	-0.298994	0.13095	0.0610041	-0.316089	-0.385779	-0.693609	-0.0180553	1.22911	0.911281	-0.416213
-0.874701	-0.326295	-0.381159	-0.591076	-0.540644	-0.339856	-0.407161	-0.478912	-0.224576	0.488693	-0.224554	-0.765501	-0.152436	2.59923	0.90506	-0.668516	0.57121	1.58478	0.818071	1.36073	0.95318	-0.159342	-0.201948	-0.360214	-0.901091	-0.494673
-0.7553	-0.641132	-0.641362	-0.85854	-0.775069	0.675325	-0.518524	-0.586103	-0.318748	-0.760479	-0.238738	-0.997482	-0.467283	-0.0617838	0.0503408	-1.28082	1.25599	-0.011623	-0.196808	2.611	0.709579	-0.285887	-0.581907	-0.771281	-1.07157	-0.656788
-0.31003	-0.488769	-0.515439	-0.729102	-0.661621	-0.527177	-0.464631	-0.278865	-0.273174	-0.605407	0.296435	0.220094	-0.314915	0.675093	-0.636047	-0.593369	-0.312685	0.503087	0.0745391	-1.00744	0.0269212	0.733209	-0.398029	0.406947	1.04161	-0.578334
-0.95701	-0.521271	-0.542301	-0.14714	-0.685822	-0.56465	-0.476127	-0.545295	-0.282896	-0.638487	-0.715553	-0.909165	-0.347418	0.00362423	-1.1539	-1.24653	-0.88461	-0.960787	-0.0207075	-0.759762	-1.20121	-0.870816	-0.437254	-0.614785	-1.00667	-0.59507
-0.976334	0.104719	-0.580132	-0.795601	-0.719906	-0.617426	-0.492319	-0.560879	-0.296588	-0.685076	-0.735847	-0.942894	-0.393195	1.00912	-1.04701	-1.0674	-1.03399	-0.968205	-0.15485	0.178639	-0.758585	-0.87656	-0.492497	-0.674551	-1.03145	-0.272737
-0.706858	1.38141	-0.593943	-0.253308	-0.732348	-0.636692	-0.49823	-0.566569	-0.301586	-0.702084	-0.452842	-0.472542	-0.409906	-0.114916	0.73699	-0.139773	1.13681	-0.121658	0.372063	0.734472	0.290476	-0.385484	-0.512665	-0.69637	-0.685801	-0.627245
-0.595318	0.729098	-0.810042	-0.0288455	-0.927039	-0.938152	-0.173066	1.08642	-0.144345	-0.968205	-0.684686	-1.14787	-0.671387	2.05567	0.739804	0.575323	0.679963	0.645075	0.183321	1.21161	1.1104	1.3603	-0.828221	-0.523881	-0.329613	-0.356557
-0.7138	0.0548528	-0.600739	-0.267278	-0.738471	0.0995811	-0.501138	-0.12892	-0.304045	-0.710453	-0.173364	-0.00805269	-0.418129	1.79777	-0.282357	0.0288432	0.987021	0.914594	1.09895	1.99544	2.19714	0.987077	-0.522588	0.137433	-0.694706	-0.631479
-0.598179	0.328739	0.160205	-0.0346032	-0.0529097	0.415353	-0.175463	-0.255895	-0.0286468	0.226633	-0.338707	-0.282851	0.50262	-0.932782	0.0619384	-0.55476	-0.703215	0.193101	2.92958	-0.99524	-0.758545	0.219314	0.588575	0.495033	-0.546401	-0.157385
-0.821848	-0.201095	-0.277686	-0.484714	-0.447421	1.00091	0.00418424	-0.436286	-0.187127	-0.31262	-0.113541	0.0913724	-0.0272317	0.611022	-1.09923	-1.15491	-0.707268	-0.9089	3.04624	-0.153061	-0.552132	-0.830641	-0.0508517	-0.196746	-0.833298	-0.430206
-0.953986	-0.514109	-0.536381	1.09635	-0.680489	-0.556392	-0.473594	-0.542856	-0.280753	-0.631198	-0.712377	-0.903888	-0.340255	0.0172118	-1.15268	-1.03711	-1.14825	-0.959626	-0.636832	-0.0995462	-1.29745	-0.869917	-0.42861	-0.605433	-1.00279	-0.591382
-0.939998	-0.480971	-0.508994	-0.722478	-0.655815	-0.518187	-0.461873	-0.531574	-0.270841	-0.597471	-0.697686	-0.879471	-0.307117	2.95544	-0.241165	-0.801294	-1.00221	-0.708628	2.09613	0.0913647	-0.574292	-0.770666	-0.388618	-0.562167	-0.984846	-0.574319
0.31413	-0.410221	-0.792923	-0.662373	-0.911616	-0.436617	0.588961	0.479888	0.122084	-0.947124	-0.29897	-1.13261	-0.650673	-0.347098	1.34113	-0.622013	-0.0581864	0.869988	-0.66654	0.144369	0.737156	0.910618	-0.803223	0.0711341	-0.946536	-0.751216
0.0593797	-0.848162	-0.812465	-0.370679	-0.347472	-0.491141	0.928226	-0.257581	0.320417	-0.97119	-0.514094	-0.862185	-0.283657	1.39502	0.457954	-0.334031	1.89148	0.948785	0.0516568	0.839965	1.30342	1.53908	-0.83176	-0.531538	-1.18367	-0.763391
0.370499	0.0485839	-0.603329	-0.819446	-0.740805	1.57663	0.180817	-0.570435	-0.304983	-0.058502	-0.177533	-0.489278	-0.421263	0.561335	-0.0673395	-0.162521	1.33256	1.11358	1.08333	1.97957	1.39489	1.94688	-0.526371	0.969693	-0.000997087	-0.633093
-0.921536	0.364333	-0.472851	0.676597	-0.623252	-0.467767	-0.446404	-0.516685	-0.257761	-0.552962	-0.322926	-0.847248	-0.263383	0.814743	0.366081	-0.53439	0.493884	0.611647	0.695339	0.894937	-0.418305	-0.759691	-0.335841	-0.505068	-0.961166	-0.5518
-1.09645	-0.464328	-0.815282	-0.379365	-0.643422	-0.498999	-0.59296	-0.525907	-0.381692	-0.974658	-0.861988	-1.15254	-0.677728	1.47596	-0.74743	-1.00862	-0.85307	-1.01431	0.0326813	-0.0885585	-0.189029	-0.863671	-0.835873	-0.540437	-0.766149	-0.565749
-0.915454	2.02511	-0.460944	-0.673087	-0.612525	0.489611	0.424573	-0.233967	-0.253451	-0.538299	0.0516065	-0.836632	-0.248976	0.853787	0.534938	1.34999	1.42973	0.906471	-0.210476	0.934003	0.704694	0.472581	-0.318454	-0.486258	-0.069686	-0.544382
0.130115	0.819163	-0.795155	-0.666962	-0.607156	-0.917385	-0.14758	1.17228	0.487385	-0.949872	0.973585	-0.831319	-0.653374	-0.0190448	0.340094	-0.274098	1.52969	0.65719	0.0476604	0.581527	0.890534	1.31159	-0.806483	-1.01424	-0.280845	-0.752606
-1.06669	-0.781086	-0.757029	-0.588582	-0.879278	-0.864199	-0.568029	-0.477913	-0.36061	-0.902921	-0.424881	-0.763338	-0.607241	0.627173	0.44311	-0.535022	0.49266	-0.186932	0.961666	-0.120185	0.278629	0.187845	-0.75081	-0.954013	-1.14735	-0.728853
-0.971318	-0.555163	-0.570312	-0.785507	-0.711058	-0.603726	-0.00447764	-0.556834	-0.293033	-0.672982	-0.730579	-0.934138	-0.381311	1.23626	-0.575995	-0.864983	0.48506	-0.190744	0.681334	-0.413512	-0.376853	-0.531935	-0.478157	0.233571	-1.02502	-0.612521
-0.51301	0.530492	-0.404189	-0.614748	-0.561392	0.647961	-0.417017	0.113988	-0.232911	-0.468406	-0.641465	0.517646	-0.180301	1.0399	0.687383	-0.4393	1.49462	0.93004	-0.0494824	2.07975	-0.317009	-0.183817	-0.235577	0.758452	-0.437155	-0.509021
-0.544863	0.455037	0.264586	0.0726913	0.0411312	0.560966	-0.130789	-0.212895	0.00913067	0.355177	-0.282713	1.05829	0.628922	-0.898553	1.32673	-0.967163	0.9071	0.29544	-0.137929	0.864812	-1.16616	-0.74831	0.740998	0.659934	-0.478013	-0.0923517
-0.831007	-0.22279	-0.295616	-0.503145	-0.463575	-0.220522	-0.370549	-0.443672	-0.193616	-0.334701	-0.132778	-0.689235	-0.0489275	-0.256194	-0.23546	-0.579665	1.1566	0.898784	1.15172	-0.360262	-1.12034	-0.705874	-0.0770342	-0.225073	-0.845045	-0.441377
-0.750512	-0.635461	-0.636675	0.683974	-0.770847	-0.696304	-0.516519	-0.584172	-0.317051	-0.754708	-0.498687	-0.993304	-0.461612	1.74917	1.19623	-0.415981	1.39147	0.194042	-0.532147	1.55721	1.46519	0.326178	-0.575064	0.0238882	-1.0685	-0.0325173
-0.610182	-0.212733	-0.711314	-0.930444	-0.838092	-0.800426	-0.18552	-0.265576	-0.344065	-0.846624	-0.578764	-1.05985	-0.551926	1.42318	0.212876	0.750188	0.612402	0.585774	-0.469646	0.576269	1.03698	0.262283	-0.684055	-0.211941	-0.561797	-0.700371
0.504132	-0.641848	-0.641954	1.67655	-0.775603	-0.0154099	0.114693	1.24286	-0.318962	-0.761208	2.14224	-0.118288	-0.467999	3.01055	0.252625	0.0855026	2.24491	1.43824	-0.199117	2.06676	1.67753	1.43615	-0.582772	-0.772217	0.221025	-0.657157
-1.00578	-0.636798	-0.63778	-0.854858	-0.771842	-0.697845	-0.516991	-0.584628	-0.317451	-0.756068	-0.766771	-0.994289	-0.462949	-0.0523875	-1.17363	-1.27958	-0.9486	-0.979509	-0.359255	-0.734471	-1.31407	-0.885312	-0.576677	-0.765623	-0.743243	-0.654557
-0.906687	-0.820437	-0.789552	0.410824	-0.908579	-0.909569	-0.433961	-0.64715	-0.37238	-0.942972	-0.662703	-0.821329	-0.646594	1.47699	-0.990666	-1.33213	-0.973071	-1.00927	0.328626	-0.371039	-1.11224	-0.908355	-0.798301	-0.45914	-0.715576	-0.749116
-0.57834	-0.431538	0.199046	-0.33758	-0.919552	-0.92656	-0.0160657	-0.239895	-0.0145894	-0.547159	-0.67577	-0.843047	-0.661332	1.8147	1.06701	0.396116	0.730086	0.231182	0.242251	1.27523	1.01038	1.11571	-0.32896	0.556394	-0.302391	-0.133185
-0.492218	0.125105	-0.75958	-0.207597	-0.881577	-0.34359	-0.408306	-0.634804	-0.361533	-0.906063	-0.630547	-0.767887	-0.610328	1.96912	0.276246	0.629617	-0.0229484	0.322811	-0.25821	1.02262	1.06803	0.636479	-0.754535	-0.364442	-0.410486	-0.730442
-0.887768	-0.79803	-0.771033	-0.991829	-0.563691	-0.883734	-0.574022	-0.639521	-0.365678	-0.471548	-0.447416	0.186039	-0.183389	-0.0435811	-0.749558	-1.19959	0.752492	0.708738	-0.573399	-0.00370263	-0.798487	-0.850234	-0.771258	-0.976135	-0.201823	-0.737577
-1.07423	-0.359064	-0.771783	-0.992601	-0.892571	-0.884781	-0.418752	-0.639831	-0.365949	-0.92109	-0.643639	-0.789646	-0.625094	0.192133	-0.825756	-1.20011	-0.0638395	0.134777	-0.447689	-0.403918	-1.27645	-0.905657	-0.772354	-0.977321	-0.680651	-0.738045
-0.535592	0.476997	-0.426295	0.0913471	-0.581308	-0.40282	-0.426478	-0.497505	-0.240911	0.377527	0.107368	-0.17361	-0.20705	0.269905	-0.983441	-0.715397	-0.173284	1.14742	1.64765	0.117168	-0.69829	-0.745554	-0.267857	0.688607	-0.0015807	-0.522794
-0.50367	-0.94024	-0.888565	-0.858996	-0.997784	-1.04769	-0.413104	-0.38298	-0.408215	-0.761026	-0.371822	-0.777882	-0.766401	-1.19577	-0.103804	0.342265	0.426833	1.39061	1.11389	0.340603	-0.303522	-0.548744	-0.942885	-1.16181	-0.101833	-0.810804
0.13773	-0.0348858	-0.886573	0.167873	-0.547771	-0.350892	-0.197621	0.440094	-0.137412	-0.449788	0.567586	-0.772554	-0.763991	0.110641	0.830781	-0.332239	1.38532	1.0691	0.346208	1.49628	0.928541	-0.129983	-0.939976	-0.372712	0.234561	-0.499602
-0.504827	-0.642583	-0.642561	-0.859772	-0.77615	-0.704514	-0.519038	-0.586597	-0.319182	-0.155128	-0.240668	-0.119911	-0.468734	1.06616	0.0471205	-1.11063	1.02967	0.372286	0.497406	1.30817	0.0582858	-0.811224	-0.583658	0.00529216	-0.749508	-0.657535
1.28958	-0.232257	-0.30344	0.343913	-0.470624	-0.231437	-0.373898	-0.446895	-0.196448	-0.344336	1.19757	-0.69621	-0.0583945	1.37027	1.98926	-0.0117561	3.36396	2.02222	0.826236	2.1786	3.37701	0.175859	-0.0884591	-0.237433	0.239894	-0.446251
-0.78115	-0.671749	-0.666666	-0.88455	-0.797867	-0.738142	-0.529354	-0.0173316	-0.327906	-0.791641	-0.27946	-1.02004	-0.497901	1.56232	1.04752	0.00849917	-0.0256876	0.577077	-0.129328	0.976608	-0.320124	-0.605081	-0.618858	-0.811257	-0.781094	-0.672554
-0.44195	-0.269996	-0.33463	-0.543248	-0.498724	-0.274947	-0.387247	-0.459744	-0.207736	-0.382746	0.684401	-0.0101641	-0.0961348	1.79311	-0.44926	-1.17463	0.327804	0.649979	2.13518	1.34843	-0.0831433	-0.353023	-0.134004	-0.286707	-0.346009	-0.465684
-0.564988	0.407364	-0.863223	-0.806896	-0.974951	-0.632754	-0.613478	-0.677499	-0.399043	-0.698608	-0.595777	-0.467509	-0.735736	-0.911473	-0.714232	-0.980804	-0.431035	-0.917004	-0.000849186	-0.445373	-0.637386	-0.589044	-0.111207	-0.262043	-0.682102	-0.795015
-0.75884	-0.645325	-0.644828	-0.862102	-0.778192	-0.0234277	-0.520008	-0.587531	-0.320002	-0.764747	0.545038	-0.125974	-0.471477	-0.71424	0.0410319	-0.94238	0.142432	0.942694	-0.0364069	0.652549	-0.591614	-0.662972	-0.586968	-0.776757	-0.109752	-0.658947
-0.754407	-0.640074	-0.640488	-0.857641	-0.774282	-0.701623	-0.51815	0.841203	-0.318431	-0.759403	-0.502777	-0.555535	-0.466225	0.102773	-0.151791	-0.766549	0.597215	0.475413	0.157516	0.5614	-0.665613	-0.885723	-0.580631	-0.769901	-0.0983788	-0.656244
-0.724928	0.873362	-0.786196	-1.00742	-0.905556	-0.904887	-0.580512	-0.214294	-0.371166	-0.93884	-0.471819	-0.192819	-0.642533	0.245177	0.238397	0.119548	0.667806	1.11362	-0.26654	0.706881	-0.422743	-0.21876	-0.793401	-0.448537	-0.0227554	-0.747025
-0.128447	-0.345389	-0.39694	-0.607297	-0.554861	-0.36187	-0.413915	-0.485413	-0.230287	-0.459479	-0.637577	-0.77957	-0.17153	-1.11548	0.706853	-0.684907	1.35719	0.0812209	0.232893	0.336462	-0.790455	-0.848746	-0.224992	-0.385144	-0.427657	-0.504505
-0.603136	-0.720208	-0.706716	-0.925718	-0.833949	-0.196098	-0.546495	-0.436459	-0.3424	-0.840962	-0.343912	-1.05575	-0.546362	0.469507	0.14047	-1.30345	1.30319	0.351675	0.91606	0.502635	0.00950762	-0.700557	-0.67734	-0.197412	-0.271944	-0.697506
-0.87669	-0.331007	-0.385054	-0.595078	-0.544152	-0.345289	-0.408827	-0.17144	-0.225985	-0.444841	0.173737	-0.100073	-0.157148	0.36457	-0.346334	-1.19208	0.561641	-0.488602	0.802883	1.67532	-0.657729	-0.391301	-0.207635	0.818912	0.07948	-0.497099
1.82701	1.04632	-0.757608	-0.589772	0.141096	-0.338087	-0.406618	0.144017	-0.0874144	-0.903634	1.803	-1.10112	-0.607941	1.24343	0.44048	0.248222	2.09318	1.81145	0.153371	1.69565	1.45245	0.874253	-0.200096	-0.35821	-1.14773	-0.729213
-0.632615	0.247166	0.0927875	-0.103902	-0.113648	2.03454	1.37254	-0.283668	-0.0530463	0.14361	0.283926	-0.342957	0.421044	-0.552173	0.499781	0.248959	1.46151	1.57189	1.36025	1.9449	0.617472	0.717276	0.49013	0.388527	1.01869	-0.199388
-0.547733	-0.114112	-0.670561	-0.888553	-0.801376	-0.0952235	0.0657196	0.167712	-0.329315	-0.796437	1.21015	-0.1948	-0.502614	2.45247	1.50834	0.4791	2.66337	1.2924	1.50204	2.78771	1.95644	1.08547	-0.624545	0.651057	-0.177191	-0.0958527
-0.547688	0.448344	0.259055	0.0670052	0.0361475	0.553249	-0.133157	-0.215174	0.00712866	0.348365	0.462307	-0.194722	0.622229	1.84306	0.164057	0.961987	-0.03605	0.290016	0.843053	0.551349	0.204322	-0.537447	0.73292	0.651195	-0.481637	-0.0957982
1.29029	0.271444	0.112853	-0.0832769	-0.095571	0.349296	-0.195729	0.238788	-0.0457844	0.16832	0.305453	-0.325068	0.445323	-0.539013	0.270911	0.276747	0.112145	-0.587572	-0.353134	-0.732583	-0.577232	0.176178	0.51943	0.420226	-0.577425	-0.186887
-0.572168	0.390355	-0.686507	-0.443602	-0.815742	1.1125	1.19095	-0.0500256	0.314653	-0.816075	-0.0706302	-0.237451	-0.521909	1.4387	0.392741	0.102066	1.72588	0.067015	0.104531	0.782962	1.62072	0.947122	-0.64783	1.28452	0.663185	-0.684915
0.392534	0.718381	-0.326547	-0.534939	-0.491441	0.864584	0.654656	0.543121	-0.204811	-0.372791	1.1356	0.00424934	-0.0863538	0.764077	-0.440909	-0.0517563	2.15084	1.30177	1.03108	0.844242	1.91871	1.6178	-0.1222	2.28148	-0.335416	-0.460648
-0.712774	-0.80678	-0.421204	-0.999263	-0.89841	-0.893822	0.186971	-0.6425	-0.368295	-0.929072	-0.842131	-1.11954	-0.632936	0.164504	-0.39115	-1.08098	0.79187	-0.0268561	0.282067	-0.0290116	-0.283583	-0.310322	-0.781818	-0.423476	-1.16127	-0.742083
-0.757985	-0.347063	-0.889658	-0.608718	-0.998768	-0.706508	0.636921	-0.688389	0.213768	-1.06625	-0.901886	-1.21885	-0.767723	0.414669	-0.159752	-0.771399	0.529032	0.0790514	0.22848	0.655846	0.174876	0.0462083	-0.944479	-0.775434	-1.07329	-0.658426
-0.778118	-0.668158	-0.663698	-0.8815	-0.795193	-0.734001	-0.124383	-0.206729	0.526617	-0.787986	-0.527679	0.244029	-0.49431	0.0342739	0.0877901	-1.12527	0.930507	0.125157	1.7228	0.681411	0.769001	-0.316408	-0.614524	-0.0614938	-1.0862	-0.670705
-0.962887	-0.535193	-0.844566	-1.06741	-0.696188	-0.580701	-0.232169	-0.669813	0.133863	-1.01072	-0.721725	-0.660199	-0.713161	2.07478	-0.49546	0.0581676	0.666589	0.348269	0.144687	0.502129	0.5108	-0.0338153	-0.878634	-0.632962	-1.2047	-0.783391
-0.889769	-0.361989	-0.410659	-0.621399	-0.567221	-0.381009	-0.419786	-0.491064	-0.235252	-0.476374	-0.644936	-0.145731	-0.188131	-1.11998	-0.228352	-0.950053	1.79382	1.05437	0.446062	2.05003	-0.682913	-0.850829	-0.245025	-0.406818	-0.920419	-0.513053
-0.811056	-0.707171	-0.695941	-0.914642	-0.824241	-0.77898	-0.541884	-0.427582	-0.338501	-0.827692	-0.562271	-0.262683	-0.533324	-1.06944	-0.0962568	0.221529	0.68109	1.42147	0.680882	1.41238	-0.459329	-0.360465	-0.661606	-0.857505	-0.243705	-0.690793
-1.01409	-0.656484	-0.65405	-0.871582	-0.7865	-0.720542	-0.523955	-0.393067	-0.32334	-0.776104	-0.259157	-0.15064	-0.482635	0.0627488	-0.679804	-1.11859	0.868255	1.09346	0.948246	0.51097	-0.8434	-0.887782	-0.600435	-0.791326	-0.133921	-0.664693
-0.878371	-0.722341	-1.02861	-1.03722	-1.02782	-0.498742	-0.592921	0.133571	-0.42028	-0.974545	0.28293	-0.391353	-0.93586	0.252041	0.244885	-0.491248	0.648912	0.596896	-0.420747	1.03216	0.248619	-0.555814	-1.14739	0.134186	0.00309859	-0.831574
-0.389244	-0.20757	-0.709181	-0.490215	-0.83617	0.391501	-0.365165	-0.43849	-0.343292	-0.843997	1.0237	-0.298095	-0.549344	1.29743	0.132322	-0.71414	1.19313	1.01194	1.35188	1.23808	0.979366	-0.572655	-0.68094	-0.878422	-0.557603	-0.699042
-0.622688	0.270681	0.112222	-0.0839249	-0.0961389	0.348417	0.337936	-0.275662	-0.0460125	1.70387	0.304777	-0.32563	1.9541	1.09693	2.07445	0.707803	0.947534	2.59231	0.0883227	1.17728	1.8763	1.12265	0.518509	0.41923	1.05689	-0.18728
-0.248523	-0.0408973	-0.640306	-0.857454	-0.774118	-0.0108123	-0.30621	0.0261048	-0.318365	-0.759179	-0.502582	-0.555211	-0.466005	1.56422	0.462287	0.433411	0.376734	0.57305	-0.543734	1.42828	1.36322	0.46712	-0.580366	0.0124164	-0.0979024	-0.347717
0.455818	-0.130368	-0.82996	0.830916	-0.669871	2.86794	1.36114	1.22314	-0.387005	0.135415	0.440593	-0.893381	-0.695489	1.44613	0.237786	0.451191	1.58308	1.01864	0.475169	2.06101	1.75782	1.5427	-0.857307	-0.104401	1.00561	-0.203534
-0.718293	1.32723	-0.07495	-0.276321	-0.264769	0.0873093	0.631549	-0.352768	0.270015	-0.0629549	-0.464851	-0.492502	0.21808	0.0332449	1.7908	0.0166604	2.74498	1.41802	0.132472	0.57688	0.863964	0.327083	0.245192	0.123535	-0.700469	-0.303894
-0.922952	-0.440593	-0.475623	-0.688175	-0.625749	-0.471634	-0.165245	-0.517826	-0.258764	-0.556375	-0.679785	-0.261567	-0.266737	-0.924953	-1.14013	-0.309825	-1.13467	-0.947712	-1.18777	-1.13431	-1.28749	0.241062	-0.339888	0.532749	0.333684	-0.142511
-0.794684	-0.136748	-0.224505	-0.430049	-0.399508	-0.121322	-0.340114	-0.039163	-0.16788	-0.247129	-0.545077	-0.625837	0.0371175	-1.05893	0.981821	-0.190457	-0.0612043	0.708913	1.75203	1.3113	-0.350528	-0.40771	0.0268052	-0.112731	-0.798455	-0.397072
-1.08464	0.00677959	-0.792178	-1.01356	-0.910945	-0.913232	-0.583072	-0.648232	-0.24914	-0.946206	0.0707787	-0.520081	-0.649771	-0.457422	-0.78014	-1.33304	1.55429	0.0667929	0.310005	0.447693	-0.7769	-0.908754	-0.802135	0.0746659	-0.945559	-0.750752
-0.26556	0.52779	-0.648645	-0.365764	-0.781631	1.32377	-0.313348	0.0123639	-0.145246	-0.170112	0.532751	-0.57008	-0.476095	0.557468	0.835216	-0.946345	1.87091	1.88128	-1.08804	0.850423	0.997643	0.295284	-0.592542	2.29264	-0.438618	-0.661326
-0.419381	-0.741038	-0.723931	-0.943413	-0.47882	-0.244129	-0.20172	-0.450643	-0.348631	-0.862162	0.290436	-0.337547	-0.567193	0.935728	0.678556	-0.454807	1.38317	1.34298	0.210495	2.77068	0.222809	-0.398712	-0.702479	-0.251806	-0.31706	-0.708232
0.506916	-0.308737	-0.750986	-0.181095	-0.52757	0.7527	-0.40095	0.477042	0.0588735	-0.895479	-0.00281393	-1.09522	-0.599929	0.784909	0.23235	-0.520377	1.72305	1.71137	-0.896935	2.42032	1.62838	-0.435681	-0.741986	-0.337289	-0.891584	-0.485632
0.225785	-0.233273	-0.719802	-0.51205	-0.47138	-0.232608	-0.374257	0.408637	-0.347137	-0.857077	0.972423	-0.326503	-0.562196	1.36751	0.869884	-0.300937	0.945784	1.93761	0.233921	-0.0970743	0.852059	0.111625	-0.696449	-0.895201	1.32721	-0.446774
-0.481482	-0.624149	-0.627326	-0.844112	-0.762424	-0.683262	-0.512517	-0.580321	-0.313668	-0.743195	-0.488657	0.373739	-0.4503	0.474777	0.297959	-0.748321	0.306744	1.11437	0.758558	2.27706	0.436317	-0.112454	-0.561412	-0.749108	-0.729545	-0.648043
-0.510162	-0.646795	-0.646042	-0.360413	-0.779286	-0.709371	-0.520527	-0.38647	-0.320441	-0.766243	0.0161962	-0.565439	-0.472946	1.20948	0.0377699	-0.0966372	0.794729	0.553929	-0.0415744	1.18287	0.449026	0.524859	-0.588742	-0.778675	0.207632	-0.659704
-1.06109	-0.296816	-0.356796	-0.96616	-0.869396	-0.848897	-0.563334	-0.629234	-0.35664	-0.889413	-0.824855	-0.743779	-0.593969	-1.22996	-1.11558	-1.31707	-1.10813	-0.924412	-0.191095	-0.427171	-1.26801	-0.901752	-0.734792	-0.936684	-0.885129	-0.722019
-0.830431	-0.899683	-0.855046	-0.213885	-0.967585	-0.21895	-0.609979	-0.558669	-0.396084	-0.678469	-0.432268	-0.68823	-0.725842	2.87014	-1.1027	-0.869611	-0.843756	-0.527485	0.758596	0.315332	-0.798372	-0.833192	-0.893938	-0.666075	-0.844306	-0.789921
-0.222133	-0.419365	-0.458078	-0.670141	0.00021215	-0.447159	-0.440081	-0.510599	-0.252414	-0.53477	-0.670373	-0.834077	-0.245508	1.52942	-0.296934	-0.279453	-0.676871	1.31329	1.4786	-1.13048	0.380581	-0.549559	-0.314269	-0.48173	-0.064053	-0.542596
-1.0109	-0.648918	-0.647797	-0.865154	-0.780867	-0.711818	-0.521278	-0.588754	-0.321076	-0.768403	-0.772144	-1.00322	-0.475069	0.081204	-1.07497	-1.28305	-0.737488	-0.981473	-0.394771	-0.212238	-1.15588	-0.886833	-0.591303	0.758946	-1.07579	-0.660797
-0.702788	2.72044	-0.0445933	-0.245117	-0.23742	1.65124	-0.263114	-0.340263	-0.102767	1.31764	0.136535	-0.465438	1.57461	4.72273	-0.149632	-0.318935	0.423612	-0.435441	4.45128	0.391423	-0.501674	-0.298449	0.28952	0.171493	-0.68058	0.394581
-0.683442	1.49235	-0.00671842	3.27412	0.813504	0.182493	0.719156	1.07014	3.17864	0.0210708	0.17717	-0.43167	3.03189	2.71335	3.62046	-0.670345	1.9956	3.7916	-0.122545	2.91802	2.67435	1.95212	0.344827	2.0143	0.0836724	-0.261384
2.34013	0.182507	0.039349	2.25608	0.896512	3.52412	1.7838	3.5656	0.777883	0.0778018	0.226594	0.656673	0.356383	-0.202027	2.36412	-0.231747	3.44148	2.60831	0.375639	2.57544	2.84048	3.31944	2.12741	4.0156	-0.625583	-0.232682
-0.342307	-0.695394	-0.686208	0.0186641	-0.815473	-0.138879	-0.153284	0.875542	-0.334978	-0.262628	1.85737	-0.637057	-0.521547	1.88238	1.87855	1.96904	0.0222571	1.30069	-0.371722	0.882572	1.76997	2.17577	-0.647393	-0.842129	-0.218198	-0.404914
0.926213	1.35048	1.00464	-0.266445	-0.256113	-0.645607	-0.500965	-0.569201	-0.303899	0.607707	-0.746683	-0.00696883	-0.417638	0.396709	-0.613213	-0.896166	-0.206412	-0.657455	1.48078	0.71071	-0.51868	-0.4735	-0.521996	0.138713	-0.694175	-0.631226
-0.727836	0.861881	-0.788094	-0.652445	-0.907265	-0.423143	0.607562	-0.503507	-0.120515	-0.941176	-0.661138	-0.818729	-0.64483	1.71667	0.517134	-1.09119	0.502067	0.693189	0.338967	1.37964	0.368814	0.35711	-0.796172	-0.454533	-1.16771	-0.748207
-0.84093	-0.742554	-0.725184	-0.101527	-0.850587	0.324529	0.849886	-0.451675	-0.0522099	-0.863704	-0.813657	-1.07221	-0.568708	2.40815	0.333642	-0.457842	1.9248	0.531383	0.785096	0.156755	1.49525	0.533624	-0.704308	-0.903703	-1.12649	-0.709012
-1.08033	-0.387969	-0.0805345	-1.00488	-0.903332	-0.901444	-0.278497	-0.49991	-0.243023	-0.9358	-0.845062	-0.810944	-0.639547	2.2165	0.103817	-0.234535	1.07432	0.0949601	-0.00407644	0.720918	0.736798	-0.106751	-0.789796	-0.996191	-0.934487	-0.52643
-0.984023	0.72184	-0.595186	0.299349	-0.733468	-0.638426	1.81297	-0.344569	0.675391	-0.703615	-0.743922	-0.474758	-0.41141	1.4763	0.397567	-0.516803	2.09658	1.35893	0.366334	1.79315	0.463682	0.515269	-0.51448	-0.698333	-1.04132	-0.628019
-0.121071	-0.339565	-0.763726	0.16159	-0.215738	0.163229	2.92799	-0.330349	4.20956	-0.911168	-0.23632	-0.775278	0.283932	-0.748341	0.412672	-0.551251	-0.202867	0.380232	0.380014	-0.0594104	0.248993	1.12662	-0.760588	0.796564	-0.177886	-0.269987
-0.911934	-0.964039	-0.908234	0.0342826	-1.0155	-1.07513	0.0476033	-0.696042	-0.333145	-1.08913	-0.91185	-1.03295	1.40805	-1.05974	-0.947991	-0.744228	-1.12986	-0.720837	-0.674052	-1.22894	-1.17228	0.211406	-0.971605	-1.19289	-0.948849	-0.681573
-0.765193	-0.65285	-0.893186	-0.619598	-1.00195	-1.05414	1.23909	-0.390593	1.6057	-1.07059	-0.643996	-0.574361	-0.479001	-0.00778776	-0.0757295	-1.11651	1.15214	0.584728	0.967416	-0.166383	-0.00644158	-0.29912	-0.949631	-0.404049	-1.07792	-0.813683
0.634709	0.257207	0.101086	-0.0953717	-0.106172	2.05769	-0.200765	-0.280249	0.397436	0.15383	-0.37042	-0.335558	0.431086	-0.952168	-0.510054	-0.167622	2.8611	0.862466	0.945384	2.23712	-0.382276	-0.773133	0.502248	0.401637	-0.585134	-0.194218
-0.7167	0.0479835	-0.0718303	-0.273114	-0.261958	0.0916612	-0.274771	-0.351483	-0.112624	-0.0591132	0.107314	-0.48972	0.221855	1.43228	0.481428	3.33484	1.09376	1.84243	-1.36925	2.21067	2.0909	1.94553	0.249747	0.128464	0.695131	-0.301951
-1.04179	-0.980459	-0.494764	-1.14681	-1.02773	-1.09406	-0.638551	-0.701632	-0.420245	-1.10584	-0.91913	-1.24751	-0.806621	-0.937507	-1.23232	-1.30399	-0.661953	-0.951466	-0.457829	-0.251137	-1.29063	-0.928434	-0.991422	-1.21432	-0.835629	-0.831513
-0.800812	-0.803793	-0.596031	-0.996725	-0.73423	-0.890379	-0.576061	-0.715538	-0.432461	-1.14741	-0.937238	-0.636533	-0.847466	0.233975	-1.05358	-0.891697	-0.800144	-1.04182	-0.338705	-0.256292	-0.835761	-0.906266	-1.04071	-1.26765	-0.57076	-0.740545
-1.01184	-0.65116	-0.64965	-0.867059	-0.344974	-0.0368813	-0.314208	-0.589517	-0.321747	-0.770686	-0.512607	-0.571871	-0.477311	1.98685	-1.07574	-0.947389	-0.63106	-0.981836	1.14854	-0.216292	-1.07718	-0.887114	-0.59401	-0.0171057	-0.758797	-0.661952
-0.502548	-0.341769	-0.393948	-0.604221	-0.552166	-0.357697	0.221967	0.126644	-0.229204	-0.455795	-0.635972	-0.776902	-0.16791	-0.871388	1.02125	0.601609	-0.288323	-0.350205	0.76819	-0.792127	-0.180377	0.614985	-0.220623	-0.380418	-0.90947	-0.502641
0.292884	1.51994	-0.37532	-0.585073	-0.535383	-0.33171	0.245885	1.40201	0.602714	-0.432854	2.63554	-0.760294	-0.14537	0.885346	0.921952	0.390074	0.245995	0.860265	2.45773	-0.114957	1.46968	2.03924	-0.193421	3.25098	0.0986121	-0.491035
-0.288579	-0.0883405	-0.184498	-0.388926	-0.934553	-0.949787	-0.594287	-0.528462	-0.382814	-0.978476	-0.693634	-0.590168	-0.681479	0.513136	-0.425132	-0.903181	-0.149187	-0.207002	1.02322	0.177213	-0.356575	-0.479653	0.0852257	-0.550233	-0.356935	-0.372146
0.793941	1.46411	1.9921	0.929928	-0.817583	-0.145414	-0.53872	-0.421492	-0.335826	-0.81859	0.404314	-1.03955	-0.524381	-0.625085	-0.261025	-0.523742	0.0154551	-0.901858	0.252806	0.969024	-0.736517	-0.689525	-0.650813	-0.140015	-0.517053	-0.407832
-0.901595	-0.390003	-0.433812	0.0758925	-0.58808	0.565311	1.37174	-0.500602	6.3575	-0.504886	-0.657356	0.438415	-0.216146	-0.43746	0.172989	-0.966085	1.06869	0.160937	0.612707	0.255811	-0.590693	0.849775	-0.278834	2.88135	0.902875	-0.527478
-0.87025	-0.31575	-0.753885	-0.582117	-0.532792	-0.327699	-0.566683	-0.475322	-0.359471	-0.899049	-0.829053	-0.417661	-0.603436	-0.607126	-0.961189	-1.05565	-0.855987	-0.927481	-1.44718	-0.360853	-0.957953	-0.787115	-0.746218	-0.949044	-0.895381	-0.726894
-1.05001	-0.741563	-0.724365	-0.52143	-0.84985	-0.818632	-0.554049	-0.620296	-0.348788	-0.862696	-0.813217	-0.705095	-0.567717	-0.549046	-1.19152	-0.882709	-1.19024	-0.996487	-1.832	-1.18872	-1.32826	-0.524093	-0.703112	-0.902409	-0.8567	-0.708502
-0.586255	1.15488	-0.475887	-0.688447	-0.625987	0.44792	-0.165472	-0.246278	-0.258859	-0.556701	0.027559	0.325879	-0.267057	0.372309	0.358553	-0.766907	1.07501	0.474602	2.31917	1.60617	1.30672	-0.660494	-0.340274	-0.509865	0.332992	-0.553692
-0.583305	-0.838115	-0.804162	-1.02588	-0.623385	-0.467974	-0.446467	-0.380322	-0.377668	-0.145324	-0.145439	1.21934	-0.664272	0.814258	0.434137	-0.305283	0.493487	0.806078	-0.479516	0.966887	1.04714	-0.508342	-0.819635	2.63372	0.991472	-0.551892
-0.354326	0.906386	-0.248857	-0.455081	-0.421448	-0.155293	-0.350537	-0.424409	-0.176693	0.814549	-0.0826113	0.142777	0.00765167	1.83994	2.20354	-0.838013	1.8865	2.57322	-1.18047	2.59934	-0.233162	-0.28791	-0.00875423	1.24924	-0.233615	-0.412244
-1.01301	-0.65392	-0.651931	-0.372519	-0.784591	-0.717585	-0.523048	-0.590457	-0.322573	-0.773495	-0.774362	-0.575939	-0.480071	2.44668	-0.876929	-1.28448	-0.742106	-0.792711	1.30457	0.941782	-0.761731	-0.88746	-0.597341	0.739352	-1.07849	-0.362202
-0.704871	1.39082	-0.0486719	-0.249309	-0.241094	0.123968	-0.26486	0.105707	-0.104243	-0.030594	0.132159	1.46852	0.249877	3.27468	0.295189	1.18173	2.35927	1.0537	0.573679	4.90118	2.16682	0.0290372	0.283564	1.88174	0.0286984	-0.287522
-0.23734	3.60583	-0.277338	0.985527	0.0682191	0.203942	-0.485129	-0.671776	-0.187001	-0.312192	-0.726835	-0.67294	-0.718925	0.330473	-0.744617	-0.56068	-0.195911	-1.02099	0.918787	0.472955	-0.55179	-0.743745	-0.88559	-0.648013	-0.458314	-0.251804
0.712198	-0.460209	-0.491835	3.26385	-0.640355	1.3011	1.47331	0.270757	0.899819	0.216104	0.00189456	0.283225	-0.286354	1.59653	1.38264	-0.115098	2.5993	0.310898	-0.298101	2.24016	0.608487	1.5793	-0.363561	0.481526	1.1344	-0.563628
-0.802139	2.0144	-0.239101	-0.445052	-0.412658	-0.141683	0.0372123	-0.42039	-0.173162	-0.265103	-0.552907	-0.638849	0.0194567	-0.769835	-0.720915	-0.831258	-0.280981	-0.725597	0.418809	0.485673	-1.10181	-0.552643	0.0054921	-0.13579	0.366355	-0.406166
-0.754769	0.256958	-0.888084	-0.858006	-0.99735	-1.04702	-0.624118	-0.687741	-0.408041	-1.06431	-0.768414	-0.99702	-0.765818	-0.384718	-0.816682	-1.10944	-0.840187	-0.737708	0.857207	-0.0888703	-0.706664	-0.210103	-0.581149	-0.770461	-0.909243	-0.502425
-0.988085	-0.594883	-0.603138	-0.819249	-0.740632	0.0928865	-0.502165	-0.351121	-0.112306	-0.713408	-0.177225	-0.488937	-0.421032	-0.136023	-0.176862	-1.08333	0.976836	0.175177	0.895781	0.351064	-0.348807	-0.799253	-0.526092	0.129851	-0.69785	-0.632974
-0.320996	-0.682774	-0.675778	-0.893916	-0.806076	-0.750852	-0.533254	0.156966	-0.331203	-0.802861	-0.0476076	-1.02817	-0.508926	0.30001	1.19223	-0.815421	1.07916	1.71635	0.157794	-0.373958	0.788889	-0.123601	-0.632162	-0.0996589	-1.09412	-0.67823
-0.381626	-0.545302	-0.562161	-0.777129	-0.187332	-0.592356	-0.23932	-0.553476	-0.0826459	-0.662945	-0.418744	-0.926872	-0.37145	-0.229913	0.618342	-1.05496	0.382508	1.73265	0.721792	0.351177	0.0136511	-0.525748	-0.466255	-0.64616	-1.01968	-0.607444
1.60166	-0.109046	-0.20161	-0.406515	0.462335	-0.0893825	0.468923	0.364347	0.516261	-0.218934	1.97157	-0.605424	0.064821	1.398	0.459832	1.13434	1.22102	2.03542	1.1873	0.355245	1.51238	1.16557	0.0602379	1.39852	-0.783454	-0.382808
0.204002	0.0616073	-0.777073	-0.998039	-0.897337	0.607133	-0.576607	-0.0516792	-0.238207	-0.927605	0.503748	-0.160286	-0.631495	1.57929	1.16622	0.780783	-0.161599	0.53863	-0.726129	1.77745	1.1295	0.290156	-0.780079	0.146252	0.0131067	-0.741341
-0.737973	1.23399	-0.113478	-0.315924	-0.299481	1.45905	4.51812	0.894217	0.61195	-0.110402	0.610781	-0.526852	0.171461	0.317787	2.52386	0.317089	2.82694	2.52957	0.412827	2.96806	1.28436	2.29713	0.188931	0.0626682	1.28276	0.308746
1.12796	2.15508	-0.667834	1.51694	-0.37774	1.86885	0.670629	0.943665	4.74746	-0.217374	0.220213	0.229281	-0.499314	0.328663	1.42809	0.166716	2.26877	0.664623	-0.631581	2.3003	1.36306	2.16213	-0.620563	0.66398	-1.08891	-0.0907561
1.63408	1.69922	-0.325928	0.297682	0.23833	4.25366	1.34854	0.877573	7.11878	0.624725	0.268887	-0.71626	-0.0856055	-0.561366	1.73375	-0.0506859	3.05755	1.77972	-0.114481	1.55402	1.92124	2.3571	-0.121297	-0.27296	-0.864905	0.044019
1.52226	2.88026	-0.454469	0.733281	0.00671509	0.507676	2.76684	0.612809	4.67716	-0.530325	0.0620265	-0.223848	-0.241141	1.09828	0.693004	1.37689	2.21627	0.391493	1.25638	1.69987	1.7293	1.52006	-0.308999	1.6752	0.835203	-0.116152
-0.572709	0.063496	0.748227	-0.813112	-0.977675	-0.265822	-0.384447	-0.567897	-0.400137	0.619405	-0.744985	-0.718186	-0.739394	-0.475256	-0.498097	0.0387359	0.100511	-0.813258	0.64343	0.428205	-0.557597	0.0196199	-0.124452	-1.12655	-0.86632	-0.126318
-0.661311	-0.52981	-0.549358	-0.763968	-0.69218	1.06037	-0.228361	-0.548202	-0.28545	-0.647178	-0.0906769	0.129372	-0.355957	0.756013	-0.671088	-0.640344	0.681497	1.91032	1.8242	0.131246	-0.531172	-0.782923	-0.447559	-0.625934	-0.627379	-0.599467
1.2051	0.353703	-0.696604	-0.464359	-0.824839	-0.167885	-0.3544	0.294801	-0.338741	-0.828509	2.02579	0.126681	-0.534126	0.944202	1.08035	-0.236683	1.4622	1.24565	0.209969	1.6962	1.12137	0.238109	-0.662575	0.527627	-1.10776	-0.691206
0.109899	0.383624	-0.46488	0.0120232	-0.61607	1.41391	-0.442992	-0.513401	-0.254876	-0.543145	1.12422	-0.24241	-0.253738	1.50043	0.247322	-0.52335	1.71346	0.763432	0.966981	2.53421	0.802336	0.566007	-0.3242	-0.492475	0.36184	-0.546834
-0.81926	0.326959	-0.703972	-0.479506	-0.831477	-0.790183	-0.360707	-0.434198	-0.341407	-0.837582	0.123286	-1.0533	-0.543041	2.46146	1.39727	1.3857	0.645208	0.61457	-0.28806	2.02364	2.21041	0.741897	-0.673333	-0.870192	-0.547365	-0.427049
-0.919242	-0.700807	-0.913003	-0.909235	-1.0198	-0.771643	-0.634784	-0.698006	-0.417059	-0.54743	-0.914409	-0.645034	-0.795971	-0.336969	-0.908954	-1.2979	-1.03372	-0.989882	-0.54683	-0.403297	-1.21342	-0.927098	-0.978569	-1.20042	-1.10388	-0.82603
-0.430388	-0.452803	-0.81052	0.9708	-0.927469	0.420502	0.938219	-0.388179	1.50087	-0.568803	-0.336727	-0.279561	-0.671965	0.559546	0.803952	-0.664659	1.91061	0.26041	-0.626244	0.923778	0.734032	0.617186	-0.828919	0.500864	-0.331178	-0.762179
-1.05946	-0.289108	0.042024	-0.962886	-0.866526	-0.844454	0.78174	-0.627922	1.20689	-0.402197	-0.612625	-0.0383288	3.68369	-1.22891	-0.222321	0.0427816	-0.40533	-0.0766735	-0.453591	-0.935249	-0.816661	1.065	-0.730141	-0.311661	-0.623831	-0.475525
-0.348877	0.919294	-0.243523	-0.449598	0.386814	-0.147852	1.17847	-0.422212	2.73006	-0.270549	-0.555279	0.152288	0.0141059	-1.06517	0.0133773	-0.83432	-0.485147	-0.0278545	-0.226159	-0.693419	-0.95708	0.799325	-0.000965199	1.26609	0.357664	-0.408921
-0.295642	0.474347	-0.663368	-0.88116	-0.794895	-0.73354	-0.325951	-0.400745	-0.326712	-0.787579	0.485364	-1.0171	-0.49391	-0.429036	0.0887459	-0.144626	1.14292	1.69924	0.554085	1.30217	0.383706	-0.100992	-0.614042	-0.0604498	-1.08599	-0.670499
0.787768	-0.632483	-0.634214	-0.851192	-0.768629	-0.69287	-0.0865257	0.242578	-0.316161	-0.751676	1.38563	0.795938	-0.458634	1.10722	-0.137532	0.283117	-0.498423	1.57596	0.541801	-0.401745	1.06861	-0.0478754	-0.571469	0.0316657	0.246381	-0.652335
0.245261	2.32671	0.338068	0.148224	0.107334	4.77427	-0.0993397	-0.182624	0.035725	0.445668	2.12782	-0.124278	0.717836	1.54128	2.07222	1.60889	2.99692	0.0785725	-0.0337097	3.55553	1.9856	0.381339	0.848299	0.776021	-0.429869	-0.0465701
-0.284574	0.301474	0.137671	2.55928	-0.0732108	2.15976	0.0873066	-0.0029709	-0.267162	0.198884	-0.00935722	-0.302941	0.475354	2.19059	-0.881904	-0.570363	0.139867	-0.952262	2.16463	1.3666	0.0650432	-0.574306	-0.373771	-0.546104	-0.561165	0.225136
-0.643997	0.220205	0.0705054	-0.126806	-0.133723	0.290221	0.302228	0.700643	-0.0611106	0.11617	2.20055	-0.362822	0.394083	-0.962195	0.467555	-0.199386	-1.01267	0.341603	-0.840755	-1.01486	-0.802655	0.686829	0.457592	0.353326	0.974897	-0.213271
-0.587501	1.41593	-0.696513	-0.0131149	-0.824757	0.444515	0.960321	-0.247284	-0.0210809	-0.828397	-0.327493	-0.264214	-0.00305085	2.09582	0.264863	1.28284	1.95291	1.50426	0.521637	1.98476	1.98505	1.43757	-0.662442	-0.165176	-0.820204	-0.417755
-0.819516	-0.195571	-0.704223	-0.480022	-0.831703	-0.790533	-0.545428	-0.611999	-0.341498	-0.837891	-0.3399	-0.669179	-0.543345	-0.226687	-1.00922	-0.705557	-0.993129	-0.823472	0.780883	-0.33566	-0.618308	-0.699043	-0.673699	-0.189534	-0.830307	-0.427361
-0.44509	0.691381	-0.603578	0.82006	0.217111	1.57525	2.00104	-0.570538	4.31369	-0.713949	-0.177932	-0.015645	-0.421563	0.56044	-0.17777	0.0209807	1.80651	1.21682	2.40165	1.51281	1.30643	0.169406	-0.526733	-0.71159	-0.350036	-0.633247
-0.879578	0.563115	-0.390708	-0.60089	-0.549246	-0.353176	-0.411247	-0.482845	-0.228032	-0.451804	-0.634233	-0.774013	-0.163989	-1.11343	-0.968736	-0.678434	-0.783014	-0.931062	0.780829	-0.79	-0.907403	-0.169489	-0.215891	-0.375298	-0.907347	-0.500622
0.179986	2.17208	0.274172	0.0825445	0.0497673	0.574338	-0.126687	-0.208946	0.0125999	0.366981	-0.277571	-0.181245	0.640521	0.491174	1.63578	0.0121564	1.86672	-0.524307	0.875215	0.879489	0.221668	1.60712	0.754995	0.675078	-0.471732	-0.0863795
0.0122722	-0.63609	-0.637195	-0.342225	-0.322532	0.692765	0.762422	-0.584386	4.00952	-0.755348	-0.766457	0.338545	0.140501	1.90928	-0.86475	-0.41706	0.721002	-0.00263477	1.05582	0.464688	0.400729	0.400466	-0.575822	-0.764698	-1.06884	-0.654192
-0.457683	-0.28863	-0.742678	0.248132	-0.866348	-0.296431	1.45469	-0.142584	6.46566	-0.885247	-0.823041	-0.387686	0.835443	-0.0700574	0.021588	-0.364297	1.78801	0.000822418	-0.313527	0.181415	-0.365836	1.24486	-0.729853	0.92957	-0.880696	-0.719911
-0.650214	-0.275952	-0.737439	-0.139318	-0.144689	-0.83687	0.972971	-0.461772	4.25454	-0.878796	-0.606792	-1.08314	2.30514	-0.966187	0.203324	-0.487543	1.6512	-0.296874	-0.712621	-0.0601937	-0.286875	1.09306	-0.722203	-0.923063	-1.13452	-0.220854
-0.819268	-0.612514	0.244981	-1.01158	-1.06465	-1.15123	-0.360713	-0.363127	-0.185299	-1.15631	-0.941114	-1.28405	0.396427	-0.791827	-0.313916	-0.735004	-0.703882	-0.603419	-0.716338	-0.938957	-0.801703	0.637085	-0.799318	-1.27907	-0.603901	-0.642052
0.0769522	-0.605447	-0.873597	-0.559192	-0.512699	-1.02681	-0.281869	0.288602	-0.402797	-0.72416	-0.191276	0.428861	-0.748289	-0.241888	-0.573437	-0.817531	0.647432	0.770485	0.0110263	-0.0191586	-0.194373	-0.484009	-0.921027	0.102266	-0.0233775	-0.638413
0.470699	1.49422	-0.0059444	0.955509	-0.202599	0.183573	-0.246573	0.14091	-0.0887791	0.022024	-0.427834	0.575911	0.301578	4.56784	3.85717	3.24037	1.24095	3.35203	-0.121173	3.90902	1.75152	0.0679599	0.345957	0.23255	-0.655259	-0.260902
-0.374193	0.859325	-0.268304	1.30736	-0.438968	1.02708	-0.35886	0.281923	-0.183731	-0.301066	2.68711	0.108102	-0.0158793	0.916866	0.335813	0.349252	-0.313601	1.30307	-0.586305	-0.330392	2.86799	0.487142	-0.0371515	2.55751	-0.827151	-0.42436
-0.309712	-0.488518	-0.515231	-0.728889	-0.661434	1.20319	-0.464542	-0.278694	-0.273099	-0.605152	0.296881	0.220649	-0.314664	1.69246	0.645365	0.0509906	0.657327	-0.10434	1.17463	2.92603	0.332331	-0.113538	-0.397726	-0.57202	-0.58266	-0.578204
1.80358	-0.331696	-0.385623	-0.595664	-0.544665	-0.346083	-0.0882073	0.445775	0.587799	-0.445542	-0.631506	-0.101088	-0.157836	-0.62009	1.51174	-1.19228	0.22528	0.539991	0.800662	-0.294715	0.57061	0.860329	-0.208466	-0.367265	-0.904015	-0.497454
-0.236075	-0.632483	-0.634214	0.178999	-0.768629	-0.69287	0.127944	0.86188	0.227922	-0.134569	-0.227235	-0.0975856	-0.458634	1.76451	0.0695407	0.456613	1.29272	0.298577	0.897165	0.365513	1.23289	1.39767	-0.571469	0.82332	1.23133	-0.340126
-0.591991	0.343399	-0.481502	-0.694218	-0.631046	-0.479835	-0.450106	2.44254	0.212368	-0.563615	0.719985	-0.272049	-0.273851	0.143182	2.23587	1.03821	-0.113554	-0.0514297	0.194871	0.437521	0.640669	0.92522	-0.348473	-0.518735	0.318278	0.257518
0.0758593	-0.184066	-0.699468	1.76985	-0.042063	0.432148	3.00089	0.646825	2.34187	-0.295288	0.135365	-0.660702	-0.537592	1.0721	2.41578	0.208094	1.54165	2.1706	-0.423443	1.67678	1.60505	1.88463	-0.666757	-0.863078	0.318177	-0.149884
0.359327	-0.471667	-0.501304	0.588855	0.493536	-0.50746	0.626832	-0.00603313	1.79711	-0.588001	-0.0133447	-0.872615	-0.297812	1.55306	0.688526	1.1823	2.2589	1.40937	-0.549771	1.91102	3.28111	2.40826	-0.377389	0.451606	-0.149015	-0.569528
-0.945981	-0.247256	-0.930453	-0.523929	-1.03552	-1.10613	0.0592112	-0.620797	-0.126788	-1.11649	-0.48417	-0.889915	-0.817085	1.19526	0.120437	-0.600667	0.0909837	-0.273622	0.927568	-0.24794	-0.253831	0.625492	-1.00405	-0.90433	-1.12675	-0.709259
-0.232079	-0.0214207	0.876943	0.185031	-0.766867	3.52056	-0.514628	-0.582353	-0.133384	-0.749268	-0.493948	-0.0923538	-0.456267	-0.367826	-0.0291458	-1.1035	0.0665533	-0.978426	-0.339674	0.261894	-0.653471	0.872229	0.165987	0.832591	-0.736007	-0.337688
-0.710291	-0.587823	-0.597304	-0.260217	-0.735376	-0.64138	-0.499668	-0.567953	-0.302802	-0.0436616	-0.745058	-0.478534	-0.413972	-0.651905	-0.498295	-1.07929	-1.16186	-0.971572	-0.788045	-1.04325	-1.30744	-0.225685	-0.517572	-0.701679	-1.0427	-0.294133
0.183383	-0.811444	-0.782119	-0.640163	0.0527633	0.0862517	-0.427599	0.0834317	-0.114028	-0.933819	0.103153	1.08131	-0.6376	0.263893	-0.400707	-0.473541	1.24291	0.792907	0.757051	0.730067	0.051793	-0.156468	-0.787447	0.122338	0.224684	-0.744485
0.0775731	-0.559891	-0.94829	-0.789523	-0.377565	-0.870093	-0.409739	0.520252	-0.159065	-1.13845	0.872629	-1.10437	-0.838668	0.911664	0.694413	0.296565	0.974236	0.830022	0.462982	1.33965	0.934417	1.31088	-1.0301	-0.665209	-0.16979	-0.614956
-0.643328	-0.265077	-0.732945	-0.539069	-0.85758	-0.269277	-0.557721	0.204977	-0.351893	-0.873262	1.12482	-0.361655	-0.578099	2.60078	0.801997	0.91648	1.23488	0.97435	2.01413	2.32991	2.16607	0.74971	-0.715641	-0.280285	-0.0770514	-0.212455
-0.922441	0.360045	-0.474623	-0.00800755	-0.624849	0.451447	-0.447162	1.66001	-0.258402	-0.555144	1.09286	0.918304	-0.265528	0.158971	1.45377	1.06441	-0.396458	0.477576	-0.249277	0.455576	1.3119	1.04537	-0.338428	0.535908	0.769182	-0.141265
-0.372063	-0.713016	-0.700772	1.76047	-0.828594	-0.179513	1.50187	1.35859	0.28884	0.236644	0.364976	-0.663026	-0.539169	0.209854	0.33969	-0.0977746	0.85366	0.286281	0.0337195	0.147138	2.16593	0.820504	-0.66866	-0.178631	0.313053	-0.423061
1.58232	3.57032	-0.737866	1.90212	0.570327	1.38038	1.48147	2.9763	0.365563	0.099604	1.73805	2.10565	-0.584053	2.03105	1.18718	0.0618607	2.09201	0.871328	1.39981	2.37272	2.12252	2.53912	-0.722826	1.58788	3.29211	-0.469283
-0.72209	-0.38946	-0.784344	0.0768146	-0.271466	0.566562	3.4761	0.80087	2.29705	-0.936559	0.472546	0.439614	-0.640293	0.829137	0.536502	0.613954	0.834965	1.67582	0.365558	0.717413	0.905657	1.59696	-0.790696	0.111793	0.904344	-0.308525
2.51445	0.0384517	-0.0797081	2.97402	0.681986	0.0806717	3.78798	1.38473	4.46908	1.23116	0.0988619	-0.496744	2.76693	2.10392	3.08566	2.20294	3.43438	0.785848	0.12235	0.568554	2.58417	3.84723	0.238244	1.78368	0.679647	-0.306859
0.0466569	-0.465047	-0.495833	0.605727	-0.643957	0.392271	2.55441	1.31793	-0.0346352	1.7813	-0.00453973	1.4128	0.482598	-0.728509	0.044845	-0.344811	-0.424887	0.302274	-0.762939	-0.858983	-0.24256	3.01988	-0.3694	6.5305	0.699701	-0.566119
-0.0926984	0.143664	-0.564039	2.74431	2.38274	0.201974	1.7151	0.151778	3.63764	-0.665258	0.805062	0.0901051	0.317538	1.26506	-0.0960783	1.11945	1.01517	1.49941	1.1176	1.47046	2.16285	1.72795	-0.468998	1.1559	0.101971	0.459177
1.18883	-0.272033	-0.336314	3.56157	2.37919	-0.277296	3.03171	1.18534	3.55094	1.58311	1.1094	-0.725519	0.868638	1.00046	2.19039	0.207972	2.28788	0.959696	0.143053	-0.230003	2.66452	3.04238	-0.136462	3.49746	1.22227	-0.466733
0.263587	-0.517025	-0.538792	1.08643	-0.68266	0.272415	1.56785	-0.543849	1.22964	-0.634166	-0.71367	-0.906037	2.54407	-0.183934	-0.167166	-0.832244	-0.615732	-0.1413	-0.854332	-0.626212	-0.906715	0.941094	-0.43213	-0.609241	-0.613533	-0.221223
-1.10507	-0.871998	-0.832165	-0.743048	-0.673844	-0.969015	-0.600186	-0.664705	-0.387803	-0.248781	-0.871045	-0.897312	0.0354943	-0.860553	-1.21379	-0.612158	-1.21432	-1.01763	-2.01594	-1.2123	-1.34593	0.143803	-0.41784	-1.07271	-1.19658	-0.775665
3.48678	-0.43566	-0.471546	-0.683984	0.573968	0.460033	-0.161755	1.12453	-0.0170551	2.71837	1.10276	0.337491	0.541374	-1.13994	0.917901	0.156865	1.53539	2.82765	1.17161	1.04441	1.1069	-0.356181	-0.333934	-0.503006	0.34437	0.276127
-0.385649	-0.203312	-0.279518	-0.486598	-0.449072	0.995794	-0.363659	-0.437041	-0.18779	-0.314876	-0.115507	0.0881052	-0.0294489	0.0455528	-0.215504	-0.562945	0.247426	1.27229	0.000710734	0.406108	-0.413652	-0.700986	-0.0535274	-0.199641	0.286913	-0.431347
0.223145	0.517754	0.31642	0.125971	0.0878297	0.633274	-0.108605	-0.191542	0.02789	0.419008	0.523852	1.15071	0.691641	-0.881557	-0.376581	-0.949217	1.31247	1.20026	3.53887	1.57926	0.984046	-0.520029	0.816687	0.741821	0.507098	-0.0600578
0.104837	-0.161185	-0.244702	-0.908549	-0.417704	2.33536	-0.539347	-0.422698	-0.0140235	-0.820392	0.877362	-0.643843	0.0126793	1.85493	1.66781	1.47752	0.210168	0.494673	-0.386565	1.64349	2.10812	1.33787	-0.65295	1.26237	1.23062	-0.132211
0.7868	-0.026728	-0.133577	-0.336584	-0.317588	0.00552396	-0.301198	-0.37692	-0.134971	-0.135153	-0.496301	-0.54477	0.147141	-1.02912	-1.06946	-0.758188	-0.834475	-0.684214	2.84932	0.0360656	-1.23142	-0.808761	0.159582	0.0309166	-0.738881	-0.340421
1.57717	1.00139	-0.518175	1.80558	1.00395	3.77366	1.9114	-0.281119	1.73605	-0.608777	0.621623	-0.33744	-0.318225	1.67798	-0.00131581	0.4712	1.61321	1.58524	0.0648375	3.17605	1.33575	2.13122	-0.402024	0.398302	0.626512	-0.580038
1.0894	0.616239	-0.368755	1.78556	0.851791	5.02431	2.87898	0.78936	2.8317	-0.42477	1.02239	1.29585	-0.137426	4.17252	1.41609	0.936792	2.65668	1.47825	2.22549	2.74552	3.63056	2.18154	-0.183835	2.08143	2.12047	-0.486945
0.334356	0.379719	-0.689437	2.75869	0.386765	-0.147889	2.51426	2.70042	2.72997	-0.819683	-0.0769174	2.53741	-0.525454	0.250739	0.658224	1.32693	1.30781	0.67157	-0.0681151	0.769503	1.52794	1.27315	-0.00100438	1.97042	1.52615	0.146669
-0.960804	-0.884535	-0.549728	-0.463379	-0.956306	-0.983469	0.0219506	-0.668973	0.668135	0.073515	-0.876603	-0.393703	-0.710694	-0.0134254	-0.36899	-0.944977	0.614845	-0.273282	0.472052	-0.76626	-0.579714	-0.382947	-0.875657	-1.08908	-1.20337	-0.782121
-0.704015	-0.975443	1.912	-0.471327	-0.435687	1.34089	-0.45046	-0.520588	-0.418744	-0.832683	-0.683381	-0.855696	-0.27485	-0.501095	-0.601841	-0.848957	-0.45541	-1.03439	0.114764	-0.135968	-0.860437	0.625413	-0.349679	-0.520039	-1.25259	-0.422091
0.624855	-0.742732	0.50465	1.16233	-0.481343	0.895857	-0.0280448	-0.620694	-0.200754	0.65081	-0.593803	-0.341291	-0.0727907	0.524596	-0.175198	-0.742098	0.458184	-0.916283	0.493302	0.873664	-0.656368	0.968819	-0.105832	-0.256229	-1.12658	0.0572158
-1.0764	-0.804078	-0.776031	0.480315	-0.896398	-0.890707	-0.576161	-0.64158	-0.367487	-0.483859	-0.840933	-1.11755	1.10876	-0.650699	-0.979492	-1.07866	-1.20178	-1.00662	-1.61384	-1.20002	-1.33673	-0.0880537	-0.778557	-0.984032	-1.1598	-0.740692
1.33977	-0.315077	-0.880846	1.24952	0.155517	0.738081	-0.0764504	1.30707	-0.12912	-0.742013	2.92513	-0.0765976	-0.141217	0.645133	0.406091	0.838925	0.0254959	1.56761	0.132375	0.780895	1.52434	0.739149	-0.560011	0.458485	0.272087	-0.488897
-0.555749	0.985271	-0.675792	-0.421573	-0.392079	-0.750872	-0.336585	-0.221675	-0.331208	-0.802879	-0.0476382	-0.618485	0.603134	1.95752	-0.801703	-0.497239	-0.255467	-0.896855	0.646542	0.631153	-0.341066	-0.542239	-0.632183	-0.825674	-0.491976	-0.10563
1.02363	0.841702	-0.791429	0.0476827	-0.91027	1.00676	1.03626	0.768763	0.747095	-0.521784	1.73347	0.401713	-0.232749	0.108383	1.28149	-0.142135	1.56048	0.878482	0.681124	1.50454	2.38121	2.22408	-0.801042	0.0782131	0.857923	-0.536027
1.0703	2.90111	1.14568	3.32305	-0.192577	1.79011	-0.241812	-0.319758	-0.084753	1.44023	0.189935	0.595746	1.69506	0.512336	-0.0982128	0.522501	0.246661	-0.853434	0.707342	2.21387	-0.64783	-0.614537	0.362201	0.250125	-0.64797	-0.253971
-0.707463	0.724201	-0.594536	0.301355	-0.732882	0.116888	1.12168	1.66098	-0.10608	-0.702814	2.15739	0.00853792	0.243736	1.83438	1.62866	0.794958	2.46308	0.195419	0.177581	0.850555	1.52966	1.66652	-0.51353	5.28306	0.730674	0.0462455
-0.306635	1.01936	-0.068865	-0.818177	-0.979895	-1.01999	-0.38761	-0.130596	-0.401029	-1.04045	-0.461587	-0.487077	-0.742376	-0.483335	-0.725569	-0.0672208	-0.329075	-0.815674	0.996237	0.529211	0.090276	-0.27271	-0.524568	-0.288049	0.351599	0.198227
0.453896	0.565518	0.915102	0.358152	-0.884225	-0.611825	0.067846	-0.17528	-0.362597	0.697172	-0.133741	-0.606943	-0.839434	-0.318495	-0.467653	0.161576	-0.157723	-0.894316	0.388138	0.515353	0.345994	-0.168434	-0.758827	-0.962687	0.558825	-0.0354635
1.74459	0.2863	-0.715173	1.65685	0.67255	0.366424	4.12521	1.97973	2.23956	-0.851376	0.318626	0.0604624	0.46018	0.157909	-0.0611044	2.18481	0.501302	0.570642	0.707112	0.46749	1.63468	2.48379	-0.689689	2.43089	-0.0188323	-0.179237
0.393346	-0.586094	3.18028	-0.257278	-0.248078	-0.639386	-0.268178	-0.567364	-0.302285	0.624181	-0.165535	-0.956928	0.240497	0.0575445	-0.273312	0.0423167	0.2846	-0.653957	2.84976	1.19927	-0.422945	0.840998	-0.515485	2.70947	0.0185403	0.0437437
-0.988572	-0.596037	-0.604092	-0.274172	-0.741492	-0.65085	-0.0478506	-0.57075	-0.305259	-0.714582	-0.748699	-0.964255	3.43459	-1.18341	-0.727632	-0.53222	-1.16337	-0.868736	-1.55834	-1.16242	-1.30855	0.00700335	-0.527484	-0.712403	-0.6991	-0.633568
-0.426906	-0.675021	-0.203415	-0.64785	-1.0102	-0.416907	-0.630223	-0.597641	-0.328884	0.0657497	-0.533764	-0.814743	0.0626365	-0.593638	-0.409978	-1.04853	-0.449307	-0.94002	-0.553874	-0.259426	-0.937357	0.38328	-0.96301	0.288644	-0.784637	-0.383932
1.57532	-0.759082	-0.738844	-0.958742	-0.50569	-0.285734	-0.560245	0.190396	-0.354028	-0.880526	-0.820984	-0.730912	-0.585237	-1.22759	0.198099	-0.216406	0.843693	1.48849	-0.155271	0.369117	-0.615742	-0.659872	-0.724254	-0.298923	-1.13544	-0.717523
0.884566	0.0311701	-0.610525	-0.287397	1.14395	1.53648	0.393105	-0.141015	0.0722805	-0.722505	0.936961	-0.96999	-0.42997	-0.669247	2.19335	-0.906752	0.593766	1.08394	-1.19302	1.36155	1.52919	0.393672	-0.536879	0.106511	-0.0198557	-0.637576
1.32999	1.82872	0.132282	2.54266	2.206	2.14473	3.06771	0.254796	1.79632	0.192247	2.36625	0.82238	0.468833	3.21473	0.818807	2.49803	2.39928	2.40276	2.82067	4.54394	3.3834	2.50334	0.547801	2.45348	0.265812	-0.174782
-0.565842	1.22742	0.223514	4.22076	1.22835	1.45147	-0.148367	-0.509704	-0.251628	0.304598	-0.669207	-0.83214	-0.242879	2.20706	-0.574545	-0.275691	-0.0678083	-0.677398	0.0447243	0.356097	-0.838782	-0.754546	-0.311095	-0.478297	-0.950063	-0.541242
-0.771418	-0.0816343	-0.178955	1.58289	-0.358471	-0.0577792	-0.32062	-0.395613	-0.151395	-0.191035	-0.520643	-0.585227	3.56388	-1.044	-1.07883	-0.127376	-1.0684	-0.88954	-1.78433	-1.06942	-1.23886	-0.67045	0.093319	2.98097	-0.142019	0.823008
0.716661	0.321917	0.154567	1.28549	-0.0579889	4.00632	-0.177876	-0.258218	-0.0306871	0.219691	-0.341731	-0.287877	2.05658	-0.511656	0.855642	-1.00525	1.59953	-0.824141	1.99286	1.26064	-0.549881	1.19337	0.580343	0.486126	-0.550095	0.642749
-1.00445	-0.936235	-0.135047	0.176001	0.356976	-0.694226	-0.408854	-0.686576	-0.407017	-0.752874	-0.899524	-0.323134	-0.762396	-0.619592	-0.243077	-0.326307	-0.108891	-1.02804	-0.17272	-0.56754	-0.698782	0.367989	-0.938051	-0.366466	-0.412164	-0.497139
-0.41365	-0.236477	1.34987	0.336744	3.2579	2.07495	0.333699	-0.448332	0.102101	0.671524	0.743843	0.0392323	2.94449	0.543901	0.263992	1.41626	0.568564	-0.589761	0.813871	-0.372632	0.0980561	3.31539	1.11611	1.06576	-0.852456	1.61605
-0.813004	-0.709478	-0.26037	-0.466915	-0.0376816	1.04922	-0.355464	-0.609372	-0.339191	-0.291296	-0.564316	-1.04784	0.523072	0.220403	-0.0109889	-0.845985	-0.597932	-0.819722	-0.262001	-0.130336	-1.03708	1.03175	-0.66439	1.21286	-1.10858	-0.419417
-0.144288	0.523017	-0.407277	-0.617923	-0.564174	1.65498	-0.418339	0.410092	-0.234028	-0.472209	1.70016	-0.139701	-0.184039	1.02977	2.03291	0.56469	1.32025	0.921561	0.199905	1.58782	0.513816	-0.297635	-0.240087	0.748693	0.035798	-0.0573475
1.34013	0.608912	-0.626297	0.203413	-0.761497	0.738374	-0.294219	0.0491896	-0.129069	-0.741927	4.70056	1.28505	0.166874	1.48	1.77356	0.663002	0.651109	1.019	0.0424407	1.17087	1.69161	2.13048	0.183396	0.0566802	0.272316	-0.0131188
-1.01839	-0.0945193	-0.662465	-0.394175	-0.794081	-0.0726348	-0.527556	-0.010408	-0.326385	-0.204149	-0.526355	-0.594721	-0.492817	2.6739	-0.885634	1.1676	-0.225695	0.313744	0.726876	1.10026	0.0770701	-0.386514	-0.612722	-0.0575952	-1.0854	-0.669936
0.280388	-0.265817	-0.532213	0.700188	-0.857855	0.851667	-0.385769	-0.0442322	-0.424762	-0.626065	-0.170929	-0.541705	-0.821725	0.751932	-0.861062	0.00983297	-0.473651	-0.958809	0.442758	0.788118	-0.341111	-0.289356	-0.716087	-0.281251	-0.604913	-0.463532
-0.353006	-0.522704	-0.543485	-0.757931	-0.686888	-0.566302	0.0299672	-0.301972	-0.069127	-0.639946	0.236256	-0.910221	-0.348851	-0.775386	0.0686725	1.62179	0.0401022	0.431595	0.394799	-0.501891	0.0595728	1.37541	-0.438983	-0.616655	1.31912	-0.595807
0.926528	0.0560204	-0.600256	-0.266286	-0.738036	-0.645499	1.33109	0.0920992	0.0834301	-0.709859	0.688494	-0.483799	-0.417545	0.747876	0.160749	2.06796	1.58673	0.391796	1.10185	0.828033	2.63892	1.71997	-0.521883	-0.706343	-0.694074	-0.631178
1.80622	1.48488	4.11711	0.947575	0.807945	0.70156	-0.408795	-0.171377	-0.225958	-0.444747	-0.63116	-0.768905	-0.157056	0.364744	-0.0361762	0.366668	0.897078	-0.782806	0.803179	1.18325	-0.288668	-0.733008	4.17524	-0.366246	-0.411982	1.84041
-0.369924	0.869439	-0.699725	3.11128	-0.435203	1.64641	0.947951	0.825428	1.23664	-0.832352	-0.0989915	0.50391	-0.0108224	2.35623	2.0536	0.508748	2.31848	1.14371	-0.115535	3.19951	1.9603	1.35388	-0.667131	1.88916	1.45875	-0.69315
1.42277	-0.661099	-0.657864	1.57842	1.36087	0.606264	3.76571	2.94754	4.68652	-0.780801	1.27145	-0.160841	4.1346	0.990891	1.58441	0.697158	1.27787	0.982636	-0.261172	1.22783	0.874044	1.7213	-0.606004	1.46552	-0.456738	0.225353
-0.193529	0.276848	-0.717777	2.06732	1.037	-0.226958	2.12935	1.10252	1.01366	-0.854583	-0.137727	-0.321086	-0.559746	0.285436	0.53526	0.427496	0.0238542	0.560429	0.393463	0.730659	1.47901	2.27226	-0.693492	1.08692	-0.300931	-0.184105
-0.770901	-0.22521	-0.058271	-1.24328	-0.788829	-1.05804	-0.422624	-0.641694	-0.45421	-0.926661	-0.969473	-1.11779	-0.920177	-0.415787	-0.262666	-0.250275	-0.667156	-0.818944	0.464988	-0.728914	-0.59135	0.710728	-0.953711	-1.17353	-0.532728	0.302978
-1.05436	-1.0765	-0.464613	-0.676858	-0.978391	-1.2048	-0.328055	-0.623811	-0.303327	-1.0384	-0.961711	-0.959497	-0.902669	-0.47786	-0.195522	-0.197878	-0.622776	-0.551003	-0.4587	-0.897178	-0.384162	0.159291	-1.10733	-1.33973	-0.867881	-0.546667
-0.773396	-0.662566	-0.659076	-0.876748	-0.791029	-0.727553	0.28921	-0.397209	-0.325159	-0.782294	-0.778194	-1.01328	1.24008	-1.20144	-0.981233	0.691703	-1.17566	-0.610143	-1.2791	-1.17444	-1.16143	0.702201	-0.607774	-0.0468892	0.476962	0.222332
-0.329792	0.413674	-0.224841	0.0375522	0.420476	4.95875	0.0494184	-0.602054	-0.0032415	-0.247542	-0.789463	-0.220268	0.587558	-0.461922	0.0403969	-0.190922	0.345144	-0.987804	0.136422	0.215019	-0.724026	1.94207	0.691079	0.605929	-0.798675	0.737243
-0.882686	-0.792011	-0.396793	-0.986717	-0.554728	0.668595	-0.25581	-0.637472	-0.363878	-0.459298	-0.637498	-0.779439	0.275463	-0.388903	0.0968849	-0.940451	-0.952078	-0.932255	-0.945034	-1.0363	-1.3351	0.777131	-0.763995	1.94855	-1.15327	-0.044283
-0.18698	-0.815209	-0.785231	-0.64656	-0.904686	0.0732277	-0.430263	-0.356926	-0.370816	-0.937651	1.03214	0.122746	-0.641366	2.20122	-0.119086	0.245102	0.594985	1.05102	0.110997	1.93759	0.842454	0.0490568	-0.791992	0.107589	1.35728	-0.746424
0.963557	-0.486377	-0.513462	-0.0878528	-0.65984	2.0781	-0.463785	-0.0210579	-0.272458	-0.602973	0.634263	-0.329036	-0.312523	-0.338015	2.32116	1.7777	0.662861	0.386188	-0.13895	1.30578	0.94887	1.3051	-0.395142	2.37803	1.04938	0.197781
-0.391865	-0.553386	-0.568843	-0.783997	-0.709735	2.55932	-0.487487	0.143862	-0.292502	0.0264362	-0.425913	-0.932829	-0.379535	2.91482	1.5326	1.49009	0.995854	0.144796	0.487762	2.43859	1.57579	1.01729	-0.476012	-0.656716	0.831674	-0.611606
-0.820092	0.844941	-0.704786	-0.923734	-0.444323	-0.190713	-0.361404	-0.434869	-0.341702	-0.308386	-0.802715	-0.286341	-0.544027	1.88953	-0.653746	-0.855595	-0.512602	0.104842	1.99836	1.26403	0.298127	-0.0457183	-0.0458312	-0.191315	0.0151932	-0.428064
-0.0204101	1.69738	0.0780079	-0.119094	-0.126964	0.300687	-0.210642	2.20942	-0.0583953	0.125409	-0.3828	-0.356133	0.403161	-0.959735	2.23324	-0.191593	-0.197831	-0.125403	1.74854	-0.21704	0.593246	0.697081	0.468548	0.365178	0.194694	-0.208596
-0.693356	-0.701974	-0.0261285	1.14204	-0.820372	-0.772989	-0.160267	-0.606818	-0.417234	-1.09559	-0.438662	-0.844534	-0.528127	1.40668	-0.955587	-0.837398	-0.885584	-0.903073	0.786951	-0.308151	-0.813812	-0.792448	-0.979274	-1.20118	-0.23245	-0.273477
-0.948108	1.34639	0.0855792	2.71239	-0.395131	0.737043	-0.468668	-0.412376	-0.276588	-0.617025	-0.378738	-0.621505	-0.32633	1.9453	-0.961113	0.0276234	0.354427	-0.95737	0.25754	1.45864	-0.394986	-0.636465	-0.411805	-0.587252	0.404593	-0.584211
-0.831492	-0.731376	0.122813	-0.935205	-0.0865977	-0.806887	-0.370956	-0.616828	-0.345741	0.180586	-0.808701	-0.690082	-0.55753	-1.22008	-1.18978	-0.725851	-0.251482	-0.912602	0.850608	0.0056229	-1.12065	-0.89718	-0.690818	-0.889109	-0.5709	-0.703256
2.56195	0.0545263	-0.600874	0.281811	1.18743	0.84477	2.70115	2.0726	5.11186	-0.0524541	2.11999	0.944558	0.875088	0.745447	0.490366	0.398548	2.77737	1.22849	1.28764	0.4749	1.58299	2.60945	-0.522785	3.51431	-0.344722	-0.631563
-0.702624	0.961421	1.41046	-0.61862	-0.892442	-0.884582	0.203981	-0.639772	-0.365898	-0.0251759	-0.448395	-0.465151	-0.624921	-0.284288	-0.449869	-0.318602	-0.794574	-0.649191	1.10042	0.0737189	0.213963	-0.0221714	-0.772146	-0.402548	0.272742	0.168394
0.147767	0.984237	-0.676005	0.994401	1.67662	0.530342	2.02223	-0.221939	5.32072	-0.2375	0.44469	1.01915	-0.509202	2.40783	0.811404	0.615506	1.28321	0.724245	1.62244	1.03213	1.61601	1.27071	-0.632495	2.07652	-0.492396	-0.392201
0.994489	0.096267	4.38167	0.902097	5.73854	1.68658	-0.257693	-0.335044	1.09984	2.70765	-0.441772	1.51331	1.60526	1.53696	1.4593	-0.6878	1.9224	-0.644349	0.615244	0.893513	-0.129557	-0.123232	6.75294	1.93465	0.773565	0.410366
-0.301483	-0.330662	-0.00949043	-0.209034	-0.205794	-0.868408	-0.248091	-0.634996	-0.225882	-0.44449	-0.832358	0.904164	-0.610892	-0.865368	-0.811206	-1.19198	0.897684	-1.00348	1.20319	-0.375679	-0.903509	0.178683	-0.755216	0.226948	-0.411708	-0.263111
0.0596844	-0.92622	1.1898	-0.038503	-0.521836	0.770458	-0.508796	-0.470312	-0.404021	-0.414337	-0.617913	-0.746889	-0.127175	-0.764594	0.591799	-0.91517	-0.127771	-0.975754	0.0750602	-0.374477	-0.506324	0.647318	-0.925964	-1.14351	-0.21036	-0.320708
-0.217838	-0.251405	-0.319266	-0.527454	0.250335	0.884898	0.143225	-0.621504	0.0931705	-0.866304	0.0607294	1.47234	1.40361	-0.421013	-0.264778	-1.02804	-0.0059145	-0.597019	-0.387299	-0.386126	-0.459259	-0.27941	-0.111568	-0.262434	-0.325876	0.306537
-0.795341	-0.138304	-0.225791	0.503546	-0.400667	-0.123115	-0.340665	-0.414907	-0.168345	-0.248712	-0.545767	-0.626983	0.0355619	-1.05936	-1.08851	-0.822041	-1.07886	-0.898724	-1.80093	-1.07967	-1.24654	-0.546581	0.0249279	-0.114762	-0.20339	-0.397873
0.765986	-0.438973	-0.804805	-0.347055	0.864343	0.452392	-0.164099	0.708154	-0.0190374	-0.554727	0.562043	-0.848525	-0.66505	-0.0570156	-0.252082	0.264662	0.933065	2.03382	-0.248316	1.25171	0.554791	0.0929569	-0.337933	0.0148231	0.553743	-0.552693
0.355136	-0.601179	-0.608342	-0.824598	-0.745321	-0.656779	-0.27885	1.16424	-0.306797	-0.719816	0.09709	0.911267	-0.427329	-1.1848	0.901204	0.737598	1.07247	2.12627	1.42683	1.142	1.02307	0.159279	-0.53369	-0.719117	1.02167	-0.307888
-0.0386664	-0.0816343	-0.65714	-0.874758	-0.789284	-0.0577792	-0.525277	-0.00163423	-0.324458	-0.77991	-0.00761665	-0.585227	-0.486374	2.71929	1.09476	1.19709	1.60222	0.98576	1.09808	3.00973	1.42617	0.128157	-0.604947	-0.0407719	0.171277	-0.666618
1.11806	-0.299972	-0.747365	0.627649	-0.521044	0.231701	-0.0657648	1.44791	-0.357112	-0.891019	2.71238	-0.400222	-0.595547	0.932317	1.1283	0.428647	0.191325	1.35728	0.215116	0.842858	2.42	1.33633	-0.736697	0.287054	0.384078	0.0023058
-0.551083	-0.0176384	-1.00917	0.319529	-0.879119	-1.03994	-0.351977	-0.581709	-0.451863	-0.902703	-0.62762	-1.21292	-0.759679	1.37274	-0.859378	-0.665629	-0.521103	-0.97812	1.14204	0.377059	-0.423691	-0.692697	-1.11899	-1.15304	-0.155369	-0.807343
-0.0186826	1.70147	1.29472	-0.117356	0.969217	0.303046	-0.209919	0.211472	-0.0577833	0.127492	0.269883	1.81187	0.405207	-0.959181	0.480851	-0.189837	1.97514	-0.362325	2.18476	0.847491	-0.399805	-0.77638	0.471017	0.36785	0.19691	0.549458
-0.547487	-0.113724	1.1893	-0.410489	-0.801231	0.553799	-0.132988	-0.598066	0.00727113	-0.79624	-0.0360698	-0.194371	-0.50242	-0.290416	-0.796133	-0.486039	-0.243423	-0.803576	1.17359	0.551866	-0.328694	-0.678503	-0.624311	-0.0826695	0.432446	0.194111
0.381437	0.489232	-0.421239	-0.265266	-0.898425	-0.893846	-0.577124	-0.642508	-0.368301	-0.049711	-0.84214	-0.801233	-0.632957	-0.889286	0.0514275	0.0315541	-0.00585302	-1.00706	1.92774	0.673794	-0.634792	0.990644	-0.260474	0.140525	-0.693423	0.370156
-0.366958	-0.709993	1.48699	-0.0185418	0.354923	4.0953	-0.168776	-0.609548	-0.0229917	-0.830564	-0.0958769	-0.268921	-0.536146	-0.354395	0.168381	0.212646	0.280125	-0.991371	0.201092	-0.418243	-0.535939	1.22888	-0.0268097	0.519718	0.609223	-0.14765
1.02201	0.112566	-0.0184552	-0.218249	1.79858	1.72417	0.22608	0.130603	0.310907	1.38202	-0.434546	0.553603	0.286439	-0.991367	1.72345	2.41502	0.713991	2.42696	1.44071	0.431443	0.801276	-0.452144	0.327688	0.212786	0.800041	-0.268696
-0.727594	-0.734416	-0.718458	-0.509287	-0.468958	-0.810392	-0.462314	-0.617863	-0.422086	-0.59874	-0.921859	-1.06622	-0.812776	0.692845	-1.01804	-0.802365	-0.723289	-0.831846	0.463263	-0.321206	-1.15647	-0.897561	-0.99885	-0.893078	-0.439277	-0.704822
0.224454	-0.0667347	-0.166641	-0.370571	-0.347377	-0.040601	-0.315349	0.806615	0.203645	-0.175871	2.60375	-0.574248	0.107133	-0.404668	-0.676002	0.225058	-0.632847	0.0625974	2.34171	-1.06673	0.509791	0.656927	0.111301	-0.0213182	1.14344	-0.361021
0.837456	0.831326	-0.793144	-0.311099	-0.603533	-0.437235	1.4668	1.60676	0.493207	-0.947396	-0.115888	-0.217597	-0.650941	1.55975	1.41013	0.7991	0.934768	0.600343	0.42448	1.49067	1.96975	1.53283	-0.803547	1.15124	0.17412	-0.751354
1.53458	-0.220396	-0.714481	2.9596	-0.0826388	0.36932	1.07123	0.770718	1.48252	-0.332263	2.12688	0.0629301	-0.555757	1.26441	1.67994	2.62792	0.786284	0.985962	-0.183554	0.286263	1.84662	2.16999	-0.688679	-0.221946	2.46498	-0.702344
-0.740783	-0.00906524	-0.118979	1.76784	0.153394	0.025888	-0.512443	-0.580249	-0.313605	0.508628	0.0567293	-0.531756	-0.450089	-0.0245065	-0.85645	0.659449	-0.48738	-0.87778	2.74159	-0.611694	0.0204514	-0.497931	0.180899	0.0539781	-0.729316	-0.0147172
0.980598	0.691156	-0.736561	1.09307	-0.501577	1.38948	2.51273	1.67449	2.24455	-0.386645	0.891515	0.339704	-0.0999667	2.04217	1.11288	1.86163	1.56859	1.42507	-0.426724	1.07638	2.00334	2.85333	-0.720921	1.59819	0.172364	-0.219213
2.01455	1.34675	-0.601105	2.47761	0.705091	0.0985597	1.55646	0.310774	2.20929	-0.0530234	1.25891	-0.00903191	0.227839	1.27007	-0.172661	1.32254	1.58218	1.01798	1.09674	1.52579	2.72009	3.17566	-0.523122	0.136276	0.70485	0.0339672
1.13705	-0.427667	0.875828	7.59192	2.40374	0.478462	3.2869	1.69591	4.35495	-0.54322	0.764406	0.952834	0.557359	-0.0386316	0.939737	1.79759	0.814615	-0.02545	0.728999	0.627625	1.57135	3.21218	-0.324289	2.68465	1.24012	-0.129199
-0.810323	-0.173793	-0.255122	-0.461521	-0.427092	1.06386	-0.353218	-0.42699	-0.178961	-0.284833	-0.561501	-0.653133	1.06512	-0.780342	-0.912708	-0.537605	0.0943922	-0.73188	2.24596	0.454134	-1.10707	-0.55994	1.26741	-0.1611	-0.818514	0.132249
-0.858744	0.0282762	2.7917	-0.289856	-0.276632	0.06894	-0.617887	-0.573893	-0.30802	-0.401574	-0.752792	0.429389	-0.7482	-1.01421	-0.519147	-1.08928	-0.170822	-1.02573	0.382945	-0.476915	-0.666089	-0.165889	0.990552	-0.310861	-0.194516	-0.638321
-0.529359	0.491762	-0.658571	0.593949	-0.790573	-0.726848	1.51456	-0.593192	0.365207	-0.194559	-0.266432	0.262316	4.70378	-1.04494	0.496639	0.528915	-0.856028	-0.142225	-0.771065	-0.444366	-0.223397	1.71733	-0.607036	-0.0452918	-0.770486	0.81766
0.336181	0.273546	0.11459	-1.15216	0.46904	0.351719	-0.46246	-0.53214	-0.346733	-0.0860816	-0.251428	-0.880695	-0.308779	-0.674496	1.13389	0.351277	-0.63052	-0.83198	0.757305	-0.412863	-0.23462	1.44289	-0.69482	-0.564337	-0.166829	-0.056015
-0.852848	-0.75667	-0.73685	-0.547098	-0.861098	-0.836049	-0.559392	-0.62544	-0.353307	-0.387358	-0.819915	-1.08261	-0.100667	-0.0509487	-1.1941	-0.9	-1.19303	-0.998935	-1.84085	-1.19145	-1.33031	0.00712479	-0.721344	-0.922134	-0.87306	0.0285085
-0.299424	1.03644	-0.508517	-0.721988	-0.655385	-0.517522	-0.461668	-0.531377	-0.270669	0.175016	-0.69743	-0.879046	-0.30654	-1.15207	-0.11087	-0.800799	0.118218	0.643638	0.765833	0.366611	1.27575	-0.294695	-0.387922	-0.561414	0.247478	-0.574022
0.155267	-0.95945	-0.904442	1.48163	-0.180044	0.218498	1.444	1.20778	0.923009	-0.800128	0.824125	-0.614502	0.331871	0.308015	1.25186	-0.332725	0.832672	0.462205	0.0869445	0.286927	1.97266	1.49292	-0.628922	-0.0926469	0.117493	-0.389151
2.24193	-0.409282	0.235834	0.747849	0.0152275	1.47725	6.01873	3.4468	4.96119	-0.524507	1.17293	-0.826648	0.594132	0.440888	1.55657	1.15915	1.01529	2.1493	-0.664889	0.520875	2.98715	3.82721	-0.3021	-0.468566	-0.946027	0.316874
-0.105426	2.17969	4.51524	2.11867	1.83438	0.184594	-0.24626	-0.32404	-0.0885141	0.71878	-0.124328	0.577216	-0.381259	-0.245864	-0.809439	1.67832	0.1065	-0.855472	1.08226	-0.042661	0.827325	-0.188743	2.82238	1.12638	2.30692	0.795702
1.70668	0.980362	0.698751	1.77581	0.707682	-0.9655	0.44751	-0.411816	0.276893	4.27778	-0.21379	0.197286	-0.695108	1.54926	-0.708014	-0.0760128	0.834871	-0.897253	0.694622	0.192339	0.207777	-0.775212	1.37498	0.862915	-0.594106	-0.393198
0.168224	4.85065	5.0158	0.932908	0.79509	0.948317	-0.251278	-0.559231	-0.0927579	3.45166	-0.433732	-0.939327	0.964904	0.842807	-0.58321	-0.871028	1.09147	-0.748121	0.454167	1.28995	-0.753994	-0.875952	1.96302	1.0986	-0.662461	0.429042
0.404219	-0.253296	1.30817	-0.249984	-0.730892	-0.634437	-0.381339	-0.677748	-0.399261	0.971633	-0.596748	-0.469659	-0.0794339	-0.645377	0.125953	-0.0418563	-0.614877	-0.810885	1.82352	0.0872464	-0.238533	0.564305	0.282605	-0.693816	-0.150043	0.219528
0.787953	0.378211	-0.801221	0.694281	-0.317079	0.472391	2.70189	2.37602	1.19533	-0.957342	-0.316774	0.0514694	0.552093	1.16222	0.58739	0.977321	0.285344	0.691778	-0.34645	-0.328587	1.72602	1.67687	-0.81534	-0.496009	-0.519613	-0.131911
-1.04409	-0.216273	2.6676	0.805412	-0.458722	-0.213008	-0.549089	-0.441453	-0.344594	0.192291	-0.580334	-0.307713	-0.553696	-0.526247	0.556954	-0.720366	0.133887	-0.994215	1.17273	-0.631643	-0.980049	0.771292	1.16488	-0.884103	-0.841516	-0.438021
0.583528	1.38128	2.11281	1.23054	2.03141	0.118467	0.0423775	-0.343567	0.155565	6.63122	0.127929	-0.472589	0.245106	0.299232	0.587757	0.0475924	0.652942	-0.864767	0.052022	-0.015562	-0.0941377	0.244623	2.91284	1.86928	0.0235321	-0.514834
1.19578	6.03261	1.26851	3.57556	3.1113	3.63814	1.32769	-0.294459	-0.0625262	6.0319	-0.388923	1.77681	1.84368	0.613029	1.45523	-0.203449	2.47702	-0.841392	0.859773	1.87614	-0.21353	-0.413407	7.47226	2.24594	-0.607733	-0.215708
-0.14807	3.37031	2.67397	0.871197	2.7021	0.126361	-0.0312211	-0.341236	0.0933277	3.32228	-0.449834	-0.467544	-0.406515	-0.465375	0.747414	-0.886617	1.63561	-0.970364	2.12158	0.744894	-0.414409	0.691568	5.05392	0.16776	0.0309465	1.40877
-0.563703	-0.0018978	-0.794568	-1.01602	0.928898	-0.441207	-0.584095	-0.649217	-0.374196	-0.109881	-0.668084	-0.526475	-0.240346	-0.0167367	1.25814	-0.861956	-0.444687	-1.01025	0.776349	-0.607807	-0.613641	0.642948	-0.805626	-1.01332	-0.502179	0.309273
-0.847046	-0.912803	1.02016	-1.22781	-0.613237	-0.640193	-0.499304	-0.512105	-0.204981	-0.871077	-0.744602	-0.957444	0.402106	-1.04837	-0.580568	-0.472353	-0.740329	-0.944989	-0.0216478	-0.866075	-0.865643	0.736797	-0.516329	-0.913162	-0.865618	-0.377007
-0.726499	-0.60702	-0.613169	0.243894	0.661615	-0.663513	-0.506458	-0.574489	-0.308544	0.560286	-0.193368	2.75184	-0.43317	-0.501493	1.31279	-1.09028	0.467668	-0.462748	1.20916	-0.821766	-0.454129	-0.247364	0.221735	1.74796	-0.0267848	0.987379
-0.0640167	-0.105655	1.20597	1.52167	2.15487	-0.085473	-0.329116	-0.403791	-0.32805	-0.215483	-0.782481	-0.185453	0.068212	-0.282762	0.948787	0.493619	-0.131367	-0.985252	-0.463096	-0.151964	-0.0140171	1.59852	0.0643303	-0.072134	-0.781618	0.494162
-0.980572	-0.577086	-0.58843	0.320185	-0.727381	-0.629001	-0.49587	-0.564297	-0.29959	-0.695294	-0.740298	-0.950291	-0.403234	-0.46093	-1.16344	-0.694454	-1.15987	-0.969832	-1.92952	-1.15899	-1.30598	-0.794787	-0.504613	-0.687659	0.038051	0.398393
-0.67166	4.33513	0.0163466	-0.182476	-0.182517	0.214669	-0.237033	2.05701	-0.0807116	1.46773	0.201915	0.615657	0.32855	1.66359	3.24464	3.33298	1.29075	1.85867	-0.898365	3.00379	2.00241	1.66194	0.378507	0.267766	1.623	-0.247013
-0.307081	-0.787389	-0.762238	-0.599291	-0.211718	-0.871466	-0.410581	0.286266	-0.362495	-0.449888	1.16782	-0.772626	-0.613544	1.94559	0.804856	1.13158	0.718262	0.971319	-0.668267	0.843129	1.0506	0.9084	-0.758416	-0.37284	0.0714244	-0.267207
2.0482	-0.455173	-0.487673	1.29662	-0.636606	-0.488444	-0.452747	0.277615	-0.263125	-0.571215	2.78795	-0.283053	-0.281318	2.46513	0.596959	1.01471	1.90098	1.46283	0.632273	1.83794	1.36458	0.809087	-0.357484	-0.528484	0.726432	-0.561035
0.729822	0.332309	0.163156	-0.0315698	-0.050251	0.41947	0.381535	0.280233	-0.0275787	0.230267	1.75251	-0.28022	0.50619	-0.931814	0.0649871	-0.552717	-0.41182	-0.313231	2.94109	-0.994594	-0.11856	0.616287	0.592885	0.499695	2.00774	-0.155546
-0.419863	0.0878225	-0.587115	-0.802779	-0.726196	0.902352	-0.26068	2.82379	0.296105	-0.693675	1.61302	-0.460366	-0.401643	2.41748	1.89506	1.3952	0.187571	0.965352	-1.15152	1.71915	2.46842	2.5349	-0.502693	0.18048	0.400672	0.40167
-0.662751	0.17578	0.0337893	2.23894	1.93979	0.239002	-0.229568	-0.307973	-0.0743988	0.0709551	-0.40652	0.646759	0.349656	0.942613	2.10534	-1.04707	-0.759697	-0.847824	2.43651	-1.02289	-0.437432	-0.783351	0.403978	0.295322	0.136752	1.22065
1.54971	2.08895	-0.676943	0.0472344	0.431791	0.526418	3.19371	2.60938	1.32734	-0.239809	0.933452	-0.21187	-0.510336	3.30201	1.37539	3.15052	1.27798	1.34974	0.639602	2.1303	3.1126	2.58844	-0.633864	0.62081	2.20866	-0.393369
2.1014	-0.514957	-0.537082	0.478526	0.396835	0.277184	1.83047	1.18199	4.04928	0.104662	-0.712753	0.162205	0.382775	0.211775	0.206829	2.27641	0.0544049	1.15175	-0.850695	-0.100926	2.2327	2.49063	0.443946	0.338562	0.172617	-0.219093
-0.496399	-0.515351	2.15322	-0.137082	0.395954	-0.140775	-0.474033	-0.543279	-0.281125	1.5765	-0.552558	-1.17134	0.0202442	-0.0831783	-0.473437	-0.106263	0.120463	-1.01845	0.632662	-0.820873	-0.513543	1.21784	-0.866661	-0.134761	0.171764	0.711807
-0.584301	0.361615	0.187376	-0.00667412	-0.0284306	4.14362	-0.163834	-0.244702	-0.0188132	3.51785	-0.324132	0.920617	0.535497	-0.490139	2.00302	-0.535946	1.08185	0.21974	3.50455	-0.410667	-0.0947396	1.24816	0.628251	0.537957	1.20461	1.50772
-0.31702	0.994759	-0.673831	-0.891915	-0.804322	-0.748137	-0.334907	0.731315	-0.163476	-0.800465	1.19436	0.207893	-0.506571	2.72832	1.20269	1.42419	1.70774	1.36622	0.167454	2.25438	0.873788	0.510543	-0.629321	-0.822577	2.23312	-0.389492
0.934689	0.494075	-0.419237	-0.630216	1.36049	-0.392976	0.189496	1.27537	0.539136	0.394909	1.65525	1.11582	-0.19851	0.755735	0.351055	0.0357111	0.957553	1.5908	-0.0921698	1.3841	1.77363	0.778672	-0.257552	1.84218	1.88895	-0.518397
0.281768	-0.508412	-0.531673	-0.74579	-0.676247	-0.549824	-0.471579	0.95114	-0.279049	-0.6254	2.85214	0.714854	-0.334558	1.61159	0.719131	1.47413	1.54988	1.52701	0.659098	1.49417	1.37496	1.51369	-0.421735	0.355653	3.35079	-0.212353
-0.204089	1.26227	-0.101792	5.00797	-0.288952	0.0498642	-0.287595	-0.363826	-0.123468	-0.0960104	0.0751687	0.405006	0.185601	3.38714	-0.422264	1.05299	0.334166	-0.266428	1.54123	2.5645	0.806766	-0.647019	0.205996	0.0811303	-0.040908	-0.320618
3.95607	4.37747	-0.20699	2.45068	0.45264	1.19815	6.81908	4.182	6.22208	-0.22556	4.44419	0.217428	0.0583103	1.99095	2.17609	2.08367	2.03614	2.38155	-1.13593	3.79777	3.47384	3.12655	0.0523809	1.38152	1.03769	0.192224
0.638946	4.38381	0.72344	0.54435	2.96647	1.20107	0.861124	-0.406731	0.175198	2.06476	-0.53512	1.87647	0.0595782	-0.443331	1.60391	1.44412	-0.0363234	-0.712594	0.512865	-0.26219	-0.786257	-0.114229	5.48241	1.38483	1.04044	1.3516
-0.785664	-0.677096	0.257395	0.542495	1.70765	-0.0966857	-0.332556	-0.598348	-0.161488	0.918022	-0.784636	1.04547	0.62022	-0.596449	1.40928	-0.969653	0.688435	-0.166764	0.674914	-0.973981	0.12632	-0.326501	0.730496	-0.0848321	-0.178565	1.06012
-0.175349	-0.59652	-0.604492	0.270654	0.214641	0.0891107	0.178827	-0.352236	-0.113286	0.592345	-0.179403	0.45517	-0.42267	-0.313197	0.917115	-0.716698	0.615333	-0.34845	0.888103	-0.930284	0.779703	0.409245	0.247078	3.48001	0.343747	1.01982
-1.01659	-0.662417	0.77016	0.102709	-0.361739	1.26625	-0.526053	-0.59335	-0.325114	0.97778	-0.267048	-0.588461	1.24067	-0.42035	0.888913	-0.29733	0.207827	-0.983661	0.748039	-0.0282485	-0.770941	0.774954	-0.607596	-0.799073	-0.770988	0.519433
1.59335	1.46476	-0.0181185	-0.217903	-0.213567	3.28362	-0.251783	-0.329356	-0.0931851	0.00703183	0.764243	-0.441834	0.286847	4.13762	2.18602	2.80298	1.96249	1.11361	0.253379	3.12	2.45011	1.58345	0.32818	0.213318	0.0687343	-0.268486
-0.679107	-0.780196	-0.756294	5.64667	0.487313	-0.334421	-0.405493	-0.321164	-0.223166	0.0315208	-0.220374	-0.424105	-0.606352	2.74396	-0.571616	1.04151	-0.265959	-0.779781	0.967662	2.36924	-0.0287669	-0.558026	-0.196259	-0.354059	-0.153541	-0.728395
1.6212	2.55279	-0.508597	3.14324	-0.655457	0.356659	0.0747619	-0.0150456	-0.270698	0.946622	0.983508	-0.879117	0.45171	1.31407	-0.369998	0.935019	0.11804	-0.708394	1.65436	0.229318	0.350818	-0.29478	0.527137	0.428564	1.47912	1.37829
-0.155061	1.81462	-0.774816	0.486558	-0.570509	-0.889012	-0.421348	-0.492568	-0.367047	-0.0369089	-0.0667299	-0.473645	-0.628764	0.770283	-1.05297	-0.328498	-0.235076	-0.511547	1.20009	0.140764	-0.0955623	-0.0851027	0.276077	-0.412582	0.0219791	-0.515326
0.196889	-0.663656	-0.659977	-0.877675	-0.791841	-0.72881	-0.526492	-0.593772	-0.325485	-0.783404	-0.523687	-1.01408	-0.489808	-1.04586	-0.490726	0.687647	-0.751094	-0.797444	1.9217	-0.758747	-0.0710199	0.626884	-0.60909	-0.80069	-0.460892	0.516244
-0.0387058	2.48057	1.25552	1.09128	-0.60467	0.0374708	-0.145218	0.0546213	-0.373909	-0.948173	0.615291	-0.828859	-0.651704	-0.125615	-0.853019	0.0854357	-0.519039	-0.742206	0.904204	-0.232709	0.283958	-0.286725	0.691769	-0.472484	-0.276325	-0.113356
0.453594	-0.0211038	-0.464394	0.357849	-0.3134	-0.923948	-0.442784	-0.513201	-0.376111	-0.542547	-0.313853	-0.839708	-0.659066	-0.917589	-0.514003	0.0580514	-0.682514	-0.682391	2.3966	-0.544846	0.419006	0.26152	-0.323491	0.0382599	-0.516046	-0.128519
-0.297287	-0.858759	-0.507123	1.53951	-0.371144	-0.953751	1.42097	0.633751	0.0708717	-0.208358	0.482773	-0.0376985	0.455278	-0.43062	0.151314	1.15813	-0.580358	-0.337983	-0.00734737	-0.866391	-0.262916	2.04352	-0.844549	1.42566	1.28009	-0.181761
1.93526	2.00498	6.01372	1.38942	2.00031	-0.145301	0.417455	0.314808	0.149319	1.93268	-0.554298	-0.641162	0.0163181	0.986671	-0.168615	0.0951326	0.913926	-0.901842	3.58005	0.480567	0.36216	-0.418149	1.30662	-0.139887	0.361257	0.705742
-0.367511	2.98912	2.35892	-0.468347	0.353948	-0.173296	0.0178143	-0.0698595	0.134793	0.782763	-0.0964573	0.119765	-0.0079643	0.647572	1.06994	0.36284	0.669461	-0.734485	2.21299	1.20536	-0.250086	-0.0324492	2.52363	-0.171591	-0.250526	0.123974
-0.506992	-0.347033	-0.398299	0.906496	0.77194	-0.363766	1.47814	-0.485972	0.302706	0.44648	-0.638305	0.5334	3.39406	-0.390878	-0.515034	0.844735	-1.1174	-0.0654303	-0.816771	-1.1174	-1.03319	1.83663	-0.226976	1.94142	0.53633	-0.505351
1.17348	1.96358	3.62869	-0.278072	-0.743201	0.0849319	-0.276836	-0.35347	-0.11437	1.23868	0.102138	-0.494021	-0.424482	-0.316144	0.69219	0.380836	-0.0995314	-0.86948	0.879606	-0.00501173	-0.18088	0.566112	1.01566	-0.7154	-0.00796837	0.354631
0.561653	-0.160062	1.53933	-0.449855	-0.149124	-0.148201	-0.0939785	-0.422315	-0.0672974	-1.00281	-0.714832	-0.378063	-0.345792	-0.577997	-0.355398	0.0915344	0.178529	-0.960523	0.827052	0.476475	-0.129068	-0.0584506	-0.435292	-0.143171	-1.00579	0.516701
-0.730231	1.27067	-0.098321	1.83154	0.648448	1.50134	-0.286109	-0.362396	0.628407	3.73941	0.0788928	3.1848	2.69937	1.02274	2.79449	-0.0157059	0.571257	-0.873729	1.18584	-0.144489	-0.0357572	0.771027	1.72534	1.72487	0.643063	1.61981
-0.542717	-0.672501	-0.199251	0.0770083	0.888257	-0.739009	0.672266	-0.596783	-0.328131	-0.792406	-0.53153	-0.186046	0.0676753	-0.590224	0.17411	-1.2898	-0.75926	-0.801745	0.0339822	-0.766742	-0.70515	0.105047	0.0636825	-0.812239	-0.168614	-0.381338
0.209947	0.502122	1.26272	0.605684	0.0761903	2.62243	0.0911325	-0.39444	-0.150364	-0.778156	0.252715	-1.01028	0.0956783	0.215101	0.507253	0.0426189	0.646524	-0.794938	-0.933027	0.0851536	-0.373613	0.859567	0.0974767	0.721411	-1.08097	0.230705
-1.08137	-0.815849	-0.78576	-0.647647	-0.905162	-0.904278	-0.580325	-0.645588	-0.371008	-0.50782	-0.846152	-1.12622	-0.219029	-1.12835	-1.20421	-1.20979	-1.20396	-1.00853	-1.99948	-1.20215	-1.33833	0.843625	-0.792763	-0.999401	-0.708122	-0.528962
1.18988	-0.271616	-0.335969	-0.544624	0.940406	-0.276815	1.66487	-0.460296	-0.208221	0.599996	-0.60487	-0.0125512	0.869473	-1.09548	0.209989	0.762199	0.146539	2.37125	1.27776	-0.579237	0.0456913	0.131411	-0.135959	-0.288822	1.74712	1.02756
0.37662	-0.463474	-0.494534	-0.0489398	-0.642787	-0.498015	-0.181432	1.05824	-0.265608	-0.579663	0.685032	-0.866579	-0.289619	-0.096856	0.312322	2.09786	0.72206	1.56157	0.830292	0.403316	0.390007	0.401185	-0.367502	-0.539322	0.703958	-0.166075
0.057434	-0.614694	-0.619512	1.28475	-0.29067	-0.67236	-0.288411	-0.364611	-0.31084	-0.733571	2.56341	0.861476	-0.440844	0.502965	-0.317266	-0.380326	0.446415	1.04694	-0.111584	0.188102	1.90187	0.0572241	-0.550001	2.52276	1.30839	0.320932
1.67393	-0.659662	0.300619	3.06177	0.0735947	-0.0564866	-0.525079	-0.198051	0.195403	-0.189894	-0.520146	1.54928	-0.485814	1.15369	-0.188585	-0.45753	0.321877	-0.983214	1.1012	0.710593	-0.140282	-0.452155	0.0946721	-0.795476	-0.768004	-0.368116
1.27243	-0.863892	2.58298	-0.410769	-0.103447	-0.959669	-0.199471	-0.279004	-0.385378	2.44706	-0.0363618	-0.885366	-0.69005	-0.747961	-0.636221	-0.271761	-0.589835	-0.955553	-0.475402	-0.668631	0.483658	0.262304	-0.398275	-1.06213	0.431911	0.579877
-0.030009	0.217914	-0.734013	0.696271	-0.496985	-0.272256	0.987634	2.02088	0.809655	-0.380369	0.0427122	0.351064	-0.0937999	1.53751	2.20606	0.632308	0.242032	1.36236	-0.415881	1.09143	1.95927	1.78097	-0.7172	-0.283658	0.445312	-0.214451
-0.550225	0.442334	0.254087	2.91827	0.0316723	0.54632	-0.135283	-0.21722	0.0053309	0.342247	-0.288345	-0.199151	7.34102	-0.446388	-0.98936	0.472342	-0.971659	-0.804627	-1.63078	-0.974705	-1.16788	-0.328008	0.725667	13.8133	0.425421	-0.098893
0.936139	0.49522	1.73092	1.08891	0.931817	1.2737	0.29233	-0.396007	0.0211499	2.74922	0.247615	-0.160183	0.0910768	0.678808	0.500182	0.036694	0.212005	-0.983399	2.61931	0.393214	0.01386	1.14246	1.48706	1.46708	0.482695	0.821222
0.793322	1.19308	2.88444	-0.126705	-0.495789	-0.270403	-0.557894	-0.623997	-0.352039	0.611316	-0.171139	-0.721114	-0.0921932	-0.566722	-0.528948	0.496583	-0.114647	-0.919427	1.43985	-0.487292	-0.40726	1.1752	1.6317	-0.916602	-0.0783742	1.03901
-0.709322	-0.260607	0.2121	0.572751	-0.734521	-1.01599	0.538765	-0.678577	-0.00986521	-0.705054	-0.599989	-0.476842	-0.738903	-0.650661	-0.218526	-0.23892	0.223002	-0.28444	2.65422	-0.689166	-0.114597	1.61677	-0.516186	-1.12591	-0.33584	-0.292951
-0.998215	-0.618879	-0.622971	-0.839636	-0.296903	0.0375532	1.46288	-0.367461	0.615057	-0.737831	-0.758827	-0.981086	0.174923	0.322478	-0.217839	-0.0327348	-0.480842	0.530371	0.23826	0.0661977	0.284055	0.672703	-0.555052	0.876604	-0.723838	-0.00690245
0.255739	-0.259628	0.213448	-0.534439	-0.00494077	1.24225	-0.383579	-0.456214	-0.107006	0.292201	-0.310145	-0.956876	-0.085766	-0.561496	0.0612076	-0.424496	-0.378115	-0.97128	-0.11481	-0.275551	-0.467056	0.51355	-0.515399	-0.699327	-0.33478	0.0438538
0.893627	-0.311286	2.31424	0.209638	1.54242	4.48963	-0.23781	-0.631697	-0.220086	0.0472375	-0.622457	-0.754442	-0.137426	-0.226442	-0.00936195	0.80409	0.344818	-0.926757	0.594644	0.733455	-0.327563	1.77419	2.05492	0.264895	-0.641844	1.18465
-0.751743	-0.0350272	-0.140436	2.72433	1.46889	1.38384	-0.304134	-0.379745	0.222614	3.53195	-0.49998	2.11007	2.54649	-0.705128	0.984701	-1.10739	0.273735	-0.491821	1.05145	-0.190549	-0.254065	1.15384	1.60235	3.16353	-0.743374	0.895004
-1.00619	-0.637767	-0.638581	0.67614	-0.772564	-0.698962	0.120468	-0.380322	-0.137961	-0.757054	-0.7672	-0.995003	2.54141	-0.868936	-0.147457	0.611967	-1.17108	-0.492645	-1.59503	-1.16996	-1.06993	1.52795	-0.577846	0.0178683	-0.0933803	0.892387
-0.945733	-0.494559	-0.520224	-0.734021	-0.665932	-0.533853	-0.466679	-0.5362	-0.274906	0.146184	-0.373751	0.207295	0.423573	-0.954204	0.884068	-1.23888	-0.594991	-0.956458	0.057572	-1.00953	-1.2948	-0.5873	-0.405016	1.36356	0.216799	0.185142
-1.00063	-0.624591	-0.120058	-0.322688	-0.305409	-0.683771	-0.512674	-0.580472	-0.3138	-0.118505	-0.761359	1.27759	0.777739	0.306999	0.0870592	-0.573073	-1.05524	-0.977531	-1.22346	-0.834472	-1.31242	1.42837	-0.561945	1.65619	-0.730024	0.300547
1.4065	-0.449274	-0.482797	-0.69555	-0.0443278	0.428641	0.666436	0.28565	0.210962	-0.56521	0.0164389	-0.274359	1.30371	-0.501711	0.0717789	0.581436	0.612994	2.37761	2.73536	0.862304	1.2784	0.525202	0.602485	0.510081	1.59745	-0.15145
-0.628745	0.256334	0.100365	-0.0961134	-0.106822	0.331875	-0.201074	1.75564	-0.050304	0.152941	0.954917	-0.336201	0.430212	0.668398	-0.765811	-0.596196	1.47844	1.34593	0.505447	0.0728036	0.0222363	-0.0228067	0.501194	0.400497	0.223989	-0.194667
-0.677543	2.89984	0.00482898	2.14963	-0.192893	1.78913	0.24601	2.02854	-0.08488	0.0352911	0.189558	-0.421375	0.314614	-0.609859	1.55042	-0.267602	1.26502	1.38217	-0.506345	1.46464	0.847076	-0.268435	0.361689	0.24957	3.08682	-0.254189
1.63031	-0.616405	-0.620926	0.74873	-0.756658	0.760851	-0.509778	1.11758	-0.311351	-0.101842	2.82948	-0.979263	-0.442555	0.835221	1.06177	2.11009	0.326761	1.44458	0.0652932	0.18408	1.55555	1.53831	-0.552066	-0.738997	2.64907	-0.323568
-0.648449	-0.514577	-0.536768	0.479494	-0.680837	-0.556932	0.038591	-0.543015	-0.280893	-0.631674	-0.712585	-0.370594	-0.340724	1.58653	-1.02909	-1.24461	-1.01462	-0.959702	1.90902	-0.100308	-0.218256	-0.869976	-0.429175	0.339554	-0.610882	-0.591623
-1.01304	0.223227	-0.893659	1.61463	-0.784648	-1.0548	-0.419645	-0.192264	-0.410058	0.119245	-0.644759	0.28577	-0.772565	1.97071	-0.527461	-0.196792	-0.904138	-0.745361	-0.323965	-0.379998	0.268134	-0.814088	-0.950323	-0.406295	-0.128533	-0.813978
3.38444	0.961529	-0.22607	3.30686	1.23744	1.14492	5.88563	5.20353	2.13508	-0.249056	3.84386	1.80469	0.0352243	1.02766	2.85659	2.95543	1.5617	2.48876	-0.511429	2.69903	2.4795	3.31864	0.0245205	5.63056	0.987692	0.16845
0.534351	0.722877	-0.865113	1.96675	1.21434	0.869767	-0.0360492	-0.678278	-0.204138	-0.0377426	-0.163969	-0.715155	-0.738023	0.237312	-0.606478	0.419228	0.287427	-0.706178	0.176028	-0.27385	0.0217378	-0.550601	-0.908638	-0.697882	0.021092	0.0455636
-0.17004	0.310233	-0.281835	1.70429	-0.0666888	-0.201297	4.2014	1.31999	2.9003	-0.317729	0.568766	-0.296487	1.51684	-0.378053	0.751509	1.79863	0.243286	0.847534	0.448903	-0.158505	2.24184	1.95473	-0.680062	-0.877472	0.28236	-0.166914
0.681682	3.36052	6.46706	1.56417	1.34837	3.91078	0.896932	-0.00663602	0.190338	-0.198511	0.49564	0.256593	0.0848873	-0.422754	0.294325	1.50929	0.840887	-0.704391	2.93087	-0.239315	0.473628	0.626222	8.41046	4.45348	1.09526	1.40373
0.50967	1.09	-0.750387	0.216432	0.167117	-0.854934	1.4118	2.22335	0.338372	0.0533426	0.411777	0.621258	-0.599205	2.42919	1.4277	1.34691	1.29776	1.48927	0.469874	1.24732	2.76886	2.25353	-0.741111	1.48897	0.370214	-0.724715
0.597929	0.115321	2.5019	1.79725	1.04853	0.949908	-0.490444	-0.559075	-0.193742	3.45493	0.167021	0.0587794	-0.726438	-0.623636	-0.0624695	0.098053	0.0305227	-1.02221	-0.0401104	0.190138	-0.0197638	0.228552	1.55668	-0.225623	0.621207	-0.441594
0.568251	0.204732	2.74206	0.166633	2.8106	0.272381	-0.474631	-0.298116	-0.173685	2.67153	-0.713677	-0.374224	-0.343187	-0.183957	0.140935	-0.625727	-0.0827019	-0.784648	0.414716	-0.691464	-0.17337	0.578787	2.18105	1.27551	-0.418135	-0.592891
0.725101	0.104669	1.64053	0.345707	0.780596	0.931486	-0.492328	-0.560888	0.507109	2.73331	-0.438047	0.541965	0.950304	0.280835	0.10004	-0.106352	-0.413885	-0.968209	1.02618	-0.185715	-0.303595	0.303485	1.93953	-0.674584	2.60589	0.764909
-0.664711	-0.533838	-0.261368	-0.168492	-0.170259	-0.579139	-0.23121	-0.669583	-0.181221	0.783736	-0.721124	-0.139254	-0.359985	-0.306799	0.529283	-1.14926	0.0195455	-0.791453	0.149056	-0.131645	-0.440578	-0.430096	0.398374	2.13016	-0.822606	0.305968
-0.23925	0.373051	-0.469249	2.05704	0.580176	-0.462742	0.125284	-0.515201	-0.256457	-0.548525	-0.319061	-0.250201	-0.259024	-0.48394	1.6136	-0.529401	0.205943	-0.554639	0.946842	-0.987229	0.242102	0.353803	-0.33058	0.552889	-0.0860085	1.1104
-0.651521	0.202382	0.0557753	2.30673	-0.146994	0.269673	-0.220158	-0.298915	-0.0664416	0.0980305	-0.394726	-0.375955	6.14122	-0.576446	-1.03033	-0.627072	-1.01596	-0.843513	-1.7011	-1.01808	-1.20039	-0.780013	0.436083	0.330055	-0.614821	-0.222448
-0.513451	-0.796747	-0.404621	-0.615192	0.096535	-0.882256	-0.10447	-0.639085	-0.365294	-0.918861	-0.641697	-1.11214	0.261254	-0.0397588	0.157814	0.31906	-1.03719	-0.86215	-0.439345	-1.03887	-1.27585	1.75716	-0.769711	-0.974461	-0.677092	0.401215
-1.02625	-0.68528	-0.677849	-0.425801	1.25284	-0.753741	-0.53414	-0.601134	-0.331953	0.884705	-0.788265	2.23287	0.595668	-0.907565	-0.803828	-0.976678	-1.17985	-0.987366	-1.79901	-1.17855	-1.32064	-0.127374	-0.635187	-0.106202	-0.496019	-0.679521
1.20718	0.222226	0.0721755	-0.125089	-0.132218	0.292551	-0.213139	0.205274	-0.0605061	0.118227	0.261812	0.715205	0.396103	1.01814	-0.278488	0.220413	2.22472	1.29066	0.0173245	0.834326	0.979548	-0.0442058	0.460031	0.355964	-0.604076	-0.21223
-0.587243	-0.0437181	-0.806089	-1.02786	-0.923478	-0.932638	-0.589026	0.295443	-0.378365	-0.963338	0.909063	-0.557289	-0.666605	-0.170033	0.56023	0.713944	-0.399448	0.0849776	-0.95604	0.0896513	-0.0464359	0.288805	-0.82245	-1.03152	0.546166	-0.759419
0.377611	-0.684664	-0.67734	0.0460114	0.430362	0.524758	0.446139	1.28576	-0.331769	-0.240786	2.16014	1.01201	-0.510816	2.3969	0.899965	0.609501	0.559574	0.988425	0.474821	1.02542	1.90755	1.12516	-0.634443	2.06598	0.105105	0.176817
0.32184	0.0101629	-0.103088	-0.305244	-0.290119	0.0480567	-0.288149	2.61227	-0.123937	-0.0976061	2.28867	0.402696	0.184033	3.38119	1.92268	2.83677	0.793336	2.36384	-1.39142	0.979206	1.98842	1.23323	0.204104	0.0790834	1.98629	-0.321425
0.622772	0.247782	0.0932965	3.68535	0.993718	2.03596	5.05426	3.25948	1.72577	0.144237	1.60261	0.752866	1.9083	-0.148956	4.05442	1.10042	1.46265	3.50031	-0.380871	0.602548	3.8406	2.39679	0.490873	0.389331	1.01969	-0.199071
1.82792	-0.141625	2.79409	0.187204	1.23078	-0.970265	0.43435	-0.0424841	0.268238	2.35352	-0.547239	1.79589	0.03224	-0.36644	0.0350525	0.955115	-0.336705	-0.780724	1.41335	-0.088557	-0.0578749	0.140537	0.903674	-1.07413	0.387121	0.165376
1.52935	1.51423	6.14564	0.504752	3.28968	1.14733	0.0491073	-0.414666	0.32595	6.47678	-0.301344	2.61919	1.13752	-0.0146164	0.509979	-0.0338732	0.344495	-0.809378	0.780935	0.214422	0.0216331	0.90457	5.34177	1.32397	-0.202622	0.736564
1.65831	0.736272	1.31319	0.31161	2.45649	-0.253357	-0.380623	-0.453368	0.0932518	0.641412	-0.595849	2.20039	0.910167	-0.554701	2.09621	-0.321535	-0.00573881	-0.756992	1.63871	0.149562	0.343582	0.650051	2.27221	2.31652	0.743747	0.0524612
-0.582275	0.366414	0.191342	-0.00259704	-0.0248571	0.45879	-0.162137	-0.51633	-0.257449	1.08186	-0.322004	0.336299	-0.262343	-0.922571	0.0941053	-0.76286	0.0516295	-0.947	-0.241812	-0.988429	-0.525768	0.146968	-0.334585	0.544223	-0.0913993	0.688573
-0.0888163	-0.545275	-0.562139	-0.777106	-0.703695	-0.592325	-0.484618	-0.0812163	-0.290076	-0.662918	-0.111246	-0.415832	-0.371423	0.521955	1.09213	-0.0626941	0.126476	0.721222	-0.0910504	0.100494	-0.362117	0.518558	-0.466223	1.16491	0.482489	-0.60743
-0.868244	-0.310998	-0.368517	-0.57808	-0.529254	-0.32222	-0.40175	-0.157815	-0.22	-0.424477	0.200349	-0.0705875	-0.137138	-1.10616	0.783196	1.20302	-0.0829329	1.6294	1.13927	0.73408	-0.0129965	0.319778	-0.183487	-0.340241	0.614378	-0.00904948
0.235744	0.532677	0.328753	0.138649	0.0989412	0.650479	-0.103327	4.03545	0.0323537	0.434197	2.89321	-0.132583	0.706564	2.96323	2.05105	2.60334	1.00744	1.79377	-0.0469214	3.52497	1.00426	0.150569	0.834697	3.07425	2.44172	-0.0523738
1.06932	1.21345	-0.628646	-0.845469	-0.307129	-0.685103	-0.29623	1.08896	-0.314146	-0.120856	2.49971	-0.082694	-0.451897	0.137721	0.712616	1.00409	0.528997	1.20803	-0.147212	-0.392003	1.51126	0.193049	-0.563339	0.849708	1.59248	-0.333188
1.24059	-0.4984	-0.523398	0.520724	-0.668792	-0.538281	-0.20614	1.22709	-0.276055	-0.61521	1.59238	-0.892313	-0.324546	1.05031	1.50508	0.666786	0.221677	1.5627	-0.604608	-0.0739884	2.11508	0.525644	-0.409652	-0.584923	1.41124	-0.583293
0.784924	-0.546827	-0.277471	1.2791	1.87139	-0.195209	3.30873	2.86216	2.50371	-0.312355	0.960442	-0.41812	2.04905	0.142677	1.32315	0.528215	-0.132198	1.16576	0.107184	-0.590602	1.51048	2.33866	-0.468096	0.255339	-0.0837605	-0.251914
-0.469865	0.632695	1.44257	-0.306351	-0.755594	0.765794	0.152714	-0.152409	-0.310924	-0.0989327	-0.757096	-0.97821	-0.441126	-0.850406	0.108404	0.690223	-0.245439	-0.67268	0.801568	-0.150881	0.801709	1.38749	0.955403	0.0773815	-0.381814	-0.322096
-0.664699	-0.533824	-0.552675	0.430442	-0.695168	-0.579123	0.267534	-0.309544	-0.28665	-0.651263	-0.408566	0.1205	-0.359971	-1.16655	-0.0725984	0.968876	-1.15189	-0.962821	-1.91684	-1.15117	-1.20461	1.07375	-0.452403	2.13023	1.65871	0.487498
-0.661387	-1.06158	-0.40296	-0.613485	-0.560285	-1.18759	0.147707	-0.548233	-0.391499	-0.647271	-0.876524	-0.915524	-0.887749	-0.733207	-0.42906	-0.184037	-0.758504	-0.416483	-0.201805	-1.05435	-0.627322	0.284493	-1.08933	-1.32025	-1.10731	-0.508256
-0.415137	-0.738525	-0.721854	-0.516268	-0.102567	0.338464	-0.199053	1.59503	-0.198237	-0.350423	1.62791	0.0366362	-0.564679	0.540559	0.944714	1.12491	0.195839	0.625516	0.368888	-0.283786	1.17984	0.734083	-0.699445	0.407958	2.66825	-0.191725
0.655228	-0.590717	-0.599696	-0.815711	-0.254964	0.102492	0.187037	0.754985	-0.303668	-0.709168	2.41427	-0.0052623	-0.416866	0.0475203	0.0515874	1.51531	-0.205129	0.183278	-0.60406	0.713083	1.23835	1.47881	-0.521064	0.140729	1.06132	0.704032
-0.598555	-0.455481	-0.487928	-0.700824	-0.636835	1.31745	-0.175778	-0.522895	-0.263217	-0.571528	-0.686385	-0.283507	-0.281626	-1.14531	-1.00891	-0.106982	-0.992797	-0.950125	2.23805	-0.428979	-0.865027	-0.862561	-0.357856	-0.528886	0.301437	-0.561193
-0.555071	-0.682256	-0.215375	0.0521478	-0.80569	-0.750255	-0.336207	-0.410616	-0.331048	-0.802334	-0.540179	-1.02778	-0.508408	-1.05594	-0.516135	-0.49632	-1.07654	-0.986876	1.1385	-0.775559	0.187737	-0.611672	-0.631538	-0.824975	-0.189741	0.181777
0.59091	-0.264522	-0.732715	1.11678	-0.131923	-0.268636	2.71631	0.868968	0.81388	-0.377174	0.0461917	-0.00209705	-0.0906605	0.358675	0.719998	0.36026	-0.0228663	1.05447	-0.267606	-0.0457297	1.83813	2.09547	-0.715306	0.356482	-0.34008	-0.212026
0.179575	-0.264548	2.08546	0.702882	-0.131952	-0.268667	-0.557627	-0.457889	-0.351814	1.60597	-0.169804	0.356798	-0.577834	-0.169443	0.304032	-0.0579556	-0.652475	-0.761296	1.30262	-0.926369	-0.405729	-0.105106	2.81203	-0.279594	0.187438	-0.212046
-0.0797518	-0.679688	1.63726	0.0586931	0.0288622	-0.102663	-0.33439	-0.59923	0.171443	3.18372	-0.537902	0.210048	-0.50584	-0.448433	2.25617	0.148044	0.369649	-0.442796	-0.157244	-0.773237	0.0435506	-0.0487958	2.74544	2.09846	1.02685	3.35399
0.599584	-0.609547	-0.615258	-0.831707	1.12263	-0.666427	3.05397	1.78132	2.32579	-0.728333	-0.475709	-0.0468863	-0.435697	-0.504917	1.8397	0.168687	-0.00405614	1.47237	0.458216	-0.48233	1.33232	1.96064	-0.543789	-0.730043	0.308477	-0.316506
-0.342209	-0.423599	0.436751	-0.212039	-1.01776	-1.07863	-0.441579	-0.697075	-0.416241	0.567194	-0.792723	-1.23765	-0.793236	-0.621167	-0.534004	-0.752044	-0.880682	-1.03303	0.185885	-1.13124	-0.917057	0.573526	-0.647324	-0.842054	-0.365214	0.154835
-0.507479	0.543593	0.337775	1.66213	4.08857	0.663066	0.531005	-0.182745	0.035619	2.2594	0.546764	-0.12454	2.49994	0.0915483	4.20209	0.0782191	1.35064	-0.21051	1.01053	0.65466	-0.188288	1.27569	2.99896	5.42996	1.50022	-0.0467526
0.621135	-0.347631	1.44254	0.147885	0.770604	-0.878191	-0.257094	-0.486176	-0.36424	-0.461761	-0.243472	-0.781222	0.271832	-0.995325	0.625786	-0.176823	-0.952972	-0.860436	0.879872	-0.875857	-0.610877	1.77884	0.31006	-0.388071	0.293754	1.10043
-0.978055	-0.571123	-0.583502	1.46983	0.271372	-0.622126	-0.493761	-0.562267	-0.297807	2.02901	-0.737654	0.0380499	1.60586	-0.814752	0.43378	-0.687629	-1.15877	-0.968866	-1.14511	-1.15791	-1.30517	0.966105	-0.497418	-0.679874	-0.310577	0.754478
-1.08796	-0.831471	-0.798671	0.0179091	0.29642	-0.922289	-0.585851	-0.650907	-0.37568	0.289545	-0.853077	-0.537447	0.157081	-0.143273	-0.998202	-0.985615	-1.20684	-1.01106	-2.00406	-1.20498	-1.34044	0.930316	-0.32002	-0.487952	-0.292362	-0.335303
1.58264	0.107897	-0.0223135	-0.222215	-0.217347	0.160738	-0.253579	2.41996	-0.0947033	0.0018658	0.757492	-0.445574	0.281771	0.467259	1.25316	1.63096	-0.287477	1.97836	1.03375	0.668985	0.246358	0.728982	0.322054	0.206691	1.52168	1.11579
0.201458	-0.373372	-0.420067	1.57459	-0.575697	-0.394133	-0.117691	0.389018	-0.238657	-0.487959	0.11739	-0.162505	-0.199514	1.69146	0.34917	0.0339882	-0.323332	-0.656316	3.20245	0.442325	0.0112979	0.776657	0.785688	2.96821	-0.457961	-0.073284
-0.668366	-1.00526	-0.556264	-0.969474	-0.872301	-0.853395	-0.564714	-0.630562	-0.427664	-0.655683	-0.826585	-0.921614	-0.831426	-1.04113	-0.279417	-0.783564	-1.02333	-1.00137	0.271983	-1.19417	-0.414803	0.240668	-0.175788	-0.636844	-0.130578	-0.363253
-0.098919	0.136296	2.27412	0.386009	2.36354	-0.599223	-0.243534	-0.321416	-0.0862089	1.43032	-0.119203	0.081962	-0.377406	0.692075	1.42391	-0.0746778	0.114326	-0.742799	1.70478	-0.657153	0.00154777	1.71362	3.67541	0.243769	1.95549	0.805623
2.1805	0.391144	0.211781	2.78781	-0.00644288	0.487302	3.30588	0.87524	1.45264	0.290148	0.411589	-0.236869	2.19504	-0.915869	0.950211	2.27935	-0.379232	0.507816	0.264829	-0.689305	0.150079	1.9025	0.663889	0.576513	0.369985	1.55333
-0.120614	0.560403	-0.0200801	0.544326	0.454507	-0.873333	-0.0935191	-0.63645	-0.228437	0.920216	-0.435417	0.219276	-0.615164	-0.869998	0.182925	0.221357	-0.866813	-0.931281	0.381019	-0.384172	-0.481583	0.50661	-0.217527	0.797506	0.309725	0.88835
-0.137395	0.755492	3.25995	0.892679	1.25481	1.6738	-0.259653	-0.336931	-0.298681	1.33756	-0.444229	-0.458228	-0.400192	-0.636968	1.67497	0.640554	-0.177424	-0.969339	0.993489	-0.677749	-0.31493	2.12548	0.301329	0.184268	-1.03524	2.11616
-0.0874105	0.149927	0.0124223	-0.18651	-0.186052	0.209195	-0.238712	2.04731	0.333258	0.0446422	1.42908	-0.414606	0.323802	-0.604879	1.56925	0.137662	1.28198	0.72338	0.725318	-0.274422	2.93152	-0.263823	0.372777	3.88798	2.36469	-0.249458
-0.179241	-0.141693	-0.83308	-1.05561	-0.947795	-0.970291	-0.600578	-0.0425298	-0.388134	-0.996576	-0.385136	-0.898944	-0.333545	1.21927	-0.339715	-0.510048	-0.809406	-0.840007	0.770125	-0.485291	-0.25613	-0.226638	-0.861863	0.358298	-0.801132	-0.587927
0.389204	0.714437	0.478972	1.39929	-0.250513	-0.641271	-0.499635	-0.567921	-0.302774	-0.706127	0.120943	-0.958133	-0.413878	0.23045	-0.498182	0.59748	-0.681002	-0.866044	1.12012	-0.690118	0.456661	0.591393	0.268298	0.148533	1.77775	0.376472
0.623768	-0.123277	-0.674348	1.00292	-0.804788	-0.748858	-0.335349	-0.599692	-0.330686	-0.801101	0.697306	-1.02689	-0.507196	1.21213	0.0569847	0.463364	-0.355223	-0.896289	0.982146	0.0321741	0.644559	0.298931	0.716201	-0.823393	0.114905	0.75868
0.0960367	-0.168134	0.634436	0.452862	-0.422878	-0.157508	-0.351216	-0.425064	-0.177268	-0.279073	-0.0843148	-0.648963	0.00573042	0.0932211	-0.545119	0.692717	-0.886691	-0.903558	0.700388	0.269791	-0.52534	0.248274	-0.0110728	-0.153711	-0.81545	-0.413233
0.879793	0.450728	0.261025	2.93967	1.29594	0.555998	4.05104	1.51133	0.00784184	0.350791	2.71156	1.05194	0.624613	2.30546	0.743102	0.965398	1.21347	1.93477	1.34236	0.85936	2.72434	2.85517	0.735798	0.654309	2.26423	0.775403
-0.259846	1.13019	-0.156372	2.15567	0.102862	-0.0262751	-0.101464	0.0169724	-0.320371	-0.163224	-0.771099	-0.128704	-0.472711	1.2105	-0.871902	-0.0961001	-0.297922	-0.405216	0.306364	0.220277	0.289289	-0.886537	-0.588459	0.76818	-0.433121	-0.659583
1.08706	-0.621079	-0.624789	0.732847	2.45958	0.0324813	4.51415	1.73421	0.241566	-0.74007	0.0618	-0.527542	0.788276	0.149105	0.622274	0.669267	-0.939893	1.12532	-0.494215	-0.496923	0.529154	2.44969	-0.557707	-0.745099	-0.057236	-0.0103002
1.19319	-0.0766096	-0.655064	1.10203	2.67406	-0.721956	2.14771	2.57377	1.93589	-0.777353	0.769719	2.41569	-0.483862	0.374726	1.20428	2.03998	-0.101873	0.994717	0.601197	-0.228134	3.17034	2.68494	0.800681	0.724504	1.43671	1.12999
0.164364	-0.676497	2.11782	0.54453	1.29208	1.20132	0.662373	-0.406695	-0.329326	-0.224162	-0.285775	-1.02354	-0.502649	-0.290851	0.259897	-0.325531	0.171434	-0.985942	1.00747	-0.363746	0.204121	2.14372	2.76854	-0.0832683	0.736185	1.93091
-0.744459	-0.628293	0.378398	0.189679	1.05285	-0.688039	-0.513983	-0.16601	-0.314907	-0.126039	-0.221661	-0.988022	0.766635	-0.364861	-0.025409	0.644498	-1.05661	-0.879191	-1.22888	-0.947514	-1.31292	2.86951	-0.566412	-0.754518	-0.07286	-0.650177
0.504967	-0.402668	-0.444279	1.47504	-0.59751	0.536108	-0.138416	0.0644423	-0.24742	-0.517776	1.56122	-0.821774	-0.228811	1.81485	1.15082	0.701459	0.416102	0.684481	0.0818257	-0.069389	1.88935	1.55719	-0.294118	-0.45993	0.868586	0.757636
-0.0931332	-0.317505	0.00682056	-0.583608	-0.877098	-0.860824	0.0847734	-0.00540916	-0.359734	-0.899941	-0.420987	-0.4196	-0.143645	-0.109184	-0.332501	-0.0019086	-1.0269	-1.00242	0.441428	-0.695694	-0.459536	-0.325027	-0.19134	-0.348737	0.101413	-0.727345
-0.604746	-0.72148	-0.707767	0.391671	-0.834896	-0.795478	-0.363955	-0.261192	-0.342781	-0.842256	-0.574959	-0.294313	-0.547634	-1.2174	-0.481379	0.0284587	-0.613444	-0.909395	0.908606	-0.717492	-0.274276	-0.376625	-0.0545368	0.474722	0.845807	-0.431778
-0.103177	-0.553779	-0.569168	2.70741	-0.710027	-0.60213	-0.245317	-0.556362	-0.292619	0.0256367	-0.122557	-0.428365	-0.379927	-0.986302	-0.691553	-0.275745	-1.15557	-0.85504	1.69074	-1.15478	0.182031	-0.359153	0.350241	-0.657229	0.0885308	-0.611809
1.87348	-0.310998	-0.368517	0.998334	0.16159	-0.32222	1.89554	2.68518	-0.22	-0.424477	1.43437	-0.0705875	-0.137138	-0.351815	1.10006	1.73399	-0.254235	1.32869	0.0517042	-0.775439	1.74672	2.88104	-0.183487	-0.340241	1.61917	-0.486797
-0.74467	-0.628542	1.38652	0.707487	1.50632	0.0152731	-0.298207	-0.581817	-0.314982	0.494572	-0.76311	0.810458	-0.454692	-0.199877	-0.546966	0.119771	-0.49333	-0.879272	0.559125	-0.727008	-0.238176	-0.654548	-0.566713	0.838757	-0.734302	0.29241
0.679976	-0.582342	1.03488	2.53756	0.246311	-0.635061	1.12771	-0.342582	-0.301163	1.97191	-0.160546	0.0132504	0.248	1.48896	-0.379645	-0.70047	-0.0700085	-0.970684	0.377453	-0.329232	-0.150552	-0.713733	-0.510957	0.162599	-0.684269	-0.288489
1.38827	-0.541798	-0.559265	1.00226	1.37486	-0.588316	3.21481	0.159645	0.127936	-0.659379	-0.106621	0.616456	0.329092	-0.0353164	1.58009	1.34039	-0.50991	-0.060459	0.123397	-0.900606	1.72045	1.92534	-0.462026	1.17853	2.00159	0.471074
1.33455	0.078161	4.66966	-0.247477	0.0873814	-0.379673	-0.419376	-0.640131	-0.366213	4.43955	-0.644422	-1.11441	0.252034	-0.88172	-0.601775	0.934817	-0.633642	-0.934786	0.835392	-0.643748	-0.503556	0.801837	1.34575	-0.978474	-0.444379	1.74798
0.599078	-0.137898	0.684414	2.37476	3.6983	-0.122648	0.438305	-0.414769	-0.168224	0.872185	-0.0575051	4.24044	0.0359672	-0.462527	1.54344	-0.821809	-0.469002	-0.898658	0.457514	-0.880579	-0.202475	-0.546428	0.0254171	1.32318	-0.202951	3.57049
-0.800519	-0.513317	1.86266	-0.749957	-0.949998	-0.55548	-0.601624	-0.666089	-0.389019	-0.630392	-0.551205	-0.636021	0.0232955	-0.472829	-0.0995237	-0.932858	-0.813231	-0.900712	0.746713	-0.950736	-0.756776	0.677763	0.447904	-1.07802	-0.609517	-0.0306194
-0.143158	-0.709727	1.92557	-0.46734	-0.0382398	-0.17193	-0.355641	-0.609458	-0.339265	1.86215	-0.799103	-0.65818	-0.00677923	-0.353892	1.07257	-0.0893052	-0.402885	-0.991328	0.047212	-0.417811	-0.678861	0.831646	0.612352	-0.860843	0.896718	0.397629
1.49509	-0.15112	0.662559	1.4058	4.44912	-0.137891	0.809012	-0.048949	0.478507	5.27338	-0.551449	0.966465	0.0227454	1.00061	1.88104	0.104328	-0.277946	-0.548262	0.107775	-0.492107	0.962021	0.676935	2.63481	2.7088	0.371698	0.71567
0.953207	0.190968	3.98523	-0.151644	-0.155493	-0.842446	-0.561355	-0.465065	-0.354966	0.571479	-0.822375	-0.0331959	-0.588373	-0.582633	0.188459	0.184637	-0.490108	-0.845363	1.36816	-0.761678	-0.233448	1.96946	1.57266	-0.307113	-0.104867	0.262487
-0.386431	-0.721525	0.147237	-0.0479328	2.24642	-0.199133	-0.181013	-0.613474	-0.188067	1.26363	-0.345663	2.75481	-0.0303749	-0.516463	1.55018	0.620401	-0.613502	-0.909409	0.301989	-0.530517	-0.41453	1.7004	0.569639	0.474546	0.00530695	1.96541
0.251092	-0.913418	-0.866397	-0.53699	-0.977812	-1.01677	-0.154446	-0.12488	-0.302862	-0.706427	0.697463	-0.71859	-0.739578	-0.475752	0.446054	-0.427647	-1.04174	-0.022416	-1.64665	-1.04332	-0.425822	0.304878	-0.910514	-0.27709	-0.866618	-0.796993
-0.924066	-0.443231	-0.806564	-0.0145457	-0.923906	-0.933301	-0.448523	-0.383291	-0.378537	-0.559061	-0.32824	-0.851663	-0.667179	-0.279551	-0.597168	-0.313599	-0.988273	-0.561349	1.02398	-0.847152	-0.263941	-0.11231	-0.823143	0.00648367	-0.31822	0.0596013
0.298397	1.22212	-0.118386	0.724349	-0.303902	0.0267149	0.575779	0.467199	-0.129474	-0.116446	2.78495	0.375417	0.165522	-0.690667	0.194361	-0.0434945	-0.146146	-0.279444	0.761228	-1.05618	-0.0620701	0.737516	0.181764	0.0549145	0.603623	-0.330957
-0.457754	0.661384	-0.611842	3.47654	-0.276849	-0.66166	-0.50589	-0.573942	-0.308064	1.20985	-0.191231	-0.504456	-0.431563	0.358974	-0.51932	-0.545635	-0.931216	-0.871775	-0.452898	-0.248096	-0.365927	-0.64294	-0.5388	0.102353	-0.0233048	-0.638396
0.050411	0.62356	0.403865	4.43491	2.94003	0.755262	0.367991	0.055839	-0.311835	3.054	-0.758446	0.849218	-0.444171	0.661287	-0.322379	0.146865	0.0933507	-0.674654	1.33305	-0.493053	-0.0500211	-0.259788	3.94117	0.879967	-0.38676	0.953391
0.575899	-0.514021	0.0627076	1.71238	-0.140748	-0.556291	2.34653	0.44424	0.369656	0.106567	1.53698	-0.903823	0.384647	-0.768326	0.456277	0.207301	-0.211503	0.567346	-0.211858	-0.754519	1.35368	2.13131	-0.428504	1.28733	0.567107	-0.218129
3.08476	0.23145	6.15541	1.13178	3.15889	0.303185	-0.209876	-0.289019	0.382027	6.11321	2.22548	5.06214	3.34595	-0.162235	-0.0211268	1.49308	0.889588	-0.838802	1.3234	-0.215473	-0.00136182	0.146068	5.79429	2.28766	2.58541	2.82077
-0.88543	-0.351709	-0.402163	-0.612666	-0.559567	-0.369157	1.46656	-0.487565	-0.232178	0.436962	-0.640379	-0.130582	1.59641	-1.11719	-0.973469	-0.182657	-1.11826	-0.645784	-1.34355	-1.11825	-1.03509	1.15409	-0.232619	1.9231	-0.434501	0.862594
-0.533036	-0.808346	0.643506	-0.634899	0.703035	-0.895628	0.0313839	-0.496475	-0.368763	-0.492547	-0.0794494	1.41676	-0.204022	-0.657639	0.855245	-0.589624	-1.04362	-0.867789	-0.231237	-1.04516	-0.637513	0.983664	-0.783708	0.134473	0.0033369	0.365382
0.875769	2.13391	0.258399	1.49895	0.0355568	0.552335	1.05956	0.358704	0.00689138	2.0639	0.461604	3.53239	0.621435	0.470485	0.451342	1.44339	0.586071	1.10924	-0.640887	0.245638	1.1174	0.520367	0.731963	2.85196	1.34421	-0.0962067
-0.540309	-0.386493	-0.430911	-0.642216	-0.585467	-0.409261	-0.428454	0.951518	-0.242582	-0.501314	-0.277931	-0.809857	-0.212636	-1.12662	-0.548725	-0.232424	-0.967322	0.166056	0.624021	-0.508228	-0.818297	-0.640008	-0.274598	-0.438812	0.912377	-0.52567
0.59885	-0.138033	-0.225567	-0.431141	0.419167	-0.122804	-0.340569	-0.414815	-0.168264	0.87191	-0.545647	0.184304	0.0358321	-1.05928	-0.712527	2.01292	-1.07881	-0.36351	2.07009	-0.880628	-0.500873	-0.822728	0.025254	-0.11441	-0.799151	0.169076
-1.06011	-0.765489	-0.744139	0.242124	-0.515232	-0.846217	0.944295	-0.144992	-0.355944	-0.887047	-0.613981	-0.740353	-0.591644	-1.10105	0.0975817	-0.0974688	-0.670322	-0.0798949	-0.458968	-1.02192	0.0791896	0.939691	-0.731987	-0.933648	-0.370018	-0.233378
-0.655865	0.907541	-0.544028	-0.150691	-0.687378	1.08267	2.30688	0.184753	0.358481	-0.640614	0.235091	-0.910705	-0.349508	0.775239	0.800458	1.41424	-0.357393	0.662099	0.182829	-0.243934	1.22133	1.46304	-0.439776	-0.617513	-0.232989	-0.596146
0.703231	0.621338	-0.366648	0.21397	-0.52757	-0.319613	0.586004	2.06033	-0.219324	-0.422175	1.02804	-0.0672546	-0.134877	1.66712	1.10585	0.943358	0.60687	1.0331	0.0570064	-0.10168	1.75438	1.72336	-0.180758	0.877066	0.619277	-0.485632
0.75462	-0.443461	-0.477993	2.01209	1.14876	-0.47494	1.80204	1.37672	0.216178	-0.559294	1.08201	0.906286	-0.269605	-0.710959	1.30403	1.73432	-0.54782	1.24301	0.207312	-0.703498	1.19034	1.73374	-0.343349	-0.513191	1.18881	-0.145464
-1.02022	-0.670995	-0.666043	0.563225	-0.797305	-0.737272	-0.529088	-0.596271	-0.32768	-0.790873	-0.781932	-1.01949	-0.497147	-1.04984	-1.17947	-1.12689	-1.17721	-0.985051	-1.95704	-1.17597	-1.3187	-0.889603	-0.617948	-0.0689016	-0.472814	-0.672165
-0.812375	-0.602717	-0.609613	-0.825905	-0.904343	-1.14747	-0.129939	-0.645214	-0.370679	-1.15298	-0.939666	-1.28164	-0.852944	-0.897902	-0.226447	-0.541777	-1.00802	-0.59601	-0.197247	-1.16362	-0.59134	0.555659	-1.04732	-0.997964	-1.05077	-0.527829
-0.987282	-0.592981	-0.601567	-0.26898	-0.739217	-0.647327	-0.27305	-0.569709	-0.304345	-0.711472	-0.747345	-0.962003	3.45598	-1.18258	-0.725023	0.580948	-1.16281	-0.972408	-1.3664	-1.16186	-1.30814	0.740947	-0.523797	0.134817	-0.346084	0.698203
0.18058	-0.670095	1.21481	0.0831418	0.897217	-0.0805425	-0.528769	-0.402335	-0.327411	-0.789957	-0.27726	-1.01882	0.0724887	-0.586963	0.665843	0.01276	-0.86204	-0.89274	-0.12351	-0.867376	-0.856307	1.46545	-0.616861	-0.809097	-0.471352	0.206825
1.06055	-0.139451	-0.226739	-0.432345	0.417057	2.41054	0.0477939	0.707586	0.160145	0.869025	-0.0588815	-0.627828	0.0344149	-1.05967	-0.150074	0.121023	-0.876099	-0.720749	0.453875	-0.881141	-0.353091	0.280666	0.0235438	-0.11626	0.390653	0.167616
1.73911	0.537238	0.332523	0.142524	5.39208	0.655739	1.15473	2.23383	0.564958	0.438839	0.541129	-0.129222	0.711126	0.56771	2.05962	0.580966	0.357513	3.24028	0.47889	-0.315422	1.49166	0.599144	0.840202	3.08616	2.4516	-0.0500249
0.612805	-0.351577	-0.402055	0.14118	0.10116	-0.369005	-0.102272	0.720771	-0.232138	-0.465777	2.50647	0.523354	-0.177719	-0.155355	0.390108	1.59466	-0.135378	0.935899	-0.303429	-0.31628	1.0083	0.709084	-0.23246	1.92361	0.0460639	0.406013
-0.449481	-0.278916	-0.342002	-0.550825	-0.505365	-0.285231	-0.390402	-0.135969	-0.210404	-0.391824	-0.182543	-0.73059	-0.105055	-1.09746	-1.11252	0.196156	-1.10482	-0.921511	1.25209	-1.10509	-1.13555	-0.840405	-0.144769	-0.298353	-0.355668	-0.470277
-0.330934	-0.138506	-0.225958	-0.431543	-0.400817	-0.123349	-0.340736	-0.414976	-0.168406	-0.248918	-0.545857	-0.627132	0.0353593	-1.05941	-0.336994	-0.507313	-1.0789	-0.54213	3.03561	-1.07971	-1.0975	-0.408592	0.0246834	-0.115027	-0.799407	0.168589
0.763036	-0.759607	-0.739278	-0.552089	-0.863285	-0.839436	0.456589	0.0261702	-0.210849	-0.881061	1.09085	-0.378594	-0.585762	-0.838127	-0.539974	-0.492001	-1.01662	-0.0675041	-0.859572	-1.01873	0.357193	0.602527	-0.724889	-0.925969	1.19961	-0.471043
0.912178	0.047522	-0.0722118	-0.273506	-0.262302	0.0911291	-0.274935	-0.35164	-0.112762	1.24962	1.24748	0.45775	0.221394	-1.00899	0.480797	0.388527	-0.807057	-0.660149	0.892208	-0.813541	-0.350046	0.814631	1.80159	0.127861	-0.00214718	0.360167
-0.847324	-0.750127	-0.731443	-0.951134	-0.492355	-0.828505	-0.384221	-0.456832	-0.351349	-0.871412	-0.817014	-1.07779	-0.576281	-0.827849	-0.692299	0.0863219	-1.19182	-0.443507	0.167882	-1.10193	-0.865999	-0.0410584	-0.713447	-0.913591	-0.336745	-0.461279
-0.562356	-0.412607	-0.452493	3.54693	0.625463	-0.439368	-0.437691	0.0542907	-0.250393	1.15389	-0.667377	0.997223	-0.23875	-0.685873	1.54521	-0.0333723	-0.824422	-0.67539	-1.39708	-0.9799	-0.164414	0.490545	-0.306113	0.605829	-0.947828	2.01345
-0.30612	1.02058	4.46661	2.95242	1.30339	-0.740695	0.26905	-0.597281	-0.328568	7.25455	-0.0319849	-0.18928	-0.500116	0.326273	-0.215448	0.00279543	-0.656322	-0.344765	0.02841	-0.359626	0.0582833	-0.464717	1.42352	1.39833	-0.171782	1.0714
2.35635	0.474456	3.82054	0.816927	0.693435	-0.404285	0.179087	-0.206284	-0.241291	3.86239	-0.274104	1.08691	-0.20832	-0.428976	0.0400734	0.263989	-0.174926	-0.938246	2.14413	-0.504327	-0.35117	1.08145	1.79826	-0.433177	-0.467498	0.358743
0.518608	-0.185553	-0.264841	0.423266	-0.435848	-0.177591	1.50541	2.43779	0.447608	0.775181	-0.566715	0.89035	-0.0116893	-0.786716	0.342253	0.657827	-0.698659	1.48327	0.654447	-0.897809	0.459319	2.60751	1.23902	1.19874	0.315762	0.120138
1.67022	1.53759	0.0119781	4.53032	1.88084	3.40958	1.23419	0.155677	0.748165	1.45697	0.197228	-0.415002	0.323264	2.78079	2.75339	0.931492	0.255773	-0.627132	1.94463	-0.274811	-0.0791808	1.65199	3.72281	2.07337	1.61155	1.17988
-1.14895	-1.10738	-0.700839	-1.14298	-1.02438	-1.2404	-0.683446	-0.744846	-0.458209	-0.967489	-0.975401	-1.34103	-0.802116	-1.25075	-1.11933	-1.00056	-1.25778	-1.05577	-1.58423	-1.25485	-1.37782	-0.16926	-1.1446	-1.38004	-1.1817	-0.761519
-0.889878	-0.362246	-0.410872	-0.621617	-0.567413	-0.381305	-0.419877	0.70261	-0.235329	-0.476636	-0.64505	0.499771	-0.188388	-1.12005	-0.228659	0.303912	-0.958368	-0.366797	1.21593	-0.803232	-0.801873	-0.740871	-0.245336	-0.407153	1.45267	-0.513185
0.0943387	-0.59721	-0.605062	-0.821226	-0.742365	-0.652202	-0.502988	0.739512	-0.30561	-0.715776	1.52638	-0.965119	-0.423359	-0.66208	0.805201	0.751228	-0.452836	0.586559	-0.61928	-0.582703	-0.43951	-0.0752701	-0.5289	-0.713934	1.03671	-0.3038
-0.86123	-0.294385	-0.354787	1.843	-0.516884	-0.303066	0.60631	-0.468048	-0.215031	-0.407568	-0.614964	-0.0461049	-0.120524	-1.10165	-0.953892	-0.370883	-1.10768	-0.924018	-1.56991	-1.10788	-1.13974	-0.131313	-0.163438	-0.31855	-0.372421	0.00805965
-0.627109	0.260208	0.103567	-0.092822	-0.103937	0.336342	0.860759	-0.279228	-0.0491451	1.68255	-0.369089	-0.333347	0.434087	-0.138853	2.30717	0.263887	-0.451756	-0.834142	2.26939	-0.736645	-0.786397	-0.208471	0.50587	0.405556	-0.583509	2.89481
-0.631782	-0.941222	-0.889376	-0.355038	-0.998514	-1.04882	0.11217	-0.282997	-0.408508	-0.763023	-0.7698	-1.2186	-0.767382	-0.712404	0.248058	0.421523	-1.22711	0.0321483	-0.902526	-1.22482	-0.307111	0.831527	-0.944069	-1.16309	-0.428363	-0.658075
1.66072	0.14489	3.43901	0.984711	5.99197	0.203388	1.71727	-0.31849	-0.0836382	1.44782	1.42015	2.64035	0.318765	0.142388	0.85009	0.527833	-0.771103	-0.40435	1.93145	-0.778338	0.104007	0.254525	2.03661	2.06162	0.852551	0.46044
-1.0013	-0.626186	0.889936	0.195048	1.06069	-0.68561	-0.0798437	-0.581014	-0.314277	2.37231	-0.490463	1.72194	-0.452336	-0.693492	1.44347	0.125838	-0.942722	-0.679946	-0.507684	-1.05712	-0.0677192	-0.192137	0.914817	3.24761	-0.0682974	-0.649092
-0.493267	-0.330777	1.86652	-0.594883	0.132136	-0.345024	-0.0875574	-0.171283	-0.225916	1.40375	0.174043	0.569334	0.751147	-0.619343	0.584234	-0.93219	-0.946748	-0.929916	1.06972	-1.11446	-1.1496	0.862173	-0.207357	0.819512	0.571539	1.84083
-0.829201	-0.218513	-0.292081	-0.499511	-0.46039	-0.21559	-0.369036	-0.442216	-0.192337	-0.330347	-0.581327	-0.686083	-0.0446496	-0.804581	-1.10221	-0.867943	-1.09367	-0.911722	-1.82444	-1.09417	-1.25741	1.34361	-0.0718716	-0.219487	-0.290254	-0.439174
-0.789699	-0.681876	-0.675035	-0.893153	-0.805407	-0.749817	-0.532936	0.158495	-0.330935	-0.801947	-0.539842	-1.0275	-0.508028	-1.05573	0.435405	-0.0175792	-0.459432	-0.0842544	-0.491354	-0.976574	-0.41478	-0.122248	-0.631079	-0.097314	-0.490489	-0.677768
-0.249333	-0.640334	-0.640703	-0.857862	-0.774475	-0.701922	-0.30655	0.840495	-0.318509	-0.759667	1.08898	-0.996895	-0.466485	-0.871023	0.665286	0.7744	-0.398073	0.959681	-0.369618	-0.4131	0.225924	0.240687	-0.580945	-0.77024	0.54919	-0.656377
-0.0141207	-0.255116	-0.322332	-0.530606	-0.487644	-0.257791	-0.381983	0.550066	-0.203285	-0.367601	1.1469	-0.713053	-0.081254	-0.557828	-0.436555	1.08145	-0.55557	0.517089	-0.393823	-0.745133	0.336809	0.273478	-0.116046	-0.267278	1.26807	-0.458022
-0.396354	-0.556931	-0.571773	2.10939	-0.712374	0.180398	-0.488741	0.139035	-0.293562	0.0192211	-0.429055	-0.93544	-0.383079	1.78394	-0.112056	2.06022	-0.400779	-0.966566	1.47337	0.0773154	-0.0099807	-0.533044	-0.48029	0.228955	0.0817042	-0.613432
1.81419	0.217598	0.0683509	1.10825	0.94877	0.287216	3.39134	0.69798	-0.0618903	0.113517	0.903398	-0.364743	0.391476	0.221207	0.713134	0.631857	-0.744255	0.339068	2.14452	-0.48877	1.36663	1.59763	0.454446	0.349922	1.75928	-0.214613
-0.472522	-0.927943	-0.107633	-0.838102	-0.988627	-1.03352	-0.400055	-0.683752	-0.404536	-0.735994	-0.620205	-0.979756	-0.754103	-1.18911	-0.745594	-0.918128	-1.16726	-1.02669	0.518435	-1.22241	-0.806027	-0.37574	-0.928043	-1.14576	-0.385222	-0.6444
0.400287	0.446652	1.65064	-0.889002	-0.801769	-0.744184	-0.133755	-0.0244689	-0.329473	-0.225166	-0.78459	-1.0239	-0.503142	-0.444047	-0.508941	-0.326519	-0.763403	-0.894975	1.16936	-0.466111	-0.253953	-0.185389	1.40891	-0.8181	-0.78677	-0.385961
-0.760987	-0.94334	-0.891127	-1.11527	-1.00009	-1.05127	0.628745	-0.0854064	-0.409142	-0.767335	-0.640683	-1.22016	-0.474019	-1.19745	-0.82234	-0.437281	-1.2275	-0.598234	-0.651455	-1.17178	-0.795201	0.188487	-0.590037	-1.16586	-0.595238	-0.35597
0.230004	-0.734615	1.36489	-0.937956	-0.844676	-0.810621	-0.551591	-0.617931	-0.346709	-0.342463	-0.363073	-1.06636	-0.056555	-0.947676	0.617689	-0.586212	-1.09587	-0.995361	0.388368	-1.00518	-0.780882	1.63306	-0.0862391	-0.893337	-0.576161	0.333555
-0.953305	-0.512494	-0.535047	-0.749258	-0.679286	-0.554531	-0.473023	-0.542306	-0.28027	-0.629555	-0.711661	-0.902698	-0.338641	-1.16076	-1.15241	-1.24401	-1.14795	-0.959365	-1.91059	-1.14731	-1.29723	0.497347	-0.426662	-0.603325	-1.00191	0.157436
-0.92494	-1.10656	-1.02602	-1.25394	-0.826203	-1.23945	-0.636375	-0.654511	-0.457963	-1.23418	-0.564607	-1.14553	-0.932726	-1.28592	-0.960267	-0.922046	-1.2088	-0.648421	-1.15454	-1.2308	-1.09105	-0.645552	-1.14361	-1.37897	-0.679084	-0.828347
-0.557339	-0.406664	-0.447582	-0.659352	-0.600486	-0.432516	-0.141243	1.47695	-0.248615	-0.521843	0.0731106	-0.824719	-0.232807	-0.906563	-0.565947	-0.499395	-0.667491	0.541205	-0.660287	-0.827321	-0.0428247	-0.0211004	-0.298941	-0.465148	-0.494016	-0.10757
-0.614209	0.290767	0.128822	1.23256	-0.0811835	0.371574	0.352146	1.29348	-0.0400047	0.187986	-0.355542	0.816211	0.464646	0.715057	1.07428	0.73654	0.412389	2.39326	1.46246	0.103926	2.54149	1.72616	0.542749	4.43965	2.746	-0.176937
-0.34227	-0.514226	0.661216	-0.750729	-0.680576	-0.556528	-0.473635	-0.296199	-0.280788	0.843617	-0.712429	-0.903974	-0.340372	-0.179381	-0.657782	0.621501	-0.880708	-0.959645	-0.424736	-1.01664	-1.00298	0.13019	0.445711	-0.605586	0.174201	-0.21834
0.537398	-0.706619	0.624036	-0.462058	-0.427563	-0.778343	-0.353442	0.116375	-0.338335	0.256178	-0.0898933	-0.261462	-0.532772	0.661616	-0.185908	-0.233582	-0.889014	-0.904578	0.683795	-0.797579	-0.31416	-0.159505	-0.660939	-0.856784	-0.818856	-0.416473
-0.510607	-0.942979	-0.646333	-0.863649	-0.338998	-1.05085	0.630404	-0.0845468	-0.409034	-1.06769	-0.771359	-1.21989	-0.76914	-1.19726	-0.872302	-0.605343	-1.22743	-0.357939	-1.3432	-1.22513	-0.473849	0.115649	-0.94619	-1.16539	-1.07483	-0.659885
0.308312	-0.708115	-0.696721	2.24046	-0.0346373	-0.780068	1.71039	1.37862	-0.0213065	-0.828653	0.142734	-0.655803	-0.534268	-0.782306	0.173512	1.12969	-0.694153	0.729008	0.364866	-0.702996	0.905017	2.16893	-0.662745	-0.858738	-0.820477	-0.144749
-0.464991	-0.768049	-0.746254	-0.566431	-0.519043	-0.30641	-0.230382	-0.469035	-0.35671	-0.889652	-0.198831	-1.091	-0.594204	-0.592114	-0.311785	-0.643614	-0.847464	-0.619324	1.4634	-1.19351	-0.183889	0.574988	0.401199	-0.93699	-0.630473	-0.237332
0.805506	1.20751	1.89739	1.75106	2.42294	1.42852	0.56803	-0.373148	-0.131658	4.85575	-0.491389	2.16718	1.38142	-0.0316443	2.48316	0.998143	-0.378719	-0.680623	1.10255	-0.615265	-0.5671	-0.193448	3.12528	0.045381	0.591762	2.18459
0.264639	-0.206977	0.996621	-0.927999	0.700647	-0.20229	0.547492	-0.438288	-0.343204	2.83193	0.567429	-0.297439	-0.549048	-0.938147	0.397426	-0.270839	-0.80578	-0.826244	1.20269	-0.81229	-0.277341	0.528092	-0.0579496	1.14279	0.280961	1.16069
0.812929	-0.625033	2.92282	-0.323438	-0.763082	-0.68428	-0.51283	-0.580622	-0.313932	-0.119404	-0.217326	-0.081117	0.776415	-1.19126	-0.228346	-0.398077	-1.16873	-0.878134	-0.684508	-0.834791	-0.979876	0.810521	-0.562478	-0.750261	-0.730502	-0.332453
-0.670401	-0.540576	-0.558256	-0.773114	-0.180295	-0.586908	-0.235977	0.161308	-0.28867	-0.658136	-0.414554	-0.92339	-0.366724	-0.979146	0.273562	-0.0532827	-1.15313	0.393941	0.127334	-1.02617	-0.165931	0.178126	-0.460552	0.271662	1.25138	-0.60501
-0.604027	-0.461963	-0.493284	-0.70633	-0.641661	-0.496272	-0.455149	0.268369	-0.265156	-0.578125	0.343972	-0.293058	-0.288108	0.116136	0.0501108	0.993336	-0.70833	-0.0699129	0.83605	-0.576443	-0.237965	0.0139284	-0.365678	0.476946	0.70805	-0.164518
-0.908971	-0.407474	-0.448251	-0.66004	-0.601089	-0.43345	-0.435875	-0.506551	-0.248858	-0.522668	-0.296534	-0.825316	-0.233618	-0.00579639	-0.850556	-1.21396	-1.12856	-0.942345	0.312769	-1.12833	-0.832509	-0.752222	-0.299919	-0.466206	-0.945048	-0.536474
0.966422	0.519131	0.317558	0.127141	0.0888554	0.634863	-0.108118	0.407446	0.0283021	0.42041	2.08382	-0.142564	0.693018	-0.881183	0.224495	-0.445801	-0.95748	-0.792181	-0.577957	-0.960822	-0.443012	0.58324	0.818349	0.743619	-0.443307	-0.0593485
0.802833	-0.261549	-0.327649	1.12436	-0.492434	-0.265208	2.38115	0.541305	0.379415	0.620488	1.13264	0.722363	-0.0876871	-0.827907	-0.442047	1.34452	-0.379888	0.665038	2.17231	-0.748621	0.722658	1.61429	-0.123809	1.00029	1.25065	1.04829
0.15562	-0.759787	0.844168	1.07539	0.919976	-0.28736	-0.391055	-0.300318	-0.354239	0.581379	-0.608925	-0.0260292	-0.106901	-0.7085	-0.294855	0.330055	-1.01672	-0.844181	0.684095	-1.10542	-0.616888	0.000867434	1.00922	-0.926203	0.420485	0.762064
-0.404808	-0.226004	-0.298272	-0.505875	1.04229	-0.224227	1.41956	1.62419	0.108366	0.692842	-0.584648	0.0546657	0.9607	-0.808641	0.971873	1.73603	-0.90806	0.236	-0.936235	-0.912434	0.662496	1.70795	-0.0809123	1.09311	1.89531	1.12151
0.316242	0.00574224	-0.106741	-0.308999	1.55996	0.04296	0.150509	-0.365865	-0.125259	-0.102105	1.17339	0.396181	0.179613	-0.68303	-0.213835	-0.383487	-0.822485	-0.87538	0.794261	-1.05363	-0.215403	0.132304	0.198769	0.0733115	1.30042	1.59883
0.287251	-0.322565	1.89367	2.52562	0.144365	-0.335556	-0.405841	-0.165692	-0.22346	1.42882	0.184965	-0.0876332	-0.148706	-1.10929	0.444603	0.383393	-1.11288	-0.928585	-0.243915	-1.11298	-0.774994	1.22357	0.90832	-0.355344	-0.899071	0.922621
-0.205082	-0.614129	0.413516	-0.835599	1.10558	-0.671709	-0.0670489	-0.364226	-0.310671	-0.0972075	-0.75672	0.403273	0.184425	-0.172534	-0.209726	0.514385	-1.05138	-0.975835	-0.109762	-1.05276	-1.311	1.46907	0.204577	1.71083	0.296074	1.60874
-0.970896	-1.06765	-0.993865	-1.07547	-0.455423	-1.19459	-0.608849	-0.731318	-0.446325	-0.846171	-0.957786	-0.681168	-0.893815	-1.21844	-1.04261	-1.06003	-1.25045	-1.04933	-1.67201	-1.24767	-1.34925	-0.402446	-1.09665	-0.88121	-1.11716	-0.523873
-0.153635	-0.365278	-0.413377	-0.624193	0.731185	-0.384801	0.197021	0.102632	-0.236236	-0.479721	0.128156	0.49307	-0.19142	-0.884131	-0.0831185	-0.452025	-0.959488	0.338563	0.180439	-0.962788	-0.685586	-0.522412	-0.248994	-0.411112	0.0238085	-0.514746
-1.07852	-0.809109	-0.78019	-1.00124	-0.900144	-0.896508	-0.577941	-0.496995	-0.368992	-0.931443	-0.843163	-1.12125	-0.635265	-1.24115	-0.102419	-0.34524	-1.12338	-0.241429	0.143175	-1.20093	-0.813497	-0.259911	-0.784629	-0.990601	-0.464497	-0.743282
-0.403356	-0.56246	-0.576342	-0.791706	-0.716491	-0.612139	-0.490697	0.131505	-0.295216	-0.680409	1.06532	0.0571989	-0.388609	-0.991008	-0.236992	0.289949	-1.0323	-0.857854	-0.537816	-1.03408	-0.387727	0.0575608	-0.486963	-0.668564	-0.296505	-0.268014
2.82919	3.60439	0.198926	2.74817	1.18405	2.33066	-0.158891	-0.239944	-0.0146329	0.274318	3.26073	-0.24833	0.549473	-0.482564	0.10194	1.31985	-0.685915	-0.292189	1.18823	0.472437	-0.520796	0.052014	0.645118	2.66405	-0.521032	-0.13326
-0.626877	-0.938897	-0.391716	-1.1115	-0.996784	-1.04614	-0.623849	-0.585371	-0.407813	-1.06354	-0.767739	-1.21689	-0.765058	-1.27632	-1.02037	-0.851118	-1.22668	-0.979863	0.337452	-1.2244	-1.19248	-0.0952957	0.144586	-1.16006	-0.908008	-0.346819
-0.00826757	-0.497573	4.37816	-0.736582	1.53951	-0.537329	-0.205555	-0.537226	-0.275807	1.64888	-0.376424	0.746799	0.417543	-0.955838	0.242449	0.66915	-1.00834	-0.836823	-0.16848	-1.14462	-0.893539	0.248274	-0.408655	0.383956	-0.592467	0.943838
-0.914117	-0.419664	-0.458326	-0.670396	-0.610166	-0.447504	-0.150439	-0.510701	-0.252504	0.298635	-0.670506	-0.834298	-0.245808	-1.13561	-0.437169	-0.279881	-1.13081	-0.811571	1.47729	-0.834371	-0.729793	1.09486	0.673953	-0.482121	-0.508094	-0.120957
-0.00666169	0.245567	0.0914659	-0.10526	-0.114839	0.319461	-0.204883	-0.284213	-0.0535246	0.141983	-0.375581	-0.344135	0.419445	-0.955322	-0.516017	-0.602358	-1.00799	-0.836515	-0.383467	-1.01028	-1.19453	-0.21582	0.4882	0.386439	-0.591437	-0.200212
2.11938	0.362186	0.187848	-0.00618859	1.16409	0.453915	-0.163632	0.300577	-0.0186422	0.260675	0.385913	-0.258206	0.536068	-0.923717	-0.729661	-0.0775056	-0.986457	-0.817615	1.16073	-0.699775	-0.311167	-0.358178	0.628941	0.538703	0.338624	0.684219
0.695942	-0.576939	1.05274	-0.804006	-0.727272	-0.628832	-0.495818	-0.564248	-0.299547	-0.695145	0.140077	-0.950183	-0.403088	-1.17823	-0.711327	-0.126117	-1.15985	-0.969808	-0.183841	-1.15896	-0.767967	-0.0472913	-0.504436	-0.687468	-0.678418	-0.282924
-0.559549	-0.685792	2.97815	-0.426671	-0.396548	-0.116737	-0.534321	-0.413024	-0.332106	-0.243082	-0.543314	-0.622907	0.0410939	-0.907982	-0.615398	-0.502391	-1.07784	-0.897827	0.469533	-0.878726	-0.796274	1.67605	0.699013	-0.829591	0.401503	-0.395025
-0.289906	-0.472879	-0.502306	-0.0649192	-0.0794809	-0.508858	0.895612	-0.0072714	-0.268421	0.190313	-0.354528	-0.309145	0.466933	-0.734877	-0.622481	-0.356017	-0.857807	-0.704693	-0.552258	-1.00169	-0.669285	0.096339	-0.378852	0.44844	0.263755	0.218632
-0.0182076	-0.258343	-0.324999	-0.533348	-0.490047	-0.261512	-0.383125	-0.455776	-0.20425	-0.370885	-0.164301	-0.715431	-0.0844811	-1.09189	-0.271886	-1.17129	-1.10103	-0.282605	-0.686819	-1.10137	-0.997147	-0.46874	-0.11994	-0.271492	0.728427	-0.459683
-0.282365	-0.949354	-0.896097	-1.12038	-1.00457	-1.0582	-0.627548	-0.691042	-0.410941	-1.07418	-0.00703699	-1.01131	-0.775515	-1.27916	-0.584445	-1.03771	-1.22861	-0.748707	-0.851065	-1.22629	-0.925063	-0.706606	-0.953883	-0.795781	-0.298048	-0.815497
-0.485912	-0.627647	-0.630217	-0.327881	-0.765029	-0.687295	-0.297575	-0.581512	-0.314714	-0.746755	0.321107	-0.0868969	-0.453798	-0.695076	0.288999	0.646713	-0.830692	-0.185673	-0.869737	-1.16813	-0.319276	0.649599	0.171946	0.0442925	-0.0714629	-0.335146
-0.351628	-0.521615	-0.542585	-0.757006	-0.686078	-0.565047	-0.222564	0.18713	-0.282999	-0.638838	0.55615	-0.380966	-0.347762	-0.385765	-0.419155	-1.24662	-1.14963	0.31766	-1.49292	-1.14896	-1.00698	-0.150916	-0.437669	1.25758	-1.00685	-0.595247
0.683786	-0.727221	-0.712512	-0.931675	-0.458244	-0.802097	0.355819	0.42966	-0.344498	-0.848099	0.32719	-0.68396	-0.553375	-1.21896	0.470746	-0.134356	-1.09314	-0.165089	-0.774156	-1.09365	-0.217413	0.708185	-0.685804	-0.883684	-0.287133	-0.701117
-0.792241	-0.130961	-0.219722	-0.425133	-0.395199	-0.11465	-0.338067	-0.412407	-0.166149	-0.241239	-0.542511	-0.621572	0.0429047	-0.456886	-0.330552	-0.817839	-1.07751	-0.717998	0.473778	-1.07834	-1.24554	-0.682828	0.0337893	-0.105176	-0.795321	-0.394092
0.688177	-0.0851332	-0.181847	-0.386201	0.497945	-0.0618133	-0.321857	0.388771	-0.152441	-0.194596	0.500756	0.262261	0.0887341	-1.04495	0.693583	-0.461496	-1.06905	-0.142255	0.919296	-1.07006	0.167296	0.631532	0.0890964	-0.0453403	1.10359	0.223554
2.22581	0.412609	0.229521	0.0366472	0.0095395	0.51205	1.02248	1.45942	-0.00356012	0.311994	1.16277	0.995765	0.586493	-0.462499	1.82552	-0.0342214	-0.367343	0.261061	1.26416	-0.980078	1.06533	1.11133	0.689794	0.604538	1.28745	-0.114199
-0.826687	-0.212557	-0.287158	-0.494451	-0.455955	-0.208724	-0.366929	-0.440188	-0.190555	-0.324285	-0.578686	-0.681695	-0.0386937	-1.07948	-1.10119	-0.57088	-1.09257	-0.910757	-1.52195	-1.09309	-1.2566	-0.316986	-0.064684	-0.211711	-0.283804	-0.436107
-0.169905	-0.869946	-0.220758	-1.05292	-0.396133	-0.966649	-0.338511	-0.664006	-0.387189	1.25918	-0.706601	-0.894288	-0.696104	-1.0577	-0.835521	-0.60746	-1.21395	-0.897737	-1.25867	-1.14525	-1.0958	-0.775713	0.0322767	-0.588422	-0.596265	-0.204802
-0.536527	0.474784	0.280906	0.0894667	0.0558345	0.583733	-0.123804	-0.206172	0.0150372	0.375275	-0.273959	-0.175241	0.648669	-0.893202	-0.983819	-0.961513	-0.965668	-0.799368	-1.62127	-0.968839	-1.16348	-0.745832	0.764829	0.685717	0.460563	-0.0821838
-0.635358	0.240668	0.0874175	-0.109422	-0.118486	0.313814	-0.206615	-0.28588	-0.0549898	0.136997	-0.377752	-0.347744	0.414546	-0.95665	-1.0238	-1.0285	-1.00889	-0.837308	-1.68988	-1.01116	-1.1952	-0.775209	0.482288	0.380043	0.207024	-0.202734
-0.487439	-0.323874	-0.379159	0.18825	-0.538841	-0.337065	-0.406304	-0.478088	-0.223852	0.493621	-0.628038	-0.763717	-0.150015	-1.10965	-0.339026	-1.19004	-0.944199	-0.928797	0.557756	-1.11322	-0.89983	1.10564	3.11353	-0.357053	0.0910668	-0.493427
-0.375125	-0.190847	-0.269216	-0.476008	-0.43979	-0.183694	1.49417	-0.432796	-0.184061	-0.302189	-0.569061	-0.665698	-0.0169828	-1.07359	-0.560632	-0.552244	-1.08856	-0.737408	-0.587922	-1.08917	-0.401831	0.748614	-0.0384832	-0.183365	-0.260292	0.654302
-0.925778	-0.447287	-0.481156	-0.0214369	-0.0413697	-0.479352	-0.169981	-0.520106	-0.260766	-0.563188	-0.682752	-0.271431	-0.273432	-0.71407	1.15645	-0.319402	-1.13591	-0.948797	-0.0358542	-1.13553	-0.859477	0.330302	-0.347967	-0.518187	-0.966606	0.258165
-0.888352	-0.358632	-0.407885	-0.618547	-0.564722	-0.377139	-0.418599	-0.489922	-0.234248	-0.472957	0.527216	-0.789328	-0.184774	-1.11907	-0.825535	-0.192562	-1.11954	-0.93443	-0.833766	-1.1195	-1.27639	1.02714	-0.240974	-0.402435	0.034604	-0.0581045
-0.97145	-0.555476	-0.57057	-0.785772	-0.71129	-0.604086	-0.488226	-0.55694	-0.293127	-0.673301	-0.730717	-0.934368	-0.381624	-0.802031	-1.15975	-1.25631	-1.15588	-0.96633	-1.92318	-1.15508	-1.30305	-0.875108	-0.478534	-0.659444	-0.655174	-0.612682
-0.57637	-0.429205	-0.466212	0.697072	-0.61727	-0.458505	-0.443562	0.31298	-0.255358	-0.544785	1.11993	-0.841328	-0.255349	-0.479957	-0.446944	0.633117	-1.13257	0.234963	-0.937172	-1.13226	0.24957	0.258209	-0.326145	-0.494579	-0.0800388	-0.547664
-0.455295	-0.285802	2.0152	1.87216	3.03753	-0.293171	-0.0557407	-0.140659	-0.212464	0.571119	-0.611159	0.66875	-0.111942	-0.841053	-0.950961	0.729725	-0.930141	-0.768184	-1.00633	-1.10633	-0.362771	0.474137	0.997054	-0.307344	1.18499	0.507619
1.31151	0.284012	1.3818	1.22109	1.04767	0.363787	1.42467	0.765815	-0.042025	0.181112	1.66686	-0.315807	0.457892	-0.944903	0.803861	1.59836	-1.00089	-0.336712	1.00037	-1.00333	-0.157818	0.949969	0.534598	0.436636	0.253964	-0.180415
-0.671523	0.155	0.0166151	1.00189	-0.182275	0.215044	-0.236918	-0.315048	-0.0806144	0.0498055	0.820139	0.616136	0.328875	-0.979867	1.57965	-0.25536	-1.02471	-0.399435	1.14417	-1.02665	-0.262684	0.438298	2.06101	2.08802	0.868973	1.90625
0.909066	0.0456792	-0.0737347	-0.275071	0.69275	0.0890046	0.178762	2.70901	-0.113314	-0.0614584	1.24421	-0.491418	0.219551	-1.00949	0.697619	1.12098	-1.04489	0.79639	0.887887	-1.04641	-0.17753	0.973264	0.246967	0.125455	2.77798	-0.303137
-0.611333	-0.470615	-0.500435	-0.71368	-0.648104	-0.506248	-0.458209	1.04122	-0.267744	-0.586931	-0.0119461	-0.87184	-0.296761	-1.14942	-0.489371	1.84536	-0.856553	0.292347	-1.89831	-1.00087	-0.250858	0.581426	-0.37612	-0.548646	-0.147307	-0.568986
-0.732409	0.0107721	-0.102584	-0.304726	-0.289666	0.0487591	-0.287934	-0.364152	-0.123755	-0.096986	-0.479675	-0.517139	0.184643	-1.01895	-0.636297	-1.09429	-1.05134	-0.874565	-1.02488	-1.05272	-0.718488	-0.647259	0.204839	0.0798788	-0.718575	-0.321111
-0.643018	-0.508144	0.676295	-0.745562	-0.131997	-0.549516	0.0454173	-0.0432907	-0.278969	-0.625127	-0.0618603	-0.899493	-0.33429	-0.367511	-0.902127	0.0116792	-1.01224	-0.95866	0.23188	-1.01444	-0.504756	-0.410752	-0.421412	0.356353	-0.603915	-0.58831
-0.806472	-0.164671	-0.247582	-0.453771	-0.4203	-0.153515	-0.349991	-0.423885	-0.176232	-0.275548	-0.0812441	-0.646411	0.00919364	-0.775397	-0.542753	-0.529774	-1.08373	-0.902997	0.0799764	-1.08444	-0.668042	-0.82607	-0.00689337	-0.149189	-0.813574	-0.41145
0.4568	-0.222157	-0.295092	-0.502607	-0.463103	-0.219792	0.708504	-0.443456	-0.193427	-0.334056	-0.582942	-0.688768	-0.0482939	-1.08208	-0.582018	0.00269463	-1.09434	-0.418041	-1.22965	-1.09483	-0.706981	0.442403	-0.0762695	-0.224245	0.256302	-0.441051
-0.786923	-0.118363	-0.20931	-0.414431	-0.385819	-0.100125	0.459035	0.35483	-0.162381	-0.228417	-0.536926	0.213292	0.055503	-1.05395	-0.511123	-0.490022	-1.07518	-0.713915	-1.79509	-1.07606	-0.940256	0.445073	0.048993	-0.0887271	-0.181795	-0.387605
-1.02166	-0.674409	-0.202403	-0.886809	0.0406549	-0.741207	-0.530295	-0.597433	-0.328701	-0.794347	-0.783445	-1.022	-0.500561	-1.20465	-0.698169	-0.805847	-1.17784	-0.985604	-0.800263	-1.17658	-1.24271	-0.535928	0.0590793	-0.077815	-1.08959	-0.673923
0.233237	-0.0597993	2.76234	0.63693	-0.342213	-0.032605	-0.312896	0.0132339	-0.144864	-0.168812	-0.510962	-0.569138	0.114069	-1.03808	-0.672449	1.24708	-0.846687	-0.886002	-0.0504028	-1.06548	-1.07618	1.11032	0.11967	-0.012263	-0.118373	0.856738
-0.245315	-0.437669	0.188912	-0.685691	-0.623572	-0.468263	-0.446556	-0.516831	-0.257889	-0.553399	0.387054	-0.847564	-0.263813	-0.70625	-0.318813	0.382081	-1.13413	-0.947238	-0.714802	-1.13379	-0.527362	-0.257167	-0.336359	0.540384	-0.961398	-0.552022
-0.231834	-0.0211314	-0.128952	-0.331829	-0.313421	0.0119765	0.131497	-0.375014	-0.133297	-0.129457	-0.493819	-0.540646	0.152738	-1.0276	-1.0685	-0.406556	-1.05723	-0.879735	0.731259	-1.05849	-0.900739	-0.502473	1.63589	0.0382239	0.582857	-0.337539
-0.0635064	0.178239	0.0358217	-0.162458	-0.164971	0.241837	-0.228698	0.175322	-0.0736632	0.073458	-0.40543	-0.393744	0.352115	-0.973569	-0.0665578	-0.640889	-1.02042	-0.847426	-0.877649	-1.02245	-0.819711	-0.605232	0.406946	0.298532	0.906725	-0.23488
-0.0330653	0.214294	0.0656199	-0.131828	-0.138125	0.283406	-0.215944	-0.29486	-0.0628787	0.110154	-0.389445	-0.367178	0.388171	-0.963797	-0.532037	-0.620255	-1.01376	-0.841583	-1.27178	-1.01593	-1.19877	-0.0491823	0.450458	0.345608	-0.608371	-0.216315
0.0316473	-0.218977	-0.292464	-0.499905	-0.460735	-0.216126	-0.00846579	-0.442374	-0.192476	-0.330819	0.774877	0.0650212	-0.0451138	-1.08122	-0.753992	-0.284574	-1.09376	-0.911798	-0.330281	-1.09425	-0.704827	-0.321014	-0.0724318	-0.220093	0.813691	0.0857175
-0.0761964	-0.304131	-0.362842	-0.572247	-0.524141	-0.314303	0.261906	-0.153139	-0.217946	-0.417488	-0.619285	-0.0604679	-0.130271	-1.1043	0.000412173	-0.64949	-1.10948	-0.774125	-0.75391	-1.10965	-0.50926	0.681104	-0.1752	-0.331276	-0.382976	-0.00197764
0.379029	-0.462333	-0.49359	-0.706644	-0.0637755	-0.496699	0.09403	0.532229	-0.265266	-0.578502	-0.000930318	-0.865738	-0.288478	-1.14717	-0.480885	0.325622	-1.13869	-0.322062	0.607096	-1.13824	-0.554092	1.18264	0.570964	-0.537832	-0.554303	-0.564721
-1.15398	-0.987863	-0.927924	-1.1531	-0.846389	-1.1026	-0.463639	-0.618714	-0.422459	-1.11337	-0.922413	-1.25296	-0.814025	-1.2896	-0.933617	-0.877389	-1.23572	-0.833061	-1.53512	-1.23325	-1.22564	-0.425544	-1.00036	-1.22399	-0.579897	-0.835326
0.198245	-0.0874295	1.71942	-0.388152	1.35184	-0.0644607	-0.32267	-0.397586	-0.153128	-0.196933	-0.0127551	-0.589497	0.0864377	-1.04557	0.493053	0.19545	-1.06947	-0.890479	-0.436392	-1.07047	-0.615722	0.0504662	1.47586	-0.0483384	-0.771749	-0.371677
-0.756909	-0.047265	-0.15055	-0.354031	-0.33288	-0.0181538	-0.308463	-0.383912	-0.141114	-0.156055	-0.505405	-0.559903	0.126604	-1.03468	-1.07296	-1.11089	-1.06205	-0.88397	-1.77425	-1.06321	-1.23421	-0.0637691	0.134797	0.00410248	-0.750001	-0.350996
-0.931973	-0.461963	-0.493284	-0.70633	-0.0632245	-0.496272	-0.455149	-0.525102	-0.265156	-0.578125	-0.689259	-0.865465	-0.288108	-1.14707	0.182765	-1.00727	-1.13862	-0.699386	-1.44047	-1.13818	-1.0799	0.111406	-0.365678	-0.537349	-0.553902	-0.564531
-0.837446	-0.238043	0.518881	-0.516102	-0.474932	-0.238107	-0.0219538	-0.108138	-0.198178	-0.350224	-0.146302	-0.700474	-0.0641805	-1.08639	0.261585	-0.306396	-1.09728	-0.914887	0.222739	-1.0977	-0.582164	0.922777	-0.0954416	-0.244987	-0.311404	1.09671
-0.863755	-0.300365	-0.359729	-0.569047	-0.521336	-0.309961	-0.0660428	-0.150575	-0.21682	-0.413654	-0.617615	-0.746395	-0.126505	-0.848946	-0.154691	-0.377728	-1.10878	-0.164573	-0.198376	-1.10897	-0.759957	-0.254321	-0.170655	-0.326358	0.129256	-0.481321
-0.997134	-0.616319	-0.620855	-0.83746	-0.756594	-0.674234	-0.509747	-0.577655	-0.311326	-0.735225	-0.757691	-0.979199	-0.442469	-1.1889	-0.957542	-1.27372	-1.16712	-0.57267	-0.846498	-1.16608	-1.0583	-0.570304	-0.551962	-0.738884	-1.05813	-0.644011
-0.142284	0.0849336	-0.0412923	-0.241724	-0.234446	0.134262	-0.261702	0.111787	-0.101572	-0.0215062	2.48757	-0.462494	0.258806	-0.998855	0.0798202	0.0632727	-1.03765	0.210072	-0.183841	-1.03931	0.218359	-0.628648	0.294341	0.176708	0.0383684	-0.282924
-0.61111	0.298108	0.134889	-0.0606252	-0.0757173	0.380038	0.357339	-0.266324	-0.0378089	0.195458	-0.352287	-0.305421	0.471988	-0.524561	-0.751545	-0.132512	-0.998288	0.666422	-0.321879	-1.00078	-0.562783	-0.189449	0.551609	0.455039	0.269229	-0.173157
-0.511144	-0.795381	-0.768844	-0.989579	-0.889922	-0.88068	0.368013	0.116245	-0.364885	-0.91747	0.342473	-0.130937	-0.621537	-1.23743	-0.519232	-0.436771	-1.20018	-0.430316	-0.823976	-1.19845	-0.19417	0.374535	-0.768062	-0.972677	0.525679	-0.736214
-0.329507	-0.136816	-0.224561	-0.430107	-0.399559	-0.1214	0.439454	-0.414401	-0.1679	0.874388	-0.0565453	-0.625886	0.0370497	-1.05895	-0.900079	0.124793	-1.07859	-0.362721	-1.8005	-1.0794	-0.649174	0.145365	0.0267235	-0.11282	-0.201779	-0.397107
-0.839813	-0.243652	0.50961	-0.520868	1.00287	-0.244575	-0.377928	-0.450775	-0.199856	-0.355933	-0.592472	-0.704607	-0.0697899	-1.08791	-0.256834	-0.312816	-1.09831	-0.915796	-0.373666	-1.09871	-1.12599	0.662476	-0.102211	-0.252311	-0.856341	0.060306
0.50843	-0.401027	-0.442923	-0.654563	-0.596289	-0.426017	-0.137255	-0.504356	-0.246929	-0.516106	-0.662243	-0.820566	-0.22717	-1.13056	-0.131955	-1.21212	-1.12737	-0.533991	-0.650375	-1.12716	-0.828142	-0.224983	-0.292138	-0.457788	-0.487911	-0.101764
-0.93046	-0.458379	-0.490323	-0.703285	-0.638993	-0.49214	-0.177828	-0.523882	-0.264084	-0.574478	-0.341671	-0.862824	-0.284524	-1.1461	-0.743367	-0.558586	-1.13796	-0.444693	-1.43732	-1.13753	-1.07845	-0.471213	-0.361353	-0.53267	-0.550021	-0.160827
-0.518024	0.518615	0.317131	0.126702	0.0884706	0.634267	-0.108301	-0.191249	0.0281475	0.419884	0.524615	-0.142945	0.692502	-0.881323	-0.976335	-0.948971	-0.957575	-0.792265	-1.09342	-0.960915	-1.15754	-0.299293	0.817726	0.742944	-0.443587	-0.0596146
-0.802112	-0.154343	-0.239046	0.476295	0.394879	-0.141607	-0.346338	-0.0511437	-0.173143	0.838712	-0.552878	0.16027	0.0195223	-0.475896	-1.09125	-0.83122	-1.08182	-0.901323	0.418962	-1.08257	-1.1018	-0.416541	0.00557124	-0.135704	-0.807982	0.15228
-0.672482	0.152728	0.014738	-0.18413	-0.183966	0.212425	0.254492	-0.315821	-0.0812937	0.0474939	-0.41674	-0.412541	0.326604	-0.980482	-0.0883387	-0.655488	-1.02513	-0.400539	-1.30786	-1.02706	-0.830079	0.261409	0.376158	0.265224	-0.641708	-0.248016
-0.196674	0.0205126	3.02784	-0.296451	-0.282413	0.0599892	-0.284488	0.0679208	-0.120841	-0.0870724	0.0829555	0.417948	0.194383	-1.01631	-0.846349	-0.370807	-1.04954	-0.872986	-0.647272	-1.05096	-1.22502	-0.644815	1.7364	0.0925964	1.33241	0.9808
-0.638639	0.232898	0.0809952	-0.116023	0.971553	0.304855	-0.209364	-0.288526	-0.0573141	0.129088	-0.381197	-0.35347	0.406775	-0.958756	-0.522507	-0.18849	-1.01033	-0.361563	-1.69215	-1.01257	-1.19625	-0.222179	0.47291	0.369897	0.198608	-0.206735
-0.668166	0.162953	0.0231884	-0.175443	0.867392	0.224213	1.25339	-0.31234	-0.0782354	0.0579003	-0.412207	-0.405007	0.336829	-0.597818	0.159756	0.152571	-1.02324	-0.395568	-0.891087	-1.02521	-0.446121	0.622174	0.388498	0.278574	0.122861	-0.242751
-0.726799	0.02406	-0.0916023	-0.293438	-0.279772	0.0640791	-0.283234	-0.359628	-0.11978	-0.083462	-0.473784	-0.507348	0.197931	-1.01535	-1.06078	-1.09048	-1.04889	-0.872412	-1.75335	-1.05032	-1.22454	-0.0100704	0.220876	0.0972281	0.656268	-0.314269
-0.636849	0.237137	0.084499	-0.112422	-0.121116	0.309742	0.314206	-0.287083	-0.056046	3.13778	-0.379318	-0.350346	0.411015	-0.557609	-0.772367	-0.607182	-1.00954	-0.837881	-0.825869	-1.0118	-0.395871	-0.590451	0.478026	0.375433	-0.596002	-0.204552
-0.627056	-0.489239	0.10367	-0.729502	-0.661971	-0.527719	-0.199659	-0.534389	-0.273314	-0.605886	-0.369034	-0.885563	-0.315385	-1.15446	-0.252459	-0.808391	-1.14366	-0.955596	0.073161	-1.14311	-0.98944	0.355925	-0.398596	-0.572962	-0.583441	-0.192608
-1.06004	-0.765339	-0.744015	-0.964058	-0.515008	-0.846044	-0.562459	-0.628391	-0.3559	-0.405005	-0.823758	-1.089	-0.591494	-1.22929	-0.953032	-1.31636	-1.19463	-1.00034	-1.01344	-1.19302	-1.13906	-0.78262	-0.731806	-0.933453	-0.882449	-0.476945
-0.645496	0.216653	0.0675694	-0.129824	-0.136368	0.286125	-0.21511	0.201479	-0.0621732	0.112555	-0.388399	-0.36544	0.39053	-0.963158	-0.282295	-1.03537	-1.01333	-0.369461	-1.2704	-1.0155	-1.00128	-0.595592	0.453305	0.348687	0.181016	-0.2151
-0.88491	-0.350479	-0.401146	-0.61162	-0.558651	-0.367738	-0.415715	0.117748	-0.231809	-0.464659	0.147839	-0.78332	-0.17662	-0.876109	0.392172	0.581671	-1.11804	0.218584	-1.60279	-1.11802	-1.03459	0.711152	-0.231134	0.768065	0.0478488	-0.507126
0.0484634	-0.205699	-0.28149	-0.488625	-0.450848	-0.200817	-0.364504	1.32084	-0.188504	-0.317305	-0.575646	-0.676641	-0.0318352	-1.07762	-0.217949	0.617476	-1.09131	-0.0725239	-0.609683	-1.09185	-0.415915	0.205852	-0.0564072	-0.202757	0.842451	-0.432576
-0.712378	0.0582213	-0.0633691	-0.264417	-0.254335	0.103465	-0.27115	-0.347997	-0.109562	-0.0486934	-0.458639	0.473517	0.232093	-1.00609	-1.05495	-0.338437	-1.04258	-0.866875	-0.22298	-1.04414	-0.868489	-0.798102	0.262103	0.141831	-0.692882	-0.296679
0.219426	-0.0707047	-0.169922	-0.373943	-0.350333	-0.0451782	-0.316754	-0.391892	-0.148125	-0.179911	-0.515797	-0.577174	0.103163	-1.04104	-1.07697	-0.114866	-1.06638	-0.509166	-0.411886	-1.06745	-0.604393	0.211729	0.106509	-0.0265017	1.76735	0.238413
-0.889914	-0.362332	-0.410943	-0.62169	-0.567477	-0.381404	-0.419908	-0.491181	-0.235355	-0.476723	-0.645088	-0.792054	-0.188474	-1.12007	-1.12676	-0.950249	-1.12022	-0.935029	-1.09604	-1.12017	-1.27689	-0.740893	-0.245439	-0.407265	0.503193	-0.513229
-0.647534	0.211826	0.0635798	-0.133925	-0.139963	0.28056	0.2963	0.692084	-0.063617	0.107642	0.25259	-0.368997	0.385703	-0.964466	-0.0378818	1.03869	-1.01422	0.0983676	0.852292	-1.01637	-0.0199716	1.04141	0.447479	0.342385	-0.609708	-0.217586
1.6467	0.482515	0.287296	0.0960343	0.0615908	0.592646	0.487795	-0.20354	0.0173495	0.383143	0.492606	1.09878	0.6564	-0.891107	0.193232	0.518331	-0.964241	-0.240205	0.398707	-0.967441	-0.462854	0.335088	0.774159	0.69581	1.401	-0.0782031
0.0317942	-0.218861	-0.292368	-0.499807	-0.460649	-0.215992	0.713167	0.252182	-0.192441	-0.330701	-0.581481	0.0651921	-0.0449978	-1.08119	0.639397	0.591112	-1.09374	-0.250613	-1.22675	-1.09423	-0.152045	1.34283	-0.0722918	-0.219942	-0.290631	0.0858369
0.450111	0.111446	1.09656	-0.2192	-0.214704	0.16483	-0.252323	-0.329876	-0.0936417	2.754	-0.435042	-0.442959	0.28532	-0.99167	-0.815293	-0.679113	-1.03275	-0.63943	0.646382	-1.03452	-0.846857	0.733435	0.326337	0.211324	0.0670808	0.425999
-1.01117	-0.649557	-0.648325	-0.865697	-0.781343	-0.712556	-0.521505	-0.588972	-0.321268	-0.769054	-0.511186	-0.569509	-0.475708	-1.19791	-0.270224	-0.777402	-1.17326	-0.886083	-1.77807	-1.17209	-1.07632	0.148232	-0.592075	-0.782282	-0.118918	-0.357709
-0.527734	-0.660671	-0.65751	-0.875138	-0.789618	-0.725369	-0.525436	-0.592755	-0.324592	-0.780365	-0.777354	-1.01188	-0.486822	-1.20092	-1.07899	-1.12098	-1.17531	-0.889685	-1.1069	-1.1741	-1.31731	-0.888308	-0.605487	-0.796792	-1.08215	-0.666849
-0.789509	-0.12449	-0.214374	-0.419636	-0.390381	-0.107189	0.0583776	-0.410204	-0.164213	-0.234653	-0.539643	-0.616804	0.0493759	-1.05561	-1.08615	-0.814136	-1.07631	-0.896485	-0.164147	-1.07717	-1.24467	-0.821028	0.0415988	-0.0967266	-0.188431	-0.39076
0.849975	0.0106851	-0.102656	-0.3048	-0.289731	0.0486587	-0.287965	-0.364182	-0.123781	-0.0970746	0.628197	-0.517203	0.184556	-1.01898	-0.849705	0.335824	-1.05135	-0.874579	0.0735283	-1.05274	-0.887809	0.450216	0.204734	0.0797651	-0.718622	1.60901
-0.96835	-0.548133	-0.564501	-0.779534	-0.705823	-0.59562	-0.485629	-0.55444	-0.29093	-0.665827	-0.421254	-0.420044	-0.374281	-1.17042	-0.686732	-0.661316	-1.15453	-0.96514	-0.706628	-1.15376	-0.647081	-0.874186	-0.469672	-0.649857	-0.273231	-0.608901
-0.0615177	0.180594	0.0377684	-0.160457	-0.163217	0.244553	-0.227865	0.176926	-0.0729587	0.0758553	-0.404386	-0.392009	0.35447	-0.97293	-0.549301	-1.04569	-1.01998	-0.617018	-0.875578	-1.02202	-1.01105	-0.426536	0.409788	0.301608	-0.626619	-0.233667
-0.277631	-0.773436	-0.750707	-0.970936	-0.527067	-0.855379	0.422349	-0.155815	-0.358322	-0.895135	-0.621027	-1.09497	-0.599591	-1.23148	-0.640694	-0.652863	-1.19613	-0.850817	-1.03242	-1.19448	-0.828215	0.207043	-0.741578	-0.944025	-0.891218	-0.485284
-0.883043	-0.346056	-0.397491	-0.607863	0.109382	-0.36264	0.533202	-0.48564	-0.230487	-0.460158	-0.242076	-0.780061	-0.172198	-1.11566	-0.361753	-0.17457	-1.11722	-0.353679	-1.07696	-1.11723	-0.669962	0.271388	-0.225797	-0.386015	-0.428379	-0.504849
-0.428383	-0.582222	-0.592675	-0.808494	-0.731205	-0.634923	-0.265439	-0.566046	-0.301127	-0.700522	-0.742575	-0.47028	-0.408371	-1.17966	-0.827956	-0.700333	-1.16082	-0.757853	-0.776555	-1.15992	-1.12878	-0.301747	-0.510812	-0.694365	-0.684139	-0.626454
-1.03774	-0.712507	-0.700351	-0.919175	-0.828215	-0.785132	-0.543771	-0.610404	-0.340097	-0.833123	-0.800336	-1.05007	-0.53866	-1.21497	-1.18656	-1.30125	-1.18488	-0.991778	-1.50651	-1.18347	-1.18173	-0.894812	-0.668046	-0.864472	-0.825233	-0.69354
0.016584	0.273099	0.114221	-0.0818707	-0.0943385	0.351204	0.874438	-0.274839	-0.0452892	0.170005	-0.363374	-0.323848	0.446978	-0.947861	-0.501912	0.278641	-1.0029	-0.587035	-0.351194	-1.0053	-0.985982	0.55685	0.521427	0.422387	0.242146	1.37098
-0.61323	-0.855837	-0.502293	-1.04094	-0.934938	-0.950382	-0.459004	-0.659203	-0.382969	-0.589219	-0.86388	-1.15568	-0.681995	-1.25381	-1.14564	-1.12309	-1.21134	-1.01501	-1.11337	-1.20938	-1.34375	-0.912797	-0.841023	-1.05161	-1.18783	-0.570143
-0.426919	-0.252193	-0.319917	-0.528124	-0.485468	-0.254422	-0.38095	-0.453683	-0.202411	-0.364626	1.59079	-0.7109	-0.0783313	-1.09022	-0.771008	-0.604905	-1.09989	-0.277622	-0.0995596	-1.10026	-0.593666	-0.465653	-0.112519	-0.263462	1.27598	-0.456517
-0.977571	-0.569978	-0.582555	-0.798092	-0.224079	-0.620806	1.1627	-0.106447	-0.297464	-0.68806	-0.144101	-0.945054	-0.396126	-1.17634	0.208295	-0.8777	-1.15856	-0.64351	-1.33944	-1.1577	-1.03319	0.298015	-0.496035	-0.678379	-1.03304	-0.275755
-0.649854	0.206331	0.0590389	-0.138592	-0.144054	0.274225	-0.218761	-0.297571	-0.0652605	0.102049	-0.392975	-0.373045	0.380208	-0.965955	-1.02966	0.20222	-1.01523	-0.842873	-1.27645	-1.01737	-1.00407	-0.598182	0.440848	0.335211	-0.612683	-0.220415
-0.261528	-0.0563008	-0.158018	-0.361707	-0.339608	-0.0285714	-0.311659	-0.386988	-0.143817	-0.165251	-0.509411	-0.56656	0.117567	-1.03713	-1.07451	-1.11348	-1.06372	-0.885435	-1.08384	-1.06484	-1.23543	-0.812472	0.123893	-0.00769513	-0.754894	-0.355648
0.163337	0.446917	0.257875	0.0657926	0.0350847	0.551604	0.462612	-0.21566	0.00670171	0.346912	0.461042	-0.195774	0.620801	-0.900754	-0.41287	-0.487129	-0.970813	-0.530698	-0.147448	-0.973876	-1.16726	-0.326283	0.731197	0.649332	-0.48241	0.771477
-0.611416	-0.470714	-0.500517	-0.713764	-0.0762565	-0.506361	-0.458244	-0.528082	-0.267773	-0.587032	-0.693138	-0.871913	-0.296859	-1.14944	-0.227152	-1.01227	-1.14024	-0.952594	-0.772904	-1.13976	-1.18752	-0.382572	-0.376239	-0.548775	-0.563379	-0.569037
-0.620427	0.276037	0.116648	-0.0793752	-0.0921512	0.354591	-0.194105	-0.273839	-0.0444106	0.172994	-0.362072	-0.321684	0.449916	-0.947064	0.275616	2.01585	-1.00236	-0.831577	-1.23559	-1.00477	-1.19041	0.74988	0.524972	0.426222	-0.574938	-0.184522
0.0743682	-0.185244	-0.264585	-0.471248	-0.435618	-0.177234	-0.357268	-0.430889	-0.182386	-0.296487	-0.566577	-0.66157	-0.0113798	-1.07208	-0.916618	-1.15037	-1.08753	-0.906331	-1.1972	-1.08815	-1.2529	-0.828652	-0.0317215	-0.17605	-0.824714	-0.422043
-0.859226	-0.289636	-0.350862	-0.559932	-0.513348	-0.297591	-0.394194	-0.466431	-0.213611	-0.402735	-0.192049	-0.738489	-0.115775	-1.10037	-0.95227	-0.637047	-1.1068	-0.615605	-1.84528	-1.10703	-1.26704	-0.841751	-0.157706	-0.31235	-0.881241	-0.475797
0.554087	-0.164542	-0.247476	-0.453661	-0.420204	-0.153367	0.410032	-0.423841	-0.176194	-0.275417	1.34768	-0.646316	0.00932234	-1.06647	-0.542665	0.085124	-1.08371	-0.380694	0.0802404	-1.08441	-0.959024	-0.017266	-0.00673806	-0.149021	-0.231806	0.141776
-0.729414	0.0178651	-0.0967222	-0.2987	-0.284384	0.0569368	-0.285425	-0.361737	-0.121633	-0.089767	-0.47653	-0.511913	0.191736	-1.01703	-0.418074	-0.732668	-1.05003	-0.873415	-0.282111	-1.05144	-1.22538	-0.0147344	0.213399	0.0891397	-0.0342646	-0.317459
-0.363707	-0.177324	-0.258039	-0.46452	-0.429721	-0.168103	-0.354467	-0.0667921	-0.180017	0.791933	-0.563066	-0.655734	-0.00345943	-1.06993	-0.732654	-0.844372	-1.08607	-0.905047	0.0540218	-1.08672	-1.25183	-0.294881	-0.0221632	-0.165709	-0.820426	0.128613
2.06447	0.336173	0.166349	-0.0282875	-0.0473742	0.423924	-0.172833	-0.253364	-0.0264231	1.83718	-0.335411	-0.277373	0.510054	-0.930767	-0.738545	0.350834	-0.99126	-0.821831	-0.27726	-0.993896	-0.968892	0.224911	0.597547	0.504739	-0.542376	-0.153557
-0.72811	0.0209549	-0.0941686	-0.296076	-0.282084	0.0604991	-0.284332	-0.360685	-0.120709	-0.0866222	0.0833477	-0.509636	0.194826	-1.01619	0.0142704	-0.7309	-1.04946	-0.872915	0.460755	-1.05088	-1.0543	-0.170482	0.217128	0.093174	-0.713061	-0.315868
-0.751231	-0.0338139	-0.139433	-0.342603	-0.322864	-0.00264551	-0.303705	-0.379332	-0.137091	-0.142365	-0.499442	-0.549991	0.140055	-1.03104	0.163921	-0.417443	-1.05957	-0.88179	-1.41719	-1.06078	-1.06914	0.248761	0.151031	0.021665	-0.0902312	-0.34407
-0.769487	-0.0770614	-0.175176	-0.379344	-0.355066	-0.0525069	-0.319002	-0.394056	-0.150027	-0.186381	-0.518615	-0.581857	0.0968062	-1.04276	-0.879672	-1.11942	-1.06756	-0.888799	-1.44254	-1.0686	-1.23824	-0.815077	0.0988378	-0.0348012	-0.766135	0.231867
-0.589506	0.349284	0.177185	-0.0171494	-0.0376118	0.43904	-0.168196	-0.2489	-0.0225014	0.247544	-0.329598	-0.267713	0.523166	-0.927214	-0.191702	-0.543002	-0.988839	-0.0476148	-0.727276	-0.991526	-0.96534	0.633327	0.61337	0.521858	-0.535276	-0.146806
0.649748	-0.334075	-0.38759	-0.597685	-0.546437	-0.348827	-0.409913	-0.481561	-0.226903	-0.447964	-0.632561	-0.771233	-0.160216	-1.11241	-0.658463	-0.157429	-1.11501	-0.93045	-0.00239709	-1.11506	-1.15049	-0.166176	-0.211338	-0.370372	-0.415404	-0.498679
-0.582366	0.366198	0.191164	-0.00278012	-0.0250176	0.458541	-0.162213	-0.243142	-0.0174421	0.264759	-0.322099	-0.25525	0.54008	-0.92263	-0.728291	-0.992583	-0.985716	-0.816965	-1.65309	-0.988468	-1.17819	-0.759457	0.633783	0.543942	-0.526117	-0.138096
-0.652789	0.199377	0.0532917	-0.1445	-0.149232	0.266208	-0.221221	-0.299939	-0.0673405	0.0949719	-0.396058	-0.378169	0.373254	-0.96784	-1.03085	-1.04032	-1.01652	-0.844	-1.70198	-1.01863	-1.20079	-0.78039	0.432456	0.326131	-0.616448	-0.223995
0.25399	0.554287	0.346613	0.157007	0.115032	0.675394	-0.0956827	-0.179104	0.0388175	0.456191	0.556245	-0.11666	0.728175	-0.871656	-0.970243	-0.938763	-0.950989	-0.786484	-1.07251	-0.954467	-1.15271	-0.51086	0.860776	0.78952	-0.424271	-0.0412464
0.249763	0.549281	0.342475	0.152754	0.111304	0.669623	0.535028	-0.180809	0.0373201	0.451096	-0.240931	-0.120349	0.723169	-0.873012	-0.971098	-0.940196	-0.951914	-0.787295	-1.07545	-0.955372	-1.15339	-0.736484	0.854735	0.782984	-0.426981	-0.0438242
-0.885485	-0.351841	-0.402272	-0.612778	-0.559665	-0.369309	-0.416197	-0.487609	-0.232217	-0.466045	-0.247205	0.522772	-0.177982	-0.636469	-0.670597	-0.944245	0.0280434	0.504079	0.735724	-0.316566	0.286622	-0.849556	-0.232778	0.764508	-0.434644	-0.507827
0.0747014	0.341935	-0.482107	-0.69484	-0.0430841	-0.480679	-0.450365	-0.520498	-0.26111	-0.56436	0.0175496	0.891615	-0.274583	0.570192	0.61306	-0.0948901	1.19871	0.972312	0.192725	-0.278461	0.103412	-0.861677	-0.349356	-0.519691	-0.111282	-0.557567
-0.881252	-0.341814	-0.393985	-0.604259	-0.552199	0.676428	-0.41265	-0.484196	-0.229218	-0.45584	-0.635992	-0.776935	-0.167955	-1.11451	-0.97009	-1.19518	0.0428534	0.231222	1.03091	-0.629997	-1.27411	-0.848298	-0.220677	-0.380476	-0.909494	-0.502664
-0.845551	-0.748027	-0.729707	-0.532413	-0.489228	-0.260243	-0.556335	-0.622497	-0.350721	-0.869275	-0.380912	-1.07625	-0.574181	-0.825573	-0.354565	-1.17098	0.711451	0.1955	-0.25374	-0.0365183	-0.398306	-0.899269	-0.710913	-0.910849	-1.12945	-0.71183
-0.253727	-0.217311	-0.853913	-0.787756	-0.459495	-0.999352	-0.609494	-0.673664	-0.395673	-0.329124	-0.429836	0.820149	-0.724471	-0.434813	-0.171703	-0.380099	-0.150451	0.633535	-0.327352	-0.601524	-0.288542	-0.747224	-0.892283	-0.217919	0.0797973	-0.789214
-0.822759	-0.203253	-0.279469	-0.486547	0.322044	0.995932	-0.363638	-0.43702	-0.187772	-0.314815	-0.115454	-0.674839	-0.0293891	1.44887	-0.922769	-1.15553	-0.708463	-0.741429	-0.302633	0.0318015	-0.413595	-0.830911	-0.0534552	-0.199563	0.28701	-0.431316
-0.895805	0.48624	-0.422475	-0.633544	-0.577866	-0.397492	-0.424843	-0.495932	-0.239529	-0.490925	0.878304	0.468737	-0.202428	0.74618	1.08012	-0.711429	0.310434	0.879841	-0.101354	-0.0312354	1.0582	0.121435	-0.262279	0.700675	-0.461117	-0.520414
-0.440578	-0.268371	-0.333287	-0.541867	-0.497514	0.845778	-0.0434089	-0.459191	-0.20725	0.606601	0.687283	-0.72282	-0.0945095	0.220395	-0.613584	-0.896476	0.68885	0.0238047	-1.27028	0.475691	-0.343879	-0.352003	-0.132043	-0.284585	-0.344249	-0.464847
-0.77189	-0.0827533	-0.17988	-0.384179	-0.359304	-0.0590693	-0.321015	-0.395994	-0.151729	-0.192174	-0.521139	0.265769	0.0911141	-0.104388	0.105423	-0.79025	-0.00138978	0.983765	-0.768319	0.184283	-0.612554	-0.815791	0.0919686	-0.0422329	-0.143231	-0.369269
-0.872374	-0.320783	-0.376604	0.193502	-0.536539	0.724924	-0.405211	-0.477035	-0.222927	-0.434435	0.187335	-0.761439	-0.146923	-0.860013	-0.806145	-0.663784	-0.0955784	-0.184426	0.297791	0.0490324	-0.0275774	-0.845659	-0.195296	-0.353017	-0.898106	-0.491835
-0.427865	0.0751856	-0.592337	-0.808146	-0.241704	-0.634451	-0.497542	-0.565907	-0.301005	-0.700106	-0.159842	0.01442	-0.407962	-0.823444	-0.491111	-1.26385	0.173572	0.520009	-0.00559282	-0.0909308	-0.9506	-0.878413	-0.510319	-0.693831	-1.03945	-0.626244
-0.109126	-0.330133	-0.384331	-0.594336	-0.543501	-0.344281	-0.408518	-0.480219	-0.225724	-0.443951	-0.630813	-0.0987854	-0.156274	0.61249	-1.12127	-0.931822	-0.778741	-0.929811	-1.05829	0.0355104	-1.14943	-0.846832	-0.20658	-0.365225	-0.903169	-0.496649
-0.916454	-0.425202	-0.799114	-0.329506	-0.311385	-0.922907	-0.442146	-0.651089	-0.375841	-0.954747	-0.672961	0.360608	-0.658164	1.06786	-0.720705	-0.986228	-0.606073	-0.681514	-0.692881	-0.101977	-0.734295	-0.858761	-0.812263	-1.0205	-0.734369	-0.755073
-0.826835	-0.212909	0.560426	-0.494751	-0.456217	-0.20913	-0.367054	-0.440308	-0.190661	-0.324644	-0.578843	0.82988	-0.0390459	0.58861	-1.10125	-1.15829	-0.334986	-0.910814	-1.22152	0.019582	-0.978682	-0.832123	-0.0651091	1.1273	-0.839695	-0.436289
-0.751094	1.17183	-0.139165	-0.342328	-0.322623	-0.002272	-0.30359	-0.379222	-0.136994	-0.142035	-0.499298	-0.549753	0.140379	0.275671	-0.658972	-1.10695	-1.05951	-0.881738	-0.357358	0.682403	-1.23234	-0.80961	0.151422	0.022088	-0.742542	-0.343903
-0.990216	-0.59993	-0.871317	-0.823537	-0.982244	-1.02363	-0.616943	-0.572075	-0.401972	-1.04366	-0.892047	-0.967123	-0.745531	0.373834	-1.05824	-1.36044	-0.8692	-1.0253	-2.02982	-0.81664	-1.22253	-0.920769	-0.917698	-1.13456	-1.22223	-0.800058
-0.648252	0.934595	-0.536575	-0.135369	-0.141228	-0.556663	-0.473677	-0.542936	-0.280823	-0.631436	-0.391293	0.697374	-0.34049	0.409445	0.826636	-0.829941	-0.747014	0.566615	0.424201	-0.230892	0.861731	-0.415419	0.445428	-0.605739	-0.21834	-0.591502
1.71203	0.521202	0.319269	1.62409	1.40089	2.66642	-0.107385	-0.190368	0.0289214	2.21382	0.526909	-0.141038	0.695089	1.02731	0.827341	-0.94823	1.64252	2.0604	0.455393	1.90303	1.22715	-0.0774746	0.820848	0.746322	-0.442186	-0.0582824
0.268817	1.1754	-0.13769	-0.340812	-0.321294	-0.000214082	-0.302959	-0.378614	-0.13646	-0.140218	-0.498507	-0.548437	0.142164	0.27809	1.40319	-0.761036	0.723766	1.66163	0.352733	0.90352	-0.577976	-0.809386	0.153576	0.0244185	-0.741576	-0.342984
-0.126527	-0.343873	-0.395687	-0.606009	0.112633	-0.360123	-0.0968221	-0.484897	-0.229834	-0.457936	0.156624	-0.119034	-0.170014	-0.872529	-0.512336	-0.683606	0.865975	0.228218	-1.0744	0.339202	-0.425707	-0.848556	-0.223162	-0.383165	-0.910609	-0.503724
-0.0748993	1.5683	-0.361995	-0.571377	-0.523378	-0.313122	-0.398959	-0.471017	-0.21764	-0.416445	-0.203993	-0.748415	-0.129247	-0.850433	-0.63731	-0.648611	0.618303	0.894231	-0.204001	0.412896	-0.635051	-0.72603	-0.173964	-0.329938	-0.381867	-0.482733
-0.367563	-0.181891	-0.261814	-0.468399	-0.433121	2.26375	-0.356082	-0.429747	-0.181383	-0.293074	-0.565091	0.898446	-0.0080266	-0.784731	-0.0130772	-1.14941	0.279067	0.978321	-0.265073	0.249897	0.465769	-0.828231	-0.0276748	-0.171672	0.321712	-0.420317
0.0782993	-0.84256	-0.807835	-0.69303	-0.925051	-0.478223	-0.589773	-0.519772	-0.378997	-0.965488	-0.155292	-0.269988	-0.668717	-0.0689421	0.144507	-0.771538	0.400632	0.528326	0.198969	-0.204133	-0.37568	-0.712246	0.131429	-1.03428	-0.751512	-0.760507
-0.558316	-0.407821	-0.448538	-0.660335	-0.601348	-0.43385	-0.435998	-0.506669	-0.000401337	0.322743	-0.296842	1.62363	-0.233964	-0.681982	-0.708834	-0.7385	0.712488	0.000280118	1.28583	-0.527505	-0.495013	-0.85658	-0.300337	-0.466658	-0.945236	-0.536652
-0.856908	-0.920589	-0.872324	-0.825608	-0.272313	-0.29126	-0.504813	-0.681249	-0.402337	-1.0449	-0.892587	-0.968919	-0.746749	-0.667671	-0.678698	-0.632333	0.010526	0.00591034	-0.258357	-0.0130349	-0.145422	-0.920922	-0.919169	-1.13616	-0.533643	-0.800686
-0.363672	0.176561	-0.550445	-0.163883	-0.693159	-0.576011	-0.479613	-0.54865	-0.285843	-0.648517	-0.719921	0.647911	-0.357272	0.752093	-0.0679902	-0.0343519	0.416534	1.21666	1.40211	-0.255163	-0.436903	-0.872052	-0.449146	-0.627651	-0.245602	-0.600144
-0.785946	0.445333	-0.671361	-0.889376	-0.802097	-0.0974561	-0.531364	-0.598461	-0.329605	-0.797422	-0.784784	-1.02423	0.057818	-0.749043	-0.509542	-1.13057	-0.349217	-0.076329	0.344228	-0.771196	-0.787211	-0.89041	-0.625713	-0.818674	-1.09122	-0.675479
0.11232	-0.42616	-0.463695	-0.675914	0.595187	5.16659	-0.442485	-0.512913	-0.254447	-0.541686	1.48831	-0.240298	-0.252304	-0.256418	1.77646	-0.754243	2.46895	2.08365	0.25801	1.95332	2.12733	-0.450999	-0.32247	-0.490603	-0.955167	-0.546096
-0.207026	-0.407436	-0.44822	-0.660007	-0.601061	0.525113	-0.435862	-0.506538	-0.248846	0.323527	0.440669	-0.212704	-0.233579	-0.456357	-0.42464	-0.738169	-0.0540728	1.07863	0.556513	0.0740066	1.08221	-0.334932	-0.299873	-0.466155	-0.494851	-0.536454
0.35617	1.31335	-0.0806846	-0.282215	-0.269935	3.02178	-0.278561	-0.35513	-0.115829	-0.070017	0.663556	0.442643	0.211141	-0.320109	-0.186917	-0.356422	0.838379	0.577325	0.868173	0.797527	0.678869	-0.64061	0.236818	1.7806	-0.704227	-0.307467
-0.161394	1.36341	-0.418441	-0.629397	0.071634	-0.391864	-0.423117	-0.198948	-0.238069	0.396871	1.27368	-0.798739	-0.197546	0.993163	1.38969	0.285568	1.44049	1.17206	0.926851	0.289433	1.54213	1.10713	-0.256388	1.84595	-0.925517	-0.517901
0.762603	1.1567	-0.14542	-0.348757	0.563583	-0.0109968	-0.306267	-0.381798	-0.139258	1.06931	2.68344	1.20976	0.132811	0.590021	1.79149	-1.10912	1.59279	2.61094	-1.07044	0.886614	0.551534	-0.359681	0.142289	0.0122075	-0.74664	-0.347799
0.0463187	-0.465247	-0.495999	-0.0519516	-0.0681151	1.28368	-0.456311	-0.52622	-0.266138	-0.581467	-0.0048061	-0.867885	-0.291392	0.31955	0.70497	-0.566447	1.00312	1.17945	-0.989982	1.65803	1.01471	-0.475522	-0.369642	-0.541637	-0.138586	-0.566222
0.628486	-0.493259	-0.51915	-0.0995459	-0.10983	0.327217	-0.202503	-0.281922	-0.274517	0.148829	1.61061	0.759515	-0.319405	1.06703	-0.13064	-0.385174	0.645072	0.976919	-1.46799	1.41692	-0.0825976	1.47147	0.496318	0.395222	-0.184091	-0.580646
1.29952	-0.0262363	-0.133171	-0.336166	-0.317222	1.40411	-0.301024	-0.376752	-0.134824	-0.134652	1.65426	0.349056	0.147633	0.2855	3.0718	-0.410938	2.07612	2.46007	-0.70207	2.22862	1.23271	0.104215	0.160176	1.61476	-0.0820249	-0.340168
0.383797	-0.460074	-0.491723	-0.704725	-0.640255	-0.494094	-0.454481	-0.524459	-0.264591	-0.576202	-0.343173	-0.290274	-0.286219	-0.935512	-0.744524	-1.00618	-0.131821	0.815942	-0.982402	-0.0116334	-0.340648	-0.863137	-0.363398	0.481879	-0.97353	-0.563558
-0.630826	-0.245333	-0.724786	-0.944292	-0.850229	-0.246513	-0.554229	-0.62047	-0.34894	-0.863214	0.287685	1.85624	-0.0714714	-0.819118	-0.852317	-0.456879	-0.273206	0.854944	0.205647	-0.560233	-0.318911	-0.898522	-0.703727	-0.903075	-0.588276	-0.708764
-0.60306	0.317178	-0.492337	-0.705356	-0.640808	1.299	-0.454744	-0.524712	-0.264813	-0.576959	-0.343832	-0.864621	-0.286962	-0.514225	-0.612182	-1.00661	-0.132919	0.183733	0.384439	-0.0128427	-0.447052	-0.86323	-0.364295	-0.535853	-0.552661	-0.563941
0.549859	1.61923	0.0457142	1.06171	-0.156058	0.255637	-0.224464	-0.30306	-0.0700829	0.0856405	0.233423	-0.384924	0.364085	-0.195765	-0.0563381	1.00157	1.09251	-0.150733	-0.448357	0.271364	0.733905	-0.78154	0.421391	0.314161	-0.621413	-0.228716
-0.369269	-0.711361	-0.699404	-0.918202	-0.827362	-0.175698	-0.356797	-0.610014	-0.339754	-0.831957	-0.0983042	-0.660588	-0.537515	-0.928771	-0.826096	-0.999067	-0.4056	-0.136817	-0.268626	0.0562761	-0.60962	-0.894668	-0.666663	-0.862977	-0.823993	-0.692951
-0.348493	-0.159304	-0.243147	-0.449212	0.387491	-0.147327	-0.348093	-0.422057	-0.174627	-0.270086	0.402106	0.948373	0.0145606	0.690302	-0.723423	-0.834059	0.312428	0.497416	-0.22536	-0.888319	0.0668144	-0.825397	-0.000416455	-0.142182	-0.810668	-0.408687
0.195255	-0.0897902	-0.185696	-0.390157	1.34656	-0.0671824	-0.323505	-0.39839	-0.153834	0.970112	-0.0148484	1.10203	0.0840769	-1.04621	-0.491607	-0.794278	0.202959	-0.332237	-0.776567	-0.0323344	0.160987	-0.816674	0.0834761	-0.0514207	0.471324	-0.372893
-0.345355	-0.155587	-0.240075	-0.446054	-0.413536	-0.143042	-0.346778	-0.420792	-0.173515	0.836178	0.40705	1.75474	0.0182776	0.990919	0.203334	0.407892	1.91788	0.853928	-0.218825	1.26703	0.952336	-0.82493	0.00406916	1.27699	-0.808656	-0.406773
-0.825468	-0.724241	-0.710049	-0.492	-0.836952	-0.798661	-0.547922	-0.614399	-0.343607	-0.321348	-0.805538	-0.300417	-0.0358077	0.455299	-0.57349	0.0205581	-0.712018	-0.326557	-1.67105	-0.534445	-1.1865	-0.767149	-0.682207	-0.879793	0.555215	-0.434621
-0.901341	-0.3894	-0.433314	-0.644685	-0.587631	-0.412612	-0.429482	-0.500397	-0.243451	-0.504272	-0.657089	-0.811998	-0.215543	0.253793	-1.13139	-1.20879	-0.968395	-0.939416	-0.629932	-0.664407	-1.28056	-0.854269	-0.278106	-0.442607	-0.935261	-0.527167
-1.00048	-0.624254	-0.627413	-0.844202	-0.762502	0.0251591	-0.512554	-0.580357	-0.313699	-0.743302	-0.48875	-0.532222	-0.450405	-0.0251918	-1.06655	-1.27599	-0.941652	-0.977476	-0.862777	-0.167654	-1.22912	-0.883738	-0.561539	-0.749245	-1.06243	-0.648098
-0.447175	-0.276185	-0.339745	0.269277	0.213434	-0.282083	-0.389436	-0.461851	-0.209587	-0.389044	-0.606895	-0.728578	-0.102324	0.468571	-0.947676	-1.1764	-0.748859	-0.921069	-1.55924	0.11353	-1.26522	-0.840063	-0.141473	-0.294787	-0.873957	-0.46887
-0.841138	-0.24679	-0.315451	0.319221	-0.481445	-0.248192	-0.379038	-0.451843	-0.200795	-0.359127	-0.593863	-0.706919	-0.0729279	-0.28221	-0.937638	-1.16799	-0.549421	-0.916305	-0.9606	-0.561286	-0.992451	-0.836374	-0.105998	-0.256408	-0.85804	-0.453735
-0.318105	-0.123312	-0.674363	-0.892461	-0.804801	0.537217	-0.532648	-0.599698	-0.330691	-0.801119	0.202703	-0.204969	-0.507214	0.00280167	1.48556	-0.334674	0.262613	0.821076	-0.325521	0.838746	0.568935	-0.121023	-0.630096	0.633039	-0.791179	-0.677349
-0.612331	-0.0882913	-0.501413	-1.04049	-0.648984	-0.0654543	-0.594281	-0.659022	-0.382809	-0.97846	-0.0135193	-0.307552	-0.681463	0.61715	1.60501	0.194217	-0.290752	1.22249	-0.77481	0.523915	0.682567	0.0978312	-0.377548	-0.0494636	-0.356891	-0.569595
-0.559614	0.420095	0.235707	0.0430065	0.0151133	2.43329	-0.143149	0.340009	-0.00132108	0.319613	0.437259	-0.215537	0.593978	-0.00886015	2.97268	0.446887	2.08708	2.95552	0.307247	3.21969	1.07648	-0.128222	0.698828	0.614312	-0.496934	-0.110344
0.324986	-0.300218	-0.359607	1.02581	1.57539	-0.309791	-0.397937	-0.470033	-0.216776	-0.413504	0.214688	0.636885	-0.126357	0.677348	-0.79561	-1.18327	0.277586	-0.772857	-0.198073	0.927139	0.00306882	-0.725305	-0.170477	0.899312	-0.886971	-0.481245
-0.75751	-0.0486884	-0.151727	-0.35524	-0.33394	-0.0197948	-0.308966	-0.384396	-0.14154	-0.157504	-0.506036	-0.560951	0.12518	0.255077	-1.07321	-1.1113	-0.842584	-0.884201	-0.379627	-0.41804	-1.07317	-0.811517	0.13308	0.00224401	-0.750772	-0.351729
-0.352263	-0.701291	-0.691081	-0.453005	-0.419628	-0.152476	-0.539804	-0.606585	-0.336742	-0.821707	-0.318751	0.54244	-0.527443	-1.06626	-0.633924	-0.682807	-0.0911381	0.578013	0.396862	-0.889933	-0.303333	-0.825957	-0.654509	-0.849828	-0.813086	-0.687765
-0.472876	0.625561	-0.62171	-0.83834	0.168102	0.0410704	-0.510114	-0.366423	-0.311635	-0.103773	-0.207113	-0.522053	-0.443504	-0.515496	-0.321354	-0.740544	0.324308	1.23931	-0.666507	0.518879	-0.216957	-0.414994	-0.553211	-0.740236	-1.05869	-0.644545
1.72967	-0.451941	-0.485002	-0.697816	-0.0483004	3.14411	-0.451604	-0.52169	0.208568	-0.567925	1.05945	0.301501	-0.278086	-0.0781024	-0.604604	-0.100904	2.34995	1.72834	-1.43166	1.99304	1.37597	-0.467174	-0.353584	-0.524264	-0.116972	-0.559371
-0.0413007	0.49321	-0.658171	0.105121	-0.790214	0.604977	-0.525719	-0.199899	-0.324831	0.981633	-0.521749	-0.161663	-0.487623	0.363516	1.08964	0.20017	0.316868	0.98131	-0.93912	0.600013	1.96758	-0.815964	0.0903066	-0.797837	-0.144722	-0.369978
-0.817405	-0.190571	-0.268988	-0.475774	-0.829841	0.420899	-0.544544	-0.611148	-0.34075	-0.835346	-0.336574	-0.279307	-0.540845	-0.0792243	-0.291948	-0.102088	0.363014	0.961441	-0.280335	0.426838	0.237469	-0.82932	-0.670682	-0.867324	0.0238085	-0.694665
0.356078	0.292399	-0.502577	-0.715881	-0.650033	-0.509235	-0.459126	-0.52893	-0.268519	-0.589568	-0.694243	-0.873749	-0.299352	-0.112681	-0.884229	-0.794628	0.414197	1.40438	-1.00164	-0.586605	-0.0472815	-0.864785	-0.379247	0.447586	-0.980641	-0.57032
-0.289451	-0.472519	0.131307	-0.715298	-0.649521	-0.508443	-0.458883	-0.528696	-0.268313	0.970961	-0.693939	-0.873243	-0.298665	0.303784	-0.753025	-0.136233	-0.433165	0.0405852	-0.102401	0.245169	0.0577405	-0.864698	-0.378418	0.44938	-0.1504	-0.175389
-0.976631	0.103311	-0.580714	-0.796199	-0.72043	-0.618237	-0.492568	-0.332646	-0.296798	-0.685793	-0.141138	1.03442	-0.393899	0.461044	-0.474301	-0.107712	1.44371	1.6417	2.00626	0.0558016	0.0589448	-0.70824	-0.493347	0.200703	-0.305098	-0.273461
-0.0811116	-0.540712	-0.558368	0.412886	0.339303	1.02266	-0.483004	-0.551914	-0.288711	0.0522354	-0.105177	0.105273	0.331262	0.723513	-0.441982	0.146201	0.135743	-0.850805	0.740621	1.11915	-0.260744	-0.873255	-0.460716	-0.640168	-1.01719	-0.245617
-0.846264	-0.258932	-0.325486	0.298591	-0.490486	-0.262191	-0.383333	-0.455977	-0.204427	-0.371485	-0.599246	-0.715865	-0.0850704	-0.560931	-1.10911	-1.17146	-1.10113	-0.918273	-1.83628	-1.10148	-1.26288	-0.837898	-0.120652	-0.272261	-0.334027	-0.459987
0.219696	0.163172	-0.555978	0.420258	0.345765	-0.58373	-0.234027	-0.550929	-0.287846	-0.65533	-0.722889	0.62818	-0.363967	-0.597699	-0.677927	0.353406	0.659315	-0.168259	-0.685471	0.368761	-0.256041	-0.872892	-0.457225	-0.636391	-0.256477	-0.603591
-0.176745	-0.597347	-0.605175	-0.821343	0.690423	0.0872035	-0.503037	-0.571196	-0.305651	-0.0630484	-0.74928	0.925384	-0.423497	0.380833	0.476146	0.200105	1.44193	0.898066	-1.18354	1.15655	0.516198	-0.397421	-0.529066	-0.714114	0.341508	-0.634243
0.310235	-0.773883	1.93867	-0.181371	-0.181548	-0.855894	-0.565481	-0.6313	-0.358455	-0.422396	-0.209177	0.275	-0.600038	0.280405	-1.19704	-1.05274	-0.42365	-0.926379	-1.4422	-0.354095	-0.702789	-0.902513	-0.742117	-0.337572	-0.891701	-0.725144
-0.720275	-0.386595	0.273335	-0.642302	-0.268265	-0.409378	-0.579212	-0.644517	-0.370067	-0.501417	-0.844757	-0.181991	-0.63886	0.605555	-0.767097	-0.598351	-0.416652	-0.938961	-0.874738	0.339002	-0.414282	-0.853917	-0.788967	-0.995294	-1.16447	-0.745133
-0.379447	-0.821673	-0.445822	-0.657543	-0.909499	0.0508704	-0.582385	-0.50555	-0.37275	-0.94423	-0.848734	-1.13051	-0.64783	0.677277	-0.99151	-1.33248	-0.665919	-1.00947	-1.51223	-0.0720892	-1.05656	-0.90851	-0.799793	-1.00701	-1.16933	-0.53496
-0.622339	-0.861232	-0.823267	-0.0832229	-0.938954	-0.521278	-0.596378	-0.66104	-0.384582	-0.984492	-0.36408	0.509617	-0.68739	1.40526	-1.08301	-1.12772	-0.794061	-0.95469	-1.23825	-0.186507	-1.08872	-0.913474	-0.847533	-0.0726792	-0.577391	-0.770121
0.142582	0.185027	-0.743073	-0.55989	0.546871	-0.844729	-0.562055	0.179944	-0.355558	-0.402683	1.70174	0.660387	-0.590354	0.95765	2.28953	-0.772811	0.470508	1.23038	-0.454431	0.78053	1.17626	0.349333	-0.73043	0.927075	0.146767	-0.720157
0.828504	-0.689131	-0.681032	-0.899317	-0.810809	-0.758181	-0.535503	-0.602445	-0.333105	-0.249879	0.184815	-0.222806	-0.515284	-1.20864	0.976283	-0.665411	0.84919	1.41718	0.93712	0.708744	0.614979	0.763479	-0.639835	-0.833952	0.390653	-0.115424
0.0201183	-0.859787	-0.822073	-1.04429	-0.65566	-0.954936	-0.595867	-0.531503	-0.38415	-0.983022	-0.193481	-0.0414865	-0.685945	0.183191	0.924115	-0.801115	0.327475	0.765649	-0.346287	0.297294	0.966362	0.75129	-0.84579	-1.05677	-0.779498	-0.769378
0.234969	-0.796169	-0.403665	-0.61421	-0.890509	-0.371252	-0.573364	-0.488183	-0.365121	-0.918273	1.125	-0.785566	-0.622325	-0.277957	0.839959	0.828012	0.434179	0.788009	-0.696571	0.561806	1.24288	0.983127	-0.769013	-0.395769	-0.196786	-0.280771
0.458066	-0.560542	-0.574757	0.938561	-0.210027	0.172072	-0.490018	-0.327737	-0.294642	0.0118713	0.169155	-0.43833	-0.38669	1.21585	1.15581	0.877135	-0.0297585	1.12131	0.0629752	0.192749	0.625894	0.826426	-0.484648	-0.666059	0.0738837	-0.266038
-0.280367	0.308118	-0.496081	-0.709205	-0.0682642	-0.500174	-0.456346	-0.526254	-0.266168	-0.581569	-0.690759	-0.867958	-0.291492	-0.93837	-0.219821	-1.23052	0.288805	0.301738	0.143175	0.399253	-1.18606	-0.863799	-0.369762	-0.541767	-0.976385	-0.566273
-0.990973	-0.601723	-0.608792	-0.82506	-0.745726	-0.657406	-0.504585	-0.572686	-0.30696	-0.0719549	-0.75122	-0.499017	-0.427872	-0.666973	-0.623698	-1.26955	0.247086	1.29757	0.303621	-0.587598	-0.791469	-0.880911	-0.534347	-0.719827	-1.05023	-0.636496
-0.680928	-0.553046	-0.568562	-0.201127	-0.198864	-0.601284	-0.487367	-0.556113	-0.2924	-0.670827	-0.121581	-0.427284	-0.379194	-0.242505	-0.105422	-0.666938	0.617147	1.14561	2.09675	-0.65877	-0.187891	-0.874803	-0.475601	-0.656271	-0.281211	-0.611431
0.329367	-0.611353	-0.61675	-0.300195	-0.752896	0.054909	-0.507991	-0.575964	-0.30984	-0.0915571	-0.47731	-0.0508772	-0.437503	0.172829	-1.06214	-0.554132	-0.239419	-0.873701	0.0830603	-0.0309026	0.049437	-0.882119	-0.545968	0.0868433	-1.05545	-0.641454
-0.97361	0.117625	-0.0142735	-0.213951	-0.210103	0.171954	-0.490036	-0.558682	-0.294657	0.0117669	-0.432302	1.06079	-0.386741	-0.622387	-1.04481	-1.06371	-0.405512	-0.857248	-0.930936	0.0700334	-0.568705	-0.87575	-0.484709	0.219392	-1.02796	-0.615317
-0.535003	0.478394	0.28389	0.0925335	0.0585225	0.587895	-0.122527	-0.204943	0.016117	0.378949	-0.272358	-0.172581	0.65228	-0.426842	-0.689974	0.0222501	-0.965001	1.42751	0.392669	-0.0369091	-0.697723	-0.745379	0.769186	0.69043	0.464473	-0.080325
-0.388233	-0.550519	0.00237835	-0.781561	-0.707599	0.195183	-0.486473	-0.555252	-0.291644	-0.668255	-0.11822	-0.42356	-0.376667	-0.798001	-0.571237	-1.05795	-0.519572	-0.74244	-0.913223	-0.656486	-0.463177	-0.874486	-0.472552	0.245699	-0.649806	-0.61013
-0.436075	0.712737	-0.328879	-0.537336	-0.493543	-0.266925	-0.384785	-0.457375	-0.205655	0.617457	-0.168464	9.0436e-05	-0.089176	-0.299823	-1.10981	-1.17263	-0.201105	1.45304	0.164142	0.132543	0.190666	-0.838413	-0.125606	-0.277621	0.189893	-0.462101
-0.458447	-0.764173	-0.350779	-0.963067	-0.866685	0.24975	-0.562046	-0.627995	-0.355551	-0.402632	-0.402387	-0.388687	-0.590328	-0.843077	0.587694	-0.501147	-0.756254	-0.0771236	0.102021	-0.163184	-0.366817	-0.841738	-0.157585	0.927206	-0.624178	-0.720144
0.349951	-0.694024	-0.685075	-0.440658	-0.814452	-0.763823	-0.537233	-0.233148	-0.334568	-0.814311	0.657025	0.569212	-0.520177	-0.324101	0.118983	0.886456	0.427883	0.600388	0.430934	0.100155	0.154258	-0.755774	-0.64574	-0.84034	0.669751	-0.684023
-0.480654	-0.623495	-0.626786	-0.843557	-0.303777	0.0269096	-0.512286	-0.580098	-0.313472	-0.742529	-0.760873	-0.984487	-0.449646	-1.19085	-0.961219	0.132767	-0.14599	-0.578485	-0.680904	-0.277515	-0.311964	-0.883643	0.181968	-0.748254	-1.06202	-0.647707
-0.302784	-0.483047	-0.51071	-0.724242	-0.65736	1.22211	-0.462607	-0.532281	-0.271462	-0.599584	-0.363544	0.789612	-0.309193	-0.743144	-0.631162	-1.01933	-0.723902	-0.0972481	-1.23754	0.0876118	0.242544	-0.86602	1.43306	-0.564878	-0.98597	-0.575388
0.284473	-0.50713	-0.530614	-0.744701	-0.675293	0.295231	-0.471126	-0.54048	-0.278666	-0.624095	0.263873	-0.35962	-0.333277	-0.366137	0.347808	-0.40502	0.339036	1.05728	-0.622518	1.10223	-0.404397	-0.869041	-0.420188	-0.596322	-0.602817	-0.587788
-0.430539	0.0709628	-0.594082	-0.253592	0.242777	-0.636885	-0.498289	-0.566626	-0.301636	-0.702255	0.127689	0.00975282	-0.410073	-0.115234	-0.829119	-0.702281	-0.314754	-0.121902	-0.204311	0.615571	-0.685871	-0.878677	-0.512867	-0.696588	-0.685983	0.0470945
-0.472494	-0.306173	-0.364529	-0.573981	-0.525661	-0.316657	-0.400043	-0.472061	-0.218557	-0.419566	-0.62019	-0.750674	-0.132313	-1.10485	-0.320891	-0.91811	-0.0766966	0.73663	-0.483596	0.238758	-0.511196	-0.843826	-0.177664	-0.333941	-0.385187	-0.484312
-0.0640734	-0.766685	-0.745128	-0.163028	-0.165471	-0.303267	-0.562935	-0.62885	-0.356302	-0.407745	-0.615041	-0.0463614	-0.59284	-0.0780912	-0.389611	-0.641273	0.722833	0.147121	-1.2933	1.19648	0.395264	-0.90161	-0.733431	-0.93521	-0.116961	-0.721438
-0.452363	-0.601156	-0.608323	-0.282871	-0.27051	0.813593	-0.504384	-0.572493	-0.30679	-0.719793	-0.750969	-0.0283385	-0.427306	-1.01198	-0.949775	0.00783566	0.248446	-0.663721	-0.0679464	-0.586984	-0.099851	-0.88084	-0.533663	0.113469	-0.704644	-0.636204
0.300784	-0.710662	-0.698827	-0.917608	0.746185	0.434834	-0.356302	-0.609776	-0.339545	-0.293708	0.137087	0.507913	-0.536816	-0.4988	-0.915686	-0.696216	0.375659	0.89152	-0.730484	0.726374	0.250022	-0.89458	-0.66582	-0.862064	-0.823236	-0.692591
-0.564801	-0.689939	-0.228073	2.83028	-0.402723	1.13933	-0.535788	-0.60272	-0.333346	0.307107	0.426364	1.39312	-0.516091	-0.465102	-0.245454	-0.352455	0.542044	-0.810222	0.289244	2.09493	-0.0571925	-0.89198	-0.640809	2.74818	-0.206381	-0.399295
-0.421012	-0.245196	-0.314134	-0.522179	-0.480258	-0.246355	-0.378474	-0.4513	-0.200318	-0.357504	0.287868	0.026383	-0.0713338	0.258079	-0.0887469	-0.0302678	0.552465	0.372141	-0.0852059	-0.0212743	0.0850625	-0.836174	-0.104074	-0.254326	-0.319151	-0.452914
-0.0547769	-0.287218	0.437597	-0.557879	-0.511547	-0.294803	-0.393339	-0.465608	-0.212887	-0.400274	-0.611787	-0.736708	-0.113358	1.22132	-0.951445	1.81565	0.299186	0.465064	-0.729129	0.097573	-0.106475	-0.841447	-0.154789	-0.309193	-0.36466	-0.474552
-1.00181	-0.0159833	-0.630011	-0.846872	-0.309588	-0.687007	-0.513666	-0.373261	-0.314639	-0.746501	-0.762603	-0.536853	-0.453548	0.962193	0.185235	1.34738	1.08855	1.00371	-1.22757	0.710886	0.840787	-0.500535	-0.565332	-0.753349	0.260149	-0.649716
-0.667285	0.165038	0.0249115	-0.173672	-0.1748	0.226617	-0.233367	-0.31163	-0.0776118	0.0600224	-0.411282	-0.403471	0.338914	0.544688	-1.03671	-0.246743	-1.02286	-0.849565	-1.71204	-1.02483	-1.20544	-0.608545	0.391014	0.281297	-0.635042	-0.241677
2.01415	0.312332	0.146646	-0.048541	-0.0651258	0.396438	-0.181266	-0.261481	-0.0335541	0.209935	0.341708	-0.29494	0.486213	-0.516851	2.96153	1.21124	1.29544	3.44769	0.603908	1.24504	0.495617	-0.766216	0.568775	0.473612	0.284634	-0.165833
-0.283862	-0.313965	1.15774	-0.580601	-0.531463	-0.325641	-0.566367	-0.632153	-0.359205	-0.427496	-0.623645	-0.756415	-0.602544	0.647543	-1.19747	-0.922569	0.169365	-1.00213	-1.31036	0.476862	-0.581231	-0.902828	-0.745141	0.259649	-0.894415	-0.488324
0.579653	-0.512538	-0.835204	-0.440799	-0.679319	0.282761	-0.601487	-0.171415	-0.388902	-0.999192	1.05925	-0.100019	-0.701834	0.0201906	1.32795	0.834147	0.0588703	1.0415	-0.101533	0.362528	0.916549	1.49971	0.888033	-0.129253	-0.215409	-0.777558
-0.01382	0.532268	-0.647411	-0.864758	0.0986372	-0.711281	-0.521113	0.0143968	-0.320937	-0.767929	0.27499	0.302112	-0.474603	-0.0776531	1.24381	1.41991	0.461923	1.88878	-0.393405	0.322212	2.04342	2.00225	2.25915	-0.780838	1.8015	-0.660557
2.25774	-0.544416	-0.561429	-0.776376	-0.703055	1.00985	-0.484314	-0.553174	-0.289819	-0.662044	1.42917	-0.926219	-0.370563	-1.16942	0.620763	-0.855757	0.769254	1.28611	0.114958	0.478788	0.39174	0.433259	0.372842	-0.645003	-0.643196	-0.606987
0.755067	-0.284179	-0.346352	1.87768	0.912343	-0.291299	-0.392263	-0.139553	-0.211978	-0.39718	0.659249	-0.734468	-0.110318	-0.322742	1.98382	0.46028	1.36176	2.63587	-0.165173	1.30998	1.5789	-0.122349	-0.151121	0.941194	0.15555	-0.472987
-0.00218503	-0.047067	-0.642856	-0.353862	-0.332732	-0.704926	-0.519164	0.0219037	-0.319288	-0.155853	0.551385	-0.120699	0.126802	2.67959	0.962086	1.10572	0.918271	1.43364	-0.377252	1.52206	1.51046	1.73084	2.29241	0.00436095	1.18604	-0.350894
0.893641	-0.601134	-0.0812846	-0.82456	0.679146	-0.656727	-0.504376	-0.355378	-0.306784	-0.71977	0.37988	-0.0282884	-0.427283	-1.18479	0.139132	-0.539512	1.19038	1.29977	-0.441611	0.911621	0.764077	0.479419	0.235942	-0.719058	-0.70462	-0.307841
-0.144781	0.522239	-0.771462	0.129781	-0.236648	-0.37674	-0.574206	-0.040121	-0.365833	-0.472605	-0.25292	-0.464674	-0.624705	1.02871	1.05412	-0.695978	1.07524	1.34877	0.198878	1.10903	0.572616	-0.353172	-0.771885	-0.976813	-0.680019	-0.737845
-1.03004	-0.694272	-0.68528	-0.44108	-0.409176	-0.764109	-0.537321	-0.604195	-0.334642	-0.814564	-0.792251	-0.23417	-0.520425	-0.7673	-1.09046	-1.29603	-0.779357	-0.988823	-1.16598	-0.0973503	-1.10055	-0.892524	-0.646039	-0.840664	-1.10034	-0.684151
0.0185889	-0.633097	-0.634722	-0.851714	0.132935	0.00476874	-0.30143	-0.377143	-0.316344	-0.13582	-0.76513	-0.545253	-0.459248	-0.536829	0.378471	0.281359	-0.275551	0.493505	-0.525912	-0.621628	0.901996	-0.808843	0.158792	-0.760791	-0.411251	-0.340758
-0.176047	-0.596934	-0.604834	-0.820992	-0.74216	-0.651885	-0.275847	-0.571055	-0.305527	-0.715496	0.38919	0.453951	-0.423083	-0.139914	0.0388482	-0.90084	0.25858	0.899338	-0.806734	-0.118266	-0.00431339	-0.88031	-0.528567	-0.713574	-0.352506	-0.63403
-0.117577	1.46721	-0.017107	-0.216863	-0.212656	3.28785	-0.251351	-0.32894	-0.092819	0.00827747	0.166024	-0.440932	0.288071	-0.624245	0.109802	-0.677539	-0.0330182	1.55412	-0.537457	1.16727	-0.479147	-0.791078	0.329657	0.214916	-0.662572	0.428831
-0.664301	0.172107	0.0307538	-0.167667	-0.169537	0.234767	-0.230867	-0.309223	-0.0754973	0.067217	-0.408148	-0.398262	0.345983	0.554266	-1.0355	-1.04812	-0.761053	-0.848419	-0.469575	-0.00332647	-0.822204	-0.783812	0.399545	0.290526	-0.631215	-0.238037
-0.779311	-0.669571	-0.194407	-0.399112	-0.796245	-0.73563	-0.528584	-0.401979	-0.327254	-0.789424	-0.7813	-1.01844	-0.495723	-0.431983	0.376022	-0.80031	-0.125961	1.04468	-1.45618	-0.0437674	0.455174	-0.817997	-0.616229	-0.808413	-0.470501	-0.671432
-0.688856	-0.562435	-0.576321	-0.791684	-0.716472	0.167707	-0.490688	-0.559309	-0.295208	-0.680383	-0.433936	0.0572553	-0.388583	-0.624383	-0.121455	-0.290605	-0.407892	-0.529008	0.255082	-0.0559002	-0.57095	-0.875981	-0.486932	-0.66853	-0.296463	-0.616266
0.605913	1.70775	0.0822942	-0.114688	0.973894	0.306667	-0.208808	-0.287991	-0.056844	0.130688	-0.380501	0.733248	0.408347	-0.559055	-0.773278	0.234427	0.894048	1.54926	0.0352638	-1.01228	-0.397678	-0.775986	0.474807	0.37195	-0.597447	-0.205926
0.0939512	-0.597393	0.45501	-0.821382	-0.742502	0.826609	-0.276172	-0.571212	-0.305665	-0.715963	0.103804	-0.492637	-0.423543	-0.662279	-0.619262	-0.717697	-0.216223	-0.661282	-1.18361	-0.350999	-0.352889	-0.880368	-0.529121	0.123296	-0.353251	-0.634266
-0.608794	-0.467609	-0.497951	-0.711126	-0.645865	1.27551	-0.457146	-0.527024	-0.266845	-0.583871	-0.00794759	-0.301379	-0.293754	0.314429	-0.617981	-0.56915	-0.854887	-0.827111	-0.541447	-0.163306	-0.0374239	-0.864082	-0.372492	-0.544721	-0.560017	-0.567438
0.15465	-0.866492	-0.827615	-1.04999	0.166036	-0.533407	-0.466542	-0.536068	-0.27479	0.14697	0.782048	0.208149	-0.320318	-0.752189	0.185842	-0.919163	0.57397	0.914065	-0.15951	0.0675007	0.319309	-0.540388	-0.853882	0.878957	0.0160307	-0.581116
-0.681356	-0.781972	-0.380199	-0.978188	-0.879938	-0.865221	-0.568342	-0.634054	-0.360875	-0.903823	-0.223523	-0.0914169	-0.608128	-0.367137	-0.574345	-0.536797	-0.860318	0.55169	-0.650807	-0.617935	-0.467286	-0.846205	-0.751879	-0.95517	-0.158349	-0.494075
-0.975471	-0.565002	-0.578443	-0.793865	-0.718383	-0.615069	-0.491596	-0.560183	-0.295976	-0.682996	-0.73494	0.0515813	-0.39115	-0.992385	-0.931254	-1.06623	-0.41121	0.342483	0.0485985	-0.547769	-0.208947	-0.876303	-0.49003	-0.671882	-1.03035	-0.617587
-0.44111	-0.269001	-0.333807	-0.542402	-0.497983	-0.2738	-0.386895	-0.459405	-0.207438	-0.381732	-0.173752	-0.00869707	-0.0951393	-0.0434583	-0.117201	-0.619333	0.329458	0.494588	0.434362	0.825185	-0.344561	-0.839161	-0.132803	2.24707	-0.870067	-0.465171
-0.191611	-0.606151	-0.612451	-0.828822	-0.749022	0.0669043	-0.506151	-0.574193	-0.119047	1.20685	-0.472698	-0.0393781	-0.4323	-0.843231	-1.06037	0.177434	0.119651	0.768431	-0.0840451	-0.0205582	0.232835	-0.881466	-0.53969	-0.725608	-0.367477	0.0127605
-1.06416	-0.775085	-0.368815	0.209515	-0.529522	1.81595	-0.565906	-0.631709	-0.358815	-0.424843	-0.828079	-0.0711179	-0.60124	-0.47788	-0.484575	0.671224	-0.340252	-0.325563	-0.628606	0.48181	0.237757	-0.902664	-0.743568	-0.946177	0.362499	-0.486982
-0.71928	-0.59847	-0.606103	-0.822297	0.210286	-0.653655	-0.503434	-0.571578	-0.305987	-0.717059	0.101895	-0.0223994	-0.424619	0.377791	-0.620365	-0.902158	-0.218011	-0.973298	-0.997534	-0.0052846	-0.788384	-0.880503	-0.530421	-0.715579	-0.701735	-0.634821
0.587848	0.220205	-0.733381	-0.126806	-0.495848	-0.83121	-0.557908	-0.127266	-0.352051	-0.378815	-0.386824	-1.07952	-0.578627	-0.830392	0.799742	0.2181	0.872979	0.578049	-0.270676	1.00724	0.515062	-0.838801	-0.716278	-0.916654	-0.341826	-0.714119
-0.929136	-0.455242	-0.48773	-0.0349524	-0.636657	0.414879	-0.452772	-0.522814	-0.263145	-0.571285	0.00850088	-0.283154	-0.281387	-0.295825	-0.875026	-0.554995	0.0199863	-0.315167	-0.7457	0.704472	-0.758712	-0.862531	-0.357567	-0.528574	-0.546624	-0.157597
-0.507828	-0.644952	-0.644519	0.147221	-0.33573	-0.0225666	-0.519876	-0.587404	-0.31989	-0.764367	-0.243819	-0.125148	-0.471103	-1.03572	-0.465175	-0.602203	-0.075961	-0.0184327	-0.209122	-0.0977154	-0.2693	-0.886335	0.130178	-0.000894949	-0.752074	-0.658755
-0.4558	1.04698	-0.82047	-0.395362	-0.65277	-0.513473	-0.325672	-0.659887	-0.38357	-0.593309	-0.864771	-1.15716	-0.684005	-0.841377	-0.560845	-1.23382	0.124703	-1.01533	-1.90015	-0.589927	-1.13758	-0.913049	-0.843448	-1.05424	-0.982631	-0.376048
-0.492825	-0.511964	-0.834967	-0.440068	-0.678892	-0.972923	-0.601385	-0.665859	-0.388817	-0.629015	-0.711427	-0.634526	-0.701547	0.316755	0.895599	-0.307945	1.60321	0.925386	-0.312934	1.28359	0.72144	-0.504832	-0.864618	-1.07714	-0.0176886	-0.777411
-1.02497	-0.682256	-0.67535	-0.893476	-0.80569	-0.108585	-0.533071	-0.600104	-0.331048	-0.802334	-0.540179	0.202479	-0.508408	-0.754274	-0.706209	-0.0185585	-0.562751	-0.0849322	0.323014	-0.473727	-0.641645	-0.891016	-0.631538	-0.824975	-0.792473	-0.677964
-0.527215	-0.370985	-0.418094	-0.629041	-0.573919	0.609165	-0.422968	-0.494127	-0.237943	0.397725	-0.264179	-0.158987	0.670729	-1.12241	-0.239104	-0.458557	-0.480914	0.610591	-0.851866	-0.0235691	-0.690225	-0.743064	0.79145	0.714518	-0.92529	-0.517685
0.474082	-0.4173	-0.456372	0.0295133	1.22667	0.502368	-0.439351	-0.2302	-0.251797	-0.532668	-0.305247	-0.832556	0.578095	-0.467051	-0.294466	0.428708	-0.0686426	0.520522	-1.16047	-0.0905499	0.94152	-0.85777	-0.311777	-0.479035	-0.950369	-0.541533
-0.159105	-0.5869	-0.596541	-0.812468	0.236129	0.862902	-0.499342	-0.567639	-0.302526	-0.705283	-0.166609	-0.477174	-0.413049	-0.297555	-0.0519116	-0.146069	0.884476	1.66977	0.551128	0.371267	-0.247514	-0.715449	-0.516458	-0.700474	-0.689205	-0.293183
-0.4806	-0.623453	-0.626751	-0.843521	-0.761906	2.15541	-0.512271	-0.580084	-0.31346	-0.742486	-0.760854	-0.531041	-0.449603	0.143314	-0.856119	-0.0432046	0.308543	-0.379003	-0.861133	0.501239	-0.311889	-0.883638	-0.560572	-0.748199	-0.728791	-0.647685
-0.0369741	-0.916928	-0.603272	0.821316	0.457609	0.834733	-0.502222	-0.351231	-0.401242	-0.385967	-0.320145	-0.252002	-0.421194	-0.310798	-0.616856	1.12708	0.0848273	-0.085957	0.800696	0.467031	0.217815	-0.920462	-0.526287	-1.13138	-0.523731	-0.633057
0.291372	-0.320124	-0.376059	1.75553	0.148	1.78563	-0.404978	-0.476811	-0.22273	0.501254	-0.626376	-0.760954	-0.146265	0.13624	-0.492059	-1.18897	1.43183	-0.332666	0.299527	0.714283	-0.151054	-0.845576	-0.194501	-0.352157	-0.89775	-0.491496
-0.906736	-0.820496	0.593297	-0.655542	-0.908623	-0.427347	-0.581969	-0.64717	-0.372398	-0.943032	-0.662755	-0.204959	-0.646653	1.36323	-1.13357	-0.494262	-0.66418	-1.00928	-0.652403	-0.522407	-0.942264	-0.908362	-0.798372	-1.00547	-0.942182	-0.749146
-0.901086	-0.388796	-0.432815	0.800059	-0.587182	-0.411916	-0.429269	-0.500191	-0.243271	-0.503658	-0.656821	-0.811553	0.635105	0.946029	-1.13128	0.737183	-1.12511	-0.801566	-1.87434	-0.971291	-1.28047	-0.854193	-0.277377	0.668006	-0.934934	-0.526856
-0.754052	-0.0404971	-0.640141	0.160722	-0.773969	-0.0103508	-0.518002	-0.5856	-0.318306	-0.758975	-0.768037	-0.554916	-0.465805	0.266176	-1.17412	-1.2804	-0.728937	-0.979972	-1.24553	-0.303805	-0.98978	-0.88567	-0.580124	0.012939	-1.07077	-0.656027
-0.523365	0.505961	0.306674	0.115953	-0.570524	-0.386124	-0.421355	-0.492575	-0.236579	-0.480889	-0.646903	0.490534	-0.192567	1.71594	-0.680559	-1.20222	-0.315636	-0.935693	-1.10083	-0.17468	-0.331964	-0.851386	-0.250379	-0.41261	-0.922821	-0.515337
1.25352	-0.444957	-0.807277	-1.02909	-0.0378997	1.81148	-0.449134	0.561808	-0.378795	-0.156833	1.9579	-0.560466	-0.668042	0.0408258	1.36695	-0.656801	1.72263	1.88189	-1.07657	1.6633	1.61566	1.08119	1.09193	1.55785	0.324232	-0.555774
1.89638	0.960234	-0.771837	0.12824	-0.56514	0.129284	-0.574366	-0.190633	-0.365969	-0.921156	2.08611	0.506519	-0.185335	0.430291	1.35212	-0.0675174	1.39762	1.34627	-0.190167	1.10657	1.82182	0.805123	1.35069	0.745308	0.0336922	-0.738078
0.963277	0.265868	-0.51354	-0.0880137	-0.65991	0.342868	-0.463818	-0.277301	-0.0474521	-0.603069	-0.0330355	-0.329176	-0.312617	0.477426	-0.505617	-0.375464	1.91276	1.11754	0.963152	0.489431	1.66203	-0.20563	-0.395256	-0.569349	-0.173065	-0.577151
-0.352862	-0.76133	-0.740702	-0.960652	-0.864568	-0.290918	-0.645488	-0.708309	-0.3547	-0.639829	-0.610293	-1.08605	-0.826233	0.00112337	0.354258	-0.427137	-0.0478441	0.0836265	-0.444343	0.188763	0.54495	-0.181972	-0.438845	-0.616506	-0.878107	-0.595748
0.0433952	-0.852895	-0.49743	-1.03844	-0.645396	-0.0571189	-0.593429	-0.658201	-0.266656	-0.190452	-0.520389	-0.300449	-0.679053	0.315797	-0.881038	-0.678855	-0.213271	-0.639284	0.138395	0.395715	-0.193157	-0.864003	-0.371731	-0.543897	-0.559334	-0.765829
-0.791966	-0.684561	-0.219185	-0.42458	0.0179765	-0.752913	-0.533886	-0.600889	-0.331738	-0.80468	-0.787946	-0.212704	-0.510713	0.294682	-1.08714	-1.13466	-0.56573	-0.897429	-1.31133	0.0239096	-0.945112	-0.891305	-0.634319	-0.827985	-1.09509	-0.679151
-0.548959	0.445333	0.256567	0.0644477	0.0339059	0.549779	-0.134221	-0.216199	0.00622817	2.05939	0.459638	1.04399	0.619218	0.468081	-0.988848	-0.96994	-0.0382733	-0.804141	-1.6299	1.15698	-0.939315	-0.749527	0.729287	0.647265	0.428669	-0.0973483
-0.770976	-0.080588	-0.17809	-0.38234	-0.357692	-0.0565729	-0.32025	-0.395257	-0.151082	-0.18997	-0.00668888	0.268959	0.0932795	0.525742	-1.07865	-1.12043	-0.426677	-0.889371	-0.76578	-0.441106	-0.767996	-0.815519	0.0945818	-0.0394057	-0.140886	-0.368154
-0.58188	-0.435732	-0.471605	-0.684045	-0.62213	0.459867	-0.44587	-0.516171	-0.25731	-0.551427	-0.677629	-0.254402	-0.261876	-0.704675	-0.0422303	-0.762459	-0.392412	0.744969	-0.240717	0.173146	0.345104	-0.860082	-0.334021	-0.5031	-0.960349	-0.551024
-0.882103	-0.343828	-0.39565	0.154346	-0.553699	-0.360071	-0.413363	-0.484881	-0.22982	-0.457891	0.553468	-0.118968	-0.16997	-0.387404	-0.206644	-0.683567	0.37036	0.0832442	-0.549804	0.0157038	0.0593259	-0.848551	-0.223108	0.78543	-0.425967	-0.503701
-0.636618	-0.500564	-0.525187	-0.739123	-0.120709	0.310373	-0.468803	-0.538244	-0.276702	-0.617412	-0.379075	-0.893907	-0.32671	-0.357239	-0.772181	-0.184382	-0.600535	0.238959	0.0399738	-0.344421	-0.795552	-0.775583	-0.412264	0.376147	-0.195957	-0.584407
-0.115288	-0.560952	-0.0148667	-0.214561	0.294092	1.73418	-0.490163	-0.558805	-0.294765	-0.678874	-0.132097	0.0605332	-0.3871	-0.622776	0.112579	-0.094095	-0.0305159	0.131309	0.657585	0.436937	0.991998	-0.875795	-0.485143	0.218455	-0.294055	-0.615502
-1.04224	-0.723176	-0.709169	-0.928239	-0.0682807	-0.797433	-0.547545	-0.614036	-0.343288	-0.843982	-0.805066	-0.677998	-0.54933	-0.0999192	-1.01228	-1.15675	-0.710838	-0.909944	-0.310172	-0.439691	-1.04635	-0.831449	-0.680922	-0.878402	-0.836787	-0.433524
-0.232915	-0.630612	-0.632667	-0.849602	-0.314374	-0.690713	-0.514803	-0.37545	-0.13368	-0.13076	-0.224746	-0.093449	-0.456762	-0.368632	0.800686	-0.929749	0.626916	0.795641	-0.519357	-0.508986	-0.406891	-0.884536	-0.569211	-0.757545	-0.077883	-0.651371
-0.775373	0.4829	-0.661012	-0.878738	-0.365447	0.59309	-0.526934	-0.594198	-0.154197	-0.784678	-0.270361	0.676481	-0.491059	-0.891002	0.0955615	-0.1381	0.0954305	0.69004	0.0629116	-0.241144	0.159343	-0.816826	-0.610601	-0.802324	-0.152166	-0.373518
-0.965584	-0.541581	-0.559086	-0.181648	-0.181791	-0.588066	-0.483311	-0.552209	-0.288971	-0.659158	-0.724557	-0.92413	0.329525	0.154052	-1.15737	-0.454309	-1.15332	-0.964078	-1.91911	-1.15257	-1.30117	-0.785877	-0.461765	0.269039	-0.262587	-0.246511
-0.452104	-0.600952	-0.608155	-0.282524	-0.270206	-0.656517	-0.504312	-0.572423	-0.306729	-0.0703866	-0.750879	0.912102	-0.427102	0.0253294	0.0306142	0.37334	-0.222137	-0.766959	-0.254211	-0.702071	-0.5315	-0.880814	-0.533417	-0.718821	-1.04981	0.0207906
0.0767398	-0.605547	-0.611952	-0.828309	-0.277049	0.798406	-0.505937	-0.573988	-0.308104	1.2093	0.0893434	-0.504654	-0.431697	0.35861	-0.195073	-0.908234	-0.346692	-0.461316	-0.638827	0.438552	-0.451935	-0.881391	-0.538962	-0.72482	-0.7094	-0.312386
-0.50457	0.103161	-0.765626	-0.986272	-0.887023	-0.876191	-0.571708	-0.637294	-0.363721	-0.458231	-0.637033	0.869346	-0.170305	-0.630227	-0.359814	-0.683855	0.53492	1.02521	0.498299	-0.0656449	-0.304821	-0.904722	-0.763363	0.784556	-0.668548	-0.734209
-0.465262	-0.768209	-0.746387	-0.566704	-0.86969	-0.306781	-0.563474	-0.629369	-0.356758	-0.410847	-0.199116	-0.397608	-0.594364	-0.847451	-0.392474	0.433384	0.281924	0.143169	0.634732	0.252694	-0.439318	-0.901801	-0.73527	-0.322757	-0.630734	-0.722222
0.0821346	-0.179111	0.178387	-0.466038	-0.431052	-0.170164	-0.542517	-0.609197	-0.339036	-0.829515	-0.563859	-1.04746	-0.00524719	-0.926819	-0.552616	-0.238945	0.87013	0.89786	0.0503546	-0.320782	0.470664	-0.894367	-0.663767	-0.168043	-0.821394	0.67243
0.0484634	-0.618944	-0.623024	0.213505	-0.758548	-0.67726	-0.510676	-0.367505	-0.312111	-0.737897	-0.758855	-0.981133	-0.445094	1.16226	-0.217949	0.321859	1.92245	1.4343	0.964615	1.18662	0.871709	-0.727511	-0.55513	-0.742311	-0.723907	-0.326182
-0.768357	-0.656597	-0.654144	-0.871678	0.513954	-0.720672	-0.523995	-0.591369	-0.323374	-0.77622	-0.517428	-0.150891	-0.482749	0.220258	0.115428	-0.78546	-0.637084	-0.416602	-1.44097	-0.331371	-0.449136	-0.66863	-0.600572	-0.791474	-0.764685	-0.664752
-0.096242	0.139466	0.00377742	-0.195396	-0.193841	-0.597395	-0.242412	-0.554964	-0.291391	0.735386	-0.728144	1.10102	1.0025	0.136508	0.6064	-0.268694	1.26267	0.598139	-0.709786	0.963797	0.845008	-0.787907	0.360153	2.04746	0.84374	0.809704
-1.09131	-0.439989	-0.805224	-1.02697	-0.625299	-0.931431	-0.588655	-0.381635	-0.378052	-0.55576	-0.856593	-0.554975	-0.665557	0.049578	-0.321586	0.605348	-1.06082	-0.623975	-2.00639	-1.062	-0.962752	-0.559911	-0.821186	-1.03015	-0.0975556	-0.553216
-0.173169	0.0483529	-0.071525	0.820688	-0.261683	0.0920872	-0.274641	-0.351357	-0.112514	-0.0587371	-0.463014	-0.489448	0.222225	-0.311098	-0.39725	-1.08353	-0.569101	-0.451284	-0.991836	-0.115184	-0.8725	-0.79934	0.250193	0.128946	-0.698225	-0.30176
-0.996099	-0.613867	2.48015	-0.304467	-0.289439	0.0491106	-0.287826	-0.57682	-0.310592	-0.0966758	-0.756604	-0.977393	0.184947	1.01353	-0.956286	-0.915376	-0.589748	-0.570684	-0.84147	0.190044	-0.548997	-0.804017	-0.549003	-0.735683	-1.05681	-0.642749
-0.446913	-0.275875	0.456348	0.269804	-0.503101	-0.281725	-0.389326	-0.461745	-0.209494	-0.388729	-0.606758	-0.728349	-0.102014	0.991092	-1.112	-0.900771	0.495823	-0.921018	-0.994692	0.810273	-0.221559	-0.840024	-0.141099	-0.294382	-0.873789	-0.468711
-0.11	-0.330823	0.365522	-0.594922	-0.882057	-0.868501	-0.569349	-0.635023	-0.361726	-0.906719	-0.631119	-0.43432	-0.610973	0.610993	-0.966336	-1.19203	-0.192376	-0.85635	-0.127813	0.0345124	-0.35006	-0.903885	-0.755313	-0.958884	-0.903543	-0.730774
-0.68265	-0.555085	0.559908	-0.78544	-0.201901	-0.603636	-0.488088	-0.556807	-0.29301	-0.672903	-0.427419	0.0735017	-0.381233	1.05126	-1.15968	-1.06056	-0.52463	-0.855463	-0.921252	0.328185	-0.747242	-0.875059	-0.478062	-0.658934	-0.284524	-0.612481
-0.447713	-0.597485	-0.605289	-0.82146	-0.265042	-0.65252	-0.503086	-0.571243	-0.305692	-0.716056	-0.749341	-0.0202227	-0.423634	0.728073	-1.16692	-1.26833	-0.926825	-0.973138	-1.74756	-0.351132	-0.961216	-0.880379	-0.529232	-0.714293	-1.04794	-0.634314
-1.04324	-0.725537	-0.71112	-0.494202	-0.837917	-0.800155	-0.54838	-0.61484	-0.343994	-0.323986	-0.806113	-0.681478	-0.551691	1.00714	-1.01349	-1.30498	-0.80822	-0.99389	-0.920128	-0.350747	-1.25656	-0.896447	-0.683771	-0.881485	-1.11727	-0.70025
0.656419	-0.330915	-0.760151	-0.595	-0.206077	-0.345183	-0.569365	-0.0168233	-0.361739	-0.444747	0.978878	0.569029	-0.611019	0.610794	0.506436	-0.152907	0.561827	0.541382	0.537123	-0.0476825	1.43327	0.46317	-0.755369	1.41185	0.57124	-0.730798
0.180808	0.467609	-0.665224	0.566591	-0.796568	1.23126	-0.528737	-0.0149556	-0.327384	-0.789865	0.227213	-0.180527	-0.496156	1.72545	0.666151	-0.638046	1.86852	1.7805	0.0434941	1.39485	1.22435	-0.318493	0.069709	0.676349	-0.163206	-0.671655
-0.0375226	-0.514898	-0.537034	-0.7513	-0.681077	1.11194	-0.473873	-0.296657	-0.28099	-0.632002	-0.712727	-0.90447	-0.341045	1.78141	1.69033	0.412434	0.85645	1.97315	-0.00203319	1.46954	1.05614	-0.415838	-0.429563	-0.606464	0.956718	0.153722
0.205165	-0.74302	0.0939419	-0.102715	0.625718	0.322915	-0.554564	-0.620793	-0.349224	-0.359573	-0.594058	-1.07256	-0.569174	0.523503	-0.260499	-0.458777	-0.0920545	-0.434294	-0.525245	0.51391	0.0820331	-0.712007	-0.70487	-0.904312	-0.858278	-0.453961
-0.286205	-0.469956	-0.499891	-0.713121	-0.647613	-0.505488	-0.457976	-0.527824	-0.267547	-0.586261	-0.351936	-0.304838	-0.296102	-0.524133	-0.488696	-1.23184	1.84094	1.16572	-0.546262	0.250265	-0.145718	-0.864377	-0.375325	-0.547786	-0.978881	-0.568647
-1.03251	-0.700112	-0.690107	-0.908645	-0.0167605	-0.149758	-0.539387	-0.606184	-0.336389	0.276045	-0.556012	-0.247079	-0.526265	-0.335651	-1.18444	-0.98941	-0.983669	-0.989769	-0.702657	-0.110018	-1.17669	-0.893257	-0.653087	-0.144934	-0.520113	-0.409772
-0.325718	-0.68557	-0.678088	-0.426295	-0.396217	-0.754076	-0.534243	-0.601233	-0.00107615	-0.805707	-0.788393	-1.03023	-0.511722	0.291675	-1.18196	-1.13523	-0.975614	-0.897756	-0.502179	0.0215387	-0.721084	-0.822012	-0.635537	-0.106961	-0.49649	-0.67967
-0.470633	1.87733	-0.620247	-0.307382	-0.756046	-0.673386	-0.509487	-0.365217	-0.311106	-0.100168	-0.204757	0.398986	-0.441733	0.331412	0.213478	-0.203521	1.13435	0.942915	-0.297086	1.87596	0.884001	-0.88265	-0.551074	-0.737923	-0.0453322	-0.643633
-0.140411	-0.796824	-0.770036	-0.990805	-0.561895	-0.882344	-0.573595	-0.639111	-0.233113	-0.918939	-0.641765	-0.78653	-0.62298	-0.758687	0.383988	-0.187131	0.350037	0.928507	0.337501	-0.160014	-0.257956	-0.739012	-0.769803	-0.974561	0.040771	-0.509369
-0.968372	-0.548186	-0.564545	-0.779579	0.836843	-0.595682	-0.485648	-0.319324	-0.290946	-0.665881	-0.727485	-0.928997	-0.374334	-1.17044	-0.215055	-0.266142	-0.389477	1.60904	0.305188	-0.404683	-0.647139	-0.874193	-0.469736	-0.649927	-1.02124	-0.253314
0.031469	-0.8018	-0.774149	-0.995032	-0.894702	-0.888081	-0.575356	-0.640805	-0.366805	-0.924003	-0.646177	-0.149856	-0.627956	-0.646995	-0.828688	-0.20137	-0.475194	-0.368857	-0.202464	-0.093608	-0.803595	-0.851181	-0.248403	-0.981058	-0.448665	-0.739519
-0.868554	-0.929786	-0.879925	-0.0536503	-0.989999	0.0332177	-0.620627	-0.579167	-0.405088	-0.739745	-0.211642	-0.982471	-0.44691	-0.436362	-0.432126	-0.744442	0.657838	0.725816	-0.946167	0.285574	-0.181551	-0.8833	-0.930267	-1.14816	-0.893206	-0.328052
-0.738099	-0.62076	0.907875	-0.841233	0.160495	0.0332177	-0.511318	-0.579167	-0.312654	-0.739745	-0.211642	0.839129	-0.44691	0.484882	-0.959817	0.139812	-0.483272	-0.676429	-0.312255	0.732484	0.446419	-0.8833	-0.557321	0.0622787	-0.0565443	-0.328052
0.162602	-0.396383	-0.439085	-0.650618	-0.592831	1.52186	-0.431952	-0.215957	-0.24554	-0.511379	-0.2867	-0.817144	-0.222526	-0.672683	-0.557169	0.235536	-0.504361	0.424676	-0.64221	0.0919889	-0.71087	-0.855145	-0.286534	-0.451724	0.429441	-0.530763
-0.53701	0.473638	0.27996	0.0884936	0.0549816	0.582412	-0.124209	-0.206562	0.0146946	0.374109	-0.274467	-0.176085	0.647524	-0.893512	-0.399181	0.0181679	-0.333539	0.588029	0.385701	-0.0403477	-0.699655	-0.745976	0.763447	0.684221	0.459323	0.798996
-0.93472	-0.46847	-0.498663	-0.711858	-0.0729152	-0.503775	-0.457451	-0.527318	-0.267102	-0.584748	-0.350618	0.264964	-0.294615	0.312562	0.0389989	-0.129282	0.42469	1.29489	1.037	-0.721582	0.587223	-0.574206	-0.373532	0.459953	0.690432	-0.17122
-0.662688	-0.767231	-0.355833	-0.965665	-0.868962	-0.304526	-0.563128	-0.629036	-0.356466	-0.88882	-0.197383	-1.0904	-0.593387	-0.718588	-0.632218	-0.77715	-0.672574	-0.465683	-0.465096	-0.852365	-0.437332	-0.901679	-0.73409	-0.935924	-1.13985	-0.721719
-0.503053	-0.939997	-0.147482	-1.11243	-0.775107	-0.702899	-0.624238	-0.382648	-0.408142	-1.06466	0.158628	-0.997519	-0.766157	-0.709748	-0.306948	0.856751	-0.730347	0.18199	-0.897501	-0.846469	0.0617018	-0.885862	0.499901	-1.16149	0.546436	-0.656814
-0.779814	-0.670167	-0.665358	-0.400124	-0.796689	-0.0807088	-0.528795	-0.595989	-0.327432	-0.79003	-0.52946	0.657104	-0.496319	-0.587061	-0.985127	-0.963705	-0.862093	-0.247689	-0.123763	-0.0450596	-0.317123	-0.889499	-0.616948	-0.809191	-0.471469	-0.671739
-0.455452	-0.603596	0.439631	0.252621	0.671813	0.0727952	-0.505247	-0.573323	-0.30752	-0.0757676	-0.752051	0.434316	-0.429745	0.536049	-0.625617	-1.08832	-0.109249	-0.974128	-1.00655	0.558674	-0.793246	-0.881146	-0.536607	-0.722272	-1.05124	0.016707
-0.403712	0.11333	-0.576574	-0.2176	-0.7167	0.946464	-0.490796	-0.559414	-0.2953	-0.680695	-0.733938	-0.441571	-0.388889	-0.441492	-0.468313	-1.06494	0.590297	1.00462	-0.142233	-0.423101	-0.662913	-0.791187	-0.487302	0.213784	-0.663042	-0.616423
-0.47149	-0.304983	-0.749435	-0.176312	-0.872436	-0.853605	-0.564778	-0.630624	-0.357861	-0.893569	-0.826666	-0.749797	-0.598052	-0.471833	-1.03724	0.0177979	-0.506191	-0.169063	-0.344676	-0.181336	-0.636576	-0.902264	-0.739721	-0.332388	-0.889551	-0.724121
0.350852	-0.475682	-0.504623	0.578621	1.05279	0.367746	-0.460002	-0.269954	-0.269259	-0.592088	-0.357013	0.811319	0.461327	0.0901094	0.54793	1.38688	0.690505	1.27268	-0.334376	0.790695	0.361892	-0.769339	-0.382235	1.4375	-0.981982	-0.571595
0.842066	-0.408936	-0.44946	0.74873	0.015742	-0.435136	-0.436392	-0.224504	-0.249295	-0.524156	-0.66575	0.396563	-0.23508	0.666542	1.13262	1.3977	1.16947	1.74718	-0.177898	0.0715653	-0.158944	-0.544325	-0.301683	-0.468114	-0.496476	-0.109909
0.607389	-0.132976	-0.678356	-0.896567	0.838397	0.520503	-0.534358	-0.413094	-0.332137	-0.24329	-0.543405	-0.623057	-0.512046	0.440555	-0.709936	0.130286	1.37217	1.34226	-0.827189	0.720448	0.327198	-0.891473	-0.635928	-0.829725	-0.197621	-0.39513
-0.46031	-0.291741	-0.352602	-0.561721	-0.514915	-0.300018	-0.394938	-0.144703	-0.21424	0.559029	0.645838	2.74912	0.829221	1.46572	1.14939	-0.909851	1.34082	2.60646	0.929455	1.11826	1.17042	-0.723177	-0.160247	0.921446	0.143265	-0.476881
0.176775	-0.813401	-0.0805595	0.0793137	0.0469356	0.569954	-0.579459	-0.644755	-0.370275	-0.93581	-0.46786	-0.184047	-0.639557	-0.319986	-0.98586	-0.599748	0.445912	-0.594481	-0.253457	0.95158	-0.358256	-0.854092	-0.789809	-0.996204	-0.704145	-0.745492
1.05799	0.329973	-0.48705	-0.699921	-0.0519908	2.22548	-0.452481	0.278642	-0.0282776	1.02623	0.00959493	-0.859907	0.503854	1.19334	3.67944	0.119289	2.04887	2.60933	-1.43384	2.40812	1.57977	-0.0750307	1.5367	-0.5275	0.728473	-0.156749
-0.285913	-0.469726	-0.0759505	-0.930712	-0.838327	-0.209654	-0.639255	-0.70231	-0.42084	-0.325106	-0.6927	0.262188	-0.552241	-0.454405	-0.663565	0.0152748	-0.288074	-0.412341	0.656225	0.0190067	0.0630386	-0.928684	-0.684436	-1.21692	-0.284678	-0.436523
0.93183	-0.589826	-0.598959	1.94172	0.229594	1.60102	-0.500376	-0.568635	-0.303401	-0.0477379	-0.170499	0.474901	0.233032	-0.654076	-0.389868	0.0337731	1.35404	-0.551203	-0.031422	0.715822	0.714455	-0.879418	-0.519989	-0.704293	0.0104565	0.0379783
0.386783	-0.751216	0.476602	2.36176	0.232143	0.294566	-0.557463	-0.291564	-0.205829	-0.376257	-0.601325	-0.360045	-0.577371	-0.4326	-1.10991	-0.335672	0.158347	-0.840014	-0.694553	0.396132	0.255773	-0.899669	-0.714762	-0.915013	-0.60313	-0.713473
-0.425358	0.079145	1.5878	-0.246641	-0.729427	-0.632169	-0.496842	-0.565233	-0.300412	-0.0273977	-0.741516	-0.46676	0.253018	1.32125	-0.938851	-1.07472	-0.308711	-0.756692	-1.5441	0.508278	-1.03853	-0.878164	-0.507929	-0.691247	-0.681552	-0.625224
-0.879282	-0.787979	-0.0175287	-0.983291	-0.884411	-0.872146	-0.570467	-0.482606	-0.362671	-0.451089	-0.833796	-0.773496	-0.614134	1.08601	-1.04548	-0.548829	-0.616151	-0.784826	0.254634	-0.545123	-0.418416	-0.847712	-0.759129	-0.963012	-0.906967	-0.732402
-0.732102	-0.822042	-0.446431	-1.01223	-0.599449	-0.430911	-0.582515	-0.647697	-0.37286	-0.0962471	-0.664125	-0.516604	-0.648198	1.35318	-1.1341	-0.378545	-0.743411	-0.874447	-0.779971	-0.223837	-0.774556	-0.908556	-0.800237	-0.46333	-1.16953	-0.749942
-0.328448	-0.687187	-0.223524	0.0395818	0.0121116	-0.75594	-0.534815	-0.601783	-0.332523	-0.807353	-0.544551	-0.624962	0.038304	0.88484	-0.899651	-0.978315	-0.67097	-0.987675	-1.31517	0.117459	-0.947246	-0.891635	-0.637488	-0.831413	-1.09651	-0.680502
-0.190176	-0.605301	-0.0881733	-0.8281	0.666733	-0.661531	-0.50585	-0.573904	-0.30803	-0.0792392	-0.471945	0.89608	-0.431451	0.359277	-0.951898	-0.908022	0.121532	-0.871739	-0.823898	0.324697	-0.880686	-0.88136	-0.538665	0.102645	-1.05217	-0.638338
-0.539692	-0.385764	-0.430308	0.0830958	0.0502505	-0.408419	-0.428196	-0.499159	-0.242364	0.367642	-0.277284	0.447786	-0.211906	1.41662	-1.13077	-1.20775	-0.022062	-0.938827	-1.37348	0.417684	-0.586673	-0.853812	-0.273717	-0.437859	-0.933292	-0.525295
-1.0162	-0.66149	-0.181049	-0.385381	-0.790228	-0.726313	-0.525725	-0.593034	-0.324837	-0.781199	-0.777717	-0.587094	-0.487641	0.519921	-1.17785	-1.28665	-1.06887	-0.98351	-1.4467	-0.652424	-1.31742	-0.88841	-0.606476	0.709702	-1.08259	-0.667271
0.0148643	0.271063	0.112537	1.19909	1.02839	2.08964	-0.195864	1.26665	-0.0458985	1.70465	0.305115	-0.325349	0.444942	-0.53922	1.55965	-0.587767	2.34194	1.85918	-0.796044	4.1803	1.05894	1.88101	0.518969	0.419728	-0.577632	-0.187083
0.867287	1.28069	-0.718868	-0.0820512	-0.469697	0.931921	-0.373458	-0.103351	-0.346798	-0.855927	1.64713	0.418573	0.446766	0.827391	0.186344	-0.298349	0.485617	1.2911	0.534552	1.27196	1.67629	0.303722	-0.0869572	0.42211	0.241916	-0.445611
1.49242	0.391144	0.211781	0.479979	-0.410995	2.36653	-0.537753	1.43018	-0.335008	0.843126	1.61597	-0.637203	0.0216909	0.409338	2.06353	1.19108	1.92797	2.7971	-0.372041	1.76614	1.69579	0.402647	0.00818834	-0.842258	0.0757865	-0.405015
-0.118546	-0.224916	-0.57669	-0.792063	0.289783	-0.612624	-0.490846	0.476129	-0.396432	-1.02481	0.314841	-0.192754	-0.727006	1.75653	1.89766	0.772396	0.652307	1.44235	-0.73688	0.737532	2.5419	1.15952	1.95976	-0.227848	0.434822	-0.616495
0.475763	-0.357767	-0.892607	-1.1168	0.529289	-0.037547	-0.626054	-0.28965	-0.409677	-0.472077	0.919354	-1.00508	-0.771291	-0.322924	0.87997	-0.527463	1.15796	1.15982	-0.402188	1.00425	0.593669	-0.334389	-0.948786	-0.401306	-0.918133	-0.510879
-0.602946	1.09558	-0.492226	0.616851	-0.061317	-0.494795	-0.454696	-0.524666	-0.264773	0.215141	-0.343713	0.85553	-0.286827	-0.0923154	0.982409	-0.561222	1.01661	0.688361	1.75304	0.128042	0.818101	-0.863213	-0.364132	-0.535676	-0.552515	-0.563871
-0.336937	0.218782	-0.532998	-0.747151	-0.134783	-0.551673	-0.472146	-0.0452015	-0.279529	-0.627031	-0.0643485	0.71013	-0.336161	-0.370046	0.714751	-1.03477	2.21646	1.75751	-1.05558	0.697599	0.480288	-0.869403	-0.423669	-0.600088	-1.00057	-0.589274
0.541369	-0.0196827	-0.63154	-0.330599	-0.76622	0.0136467	-0.51432	-0.582057	-0.315193	-0.748383	0.0473149	-0.988725	-0.455398	1.61597	-0.0273651	-0.579734	1.86918	1.19498	0.377394	1.25583	0.0908048	-0.42544	-0.567564	0.835995	-0.735066	-0.336793
0.138654	0.00355796	-0.793065	0.0409562	-0.603391	-0.437014	-0.583452	-0.366608	-0.373652	-0.525814	-0.85007	-0.827594	-0.650845	0.325873	2.33006	0.207129	1.24112	1.67452	0.303711	0.443228	0.455757	-0.597106	-0.803431	-1.01094	-0.946722	-0.751305
-0.585845	-0.706555	0.184353	-0.00978139	-0.823783	-0.77827	-0.541666	-0.608378	-0.338317	-0.285347	-0.797697	-0.261322	-0.532708	-0.492122	-1.09466	-1.14724	-0.201073	-0.990814	-0.875627	-0.508868	-1.1072	-0.894065	-0.660863	0.533182	-1.107	-0.416408
0.456265	-0.730643	0.124631	-0.502876	-0.0849595	2.12338	-0.550186	-0.616578	-0.345521	-0.334378	-0.35779	0.059868	-0.556796	0.295027	-0.842558	-0.433984	0.125301	-0.830011	-0.485346	0.466797	-0.225293	-0.833323	-0.076652	-0.224659	-0.0193783	-0.702879
-0.821341	-0.719352	-0.276692	-0.92499	-0.0597394	-0.793024	-0.546192	-0.612734	-0.342144	-0.84009	-0.80337	-1.05512	-0.545506	-0.51293	-0.212001	-1.15457	-0.418878	0.943313	-0.296726	-0.527375	-0.269664	-0.83049	-0.676307	-0.87341	-1.11393	-0.697065
-0.962057	-0.886019	-0.552182	-0.467163	-0.169351	-0.578435	-0.480357	-0.669479	-0.391997	-0.650656	-0.408038	-0.398078	-0.712178	-0.210279	-1.03546	-0.341409	-0.760961	-0.848379	-0.365898	0.315777	0.277157	-0.872316	-0.877448	-0.630395	-0.249017	-0.782885
-0.249198	0.357341	-0.475741	-0.688296	-0.625855	-0.471798	-0.44764	-0.517875	-0.258806	-0.55652	-0.679848	-0.261776	-0.26688	-0.92503	-0.867594	-0.995118	0.191441	2.02696	0.683045	0.308372	-0.963157	-0.86071	-0.34006	0.532377	-0.963059	-0.5536
-0.0586018	-0.290238	-0.35136	-0.560444	-0.513796	-0.298285	-0.394407	-0.466636	-0.213791	-0.403348	-0.192583	1.35788	-0.116378	1.21313	-0.952476	-0.908991	-0.406373	-0.923346	0.100373	-0.0782718	-1.13862	-0.841826	-0.158434	0.925371	-0.881567	-0.476107
-0.931461	-0.460749	-0.492282	-0.705299	-0.640758	1.29923	-0.45472	-0.524689	-0.264793	0.215004	-0.688721	-0.864571	-0.286894	-0.514152	-0.479263	0.10661	-0.132819	0.562117	0.156648	0.409227	-0.657783	-0.863222	-0.364214	0.480114	-0.973896	-0.563906
-0.176745	-0.383526	-0.428459	0.0868978	0.0535829	0.580246	-0.427404	-0.498397	-0.241694	-0.498294	-0.2753	-0.177469	-0.209668	0.0331454	-0.692239	-0.472911	0.139155	0.170384	0.884225	0.422134	-0.00520922	-0.853532	0.761179	-0.434937	-0.932081	0.35666
-0.811879	-0.708146	-0.258169	0.436982	-0.824968	-0.780105	-0.542229	-0.608919	-0.338792	-0.828685	-0.798402	-1.04686	-0.534299	0.943452	-1.00458	-1.14815	-0.00835023	-0.905073	-0.568338	-0.511169	-0.964283	-0.894265	-0.662783	0.526951	-1.10786	-0.418046
-0.219185	-0.745747	0.0871821	-0.528538	0.615568	-0.254985	-0.555528	-0.453849	-0.350039	-0.866954	-0.596475	-1.07457	-0.571901	0.513159	-0.771259	0.100109	-0.189633	-0.517734	-0.678524	-0.38728	0.341096	-0.898983	-0.708161	-0.907872	-0.861231	-0.202881
-0.756407	-0.642444	-0.642446	0.153613	-0.776046	-0.0167832	-0.518988	-0.58655	-0.31914	-0.761815	-0.769274	-0.559027	-0.468595	0.0969941	-0.461748	-0.769261	-0.180975	-0.207254	-0.725326	0.122887	-0.668502	-0.88602	-0.583491	0.0056546	-0.749357	-0.657464
-0.741618	-0.624928	-0.62797	-0.32326	0.151184	-0.684159	-0.512793	-0.580586	-0.313901	-0.743987	-0.761508	0.371444	-0.451078	0.139718	-0.752299	-0.222238	-0.828683	-0.579646	-0.684262	-0.723741	-0.813475	-0.883823	-0.562351	0.0513948	-0.065572	-0.648444
-0.279894	-0.774509	-0.751593	-0.182967	-0.528664	-0.856616	-0.565702	-0.473434	-0.219763	-0.42367	-0.621978	0.272694	-0.600664	0.529862	-0.0871698	0.673862	0.175265	0.728788	-0.354624	0.483998	0.680091	-0.844332	-0.742872	-0.339206	-0.389554	-0.00823309
-0.376776	0.155867	-0.558996	-0.773876	-0.700863	0.216043	-0.483273	-0.552172	-0.288938	0.0506881	-0.724509	0.103593	-0.36762	-0.790645	-1.15735	-0.85323	0.391699	0.0530249	0.328798	-0.396187	-0.167509	-0.785849	-0.461634	-0.641161	-0.262411	-0.605472
1.62291	-0.618	0.403918	-0.311488	0.628913	-0.676172	-0.510342	-0.578227	-0.311828	-0.736936	-0.207971	0.849297	-0.44415	0.49311	-0.640375	-0.741282	0.895743	-0.574032	-0.304167	1.52705	-0.218181	-0.882953	-0.55399	-0.741078	-0.386725	-0.32521
0.0715521	0.162981	-0.556057	-0.473137	0.606492	1.03233	-0.605975	-0.31233	-0.183051	0.0579282	-0.722932	0.369676	-0.714523	-0.122927	-0.737851	0.152603	0.529643	-0.509141	-0.274879	0.115128	0.5509	-0.916878	-0.880277	0.27861	0.881938	-0.60364
0.594335	0.225328	3.70493	4.85288	0.96028	5.36028	-0.212042	-0.291103	0.378364	1.61155	-0.384554	0.719776	0.399205	0.626383	-0.776401	0.223963	1.15087	-0.602519	0.0218689	2.42688	0.786239	-0.777134	2.23076	0.360014	0.19041	-0.210633
0.0534222	-0.999497	0.249174	-0.349762	-0.150946	-0.564187	-0.475985	-0.708114	-0.425939	-0.150941	-0.397079	-0.379866	-0.82566	-0.44961	-0.826915	-0.835543	0.352782	-0.728025	-0.58057	0.970999	-0.52027	-0.930823	-1.0144	-1.23918	-0.617695	-0.225181
-0.606377	1.08338	-0.495585	-0.708694	-0.643734	-0.499481	-0.456133	-0.52605	-0.265988	-0.580958	-0.00413993	-0.867516	-0.290891	1.7891	-0.351179	1.42756	0.575857	0.679141	0.59861	0.260626	-0.346977	-0.863723	-0.369037	-0.540983	-0.556916	-0.565964
-0.165273	-0.590553	-0.59956	1.93801	-0.254719	0.10287	-0.500634	-0.568883	-0.303619	-0.0492183	-0.746268	-0.960214	-0.416702	-0.479179	-0.72295	-1.26635	0.273896	-0.972015	-0.603675	0.596398	-0.780877	-0.879509	-0.520866	-0.705243	-0.693161	-0.630744
-0.298611	-0.669517	1.21719	0.0846142	-0.372312	-0.0792103	-0.528565	-0.595767	-0.327238	-0.209954	-0.528884	1.07897	-0.495669	0.33953	-0.887582	-0.637349	-0.441178	-0.984811	-1.12245	-0.249477	-0.855759	-0.889418	-0.616164	-0.808342	-1.08694	-0.378265
-0.647237	-0.271251	-0.335667	0.277661	-0.139438	-0.83416	-0.38769	-0.624882	-0.352816	0.600739	-0.604708	-0.368477	-0.0973893	1.13348	-0.615551	-1.03655	-0.388844	-0.920269	-0.705732	0.20812	-0.936853	-0.839444	-0.719366	0.343304	-0.609326	-0.46633
-0.892553	-0.368584	-0.41611	-0.627002	-0.572132	0.6147	-0.422119	-0.49331	-0.237225	0.402611	-0.64786	0.485761	-0.194726	2.41585	-0.830633	-0.953827	-0.478698	-0.795015	-1.35838	1.0811	-0.688274	-0.851657	-0.252985	1.857	-0.92399	-0.516449
1.04153	-0.743198	-0.725716	0.73891	0.625055	2.60793	-0.554627	-0.283375	-0.349277	-0.359936	1.60305	-0.342321	-0.569353	0.254194	0.670073	0.10813	2.19515	1.57343	-0.961532	2.48433	0.820068	-0.152396	-0.705085	0.389653	-1.12684	-0.709344
3.97653	4.48624	-0.34673	-0.555685	0.200848	1.90837	-0.392425	-0.139864	-0.212115	0.573493	3.61963	0.671328	-0.110775	0.969722	0.515848	0.459364	1.00816	1.24241	-0.16611	1.13625	0.80188	0.715351	-0.151672	-0.305822	-0.878533	0.0180993
-0.564886	0.956411	-0.681755	-0.90006	0.823089	-0.75919	-0.341689	-0.0421945	-0.169212	0.306902	-0.0604328	0.988392	-0.516158	0.87338	2.09726	0.432593	0.643147	1.50214	1.8972	0.705582	1.95005	1.51823	3.99537	-0.118544	0.387811	-0.681954
1.41434	3.82909	-0.611768	-0.828119	-0.748407	0.068811	-0.505858	-0.358231	-0.118552	-0.724034	0.651445	-0.0375502	0.202035	0.187534	0.887049	-0.00170372	1.8759	1.38681	0.104262	1.01175	1.43645	1.18536	0.99035	1.75682	-0.366134	-0.312156
1.14891	1.35488	-0.706605	0.396451	-0.4476	1.00035	-0.546447	-0.436367	-0.187199	-0.312864	1.4961	0.855464	-0.546227	0.469983	0.938054	-0.561247	1.39964	1.9493	0.764837	2.19104	1.97758	0.145689	-0.677177	1.15752	0.290125	-0.697436
-0.372023	-0.304022	-0.555895	0.221981	-0.524059	-0.0447394	-0.647272	-0.312197	-0.427619	-0.179524	0.313236	-0.404698	-0.831277	-0.977597	-0.0393441	-0.649396	0.35756	0.589323	-0.548297	0.875953	-0.160899	-0.726259	-1.02118	-0.63626	-1.14212	-0.723874
-0.481562	-0.870052	-0.830557	-0.426468	-0.121794	-0.966771	-0.469061	-0.664043	-0.387221	-0.993469	-0.216235	0.464124	-0.327439	0.341338	-0.898617	-0.818739	-0.737376	-0.957549	-0.610543	-0.145357	-0.446445	-0.636951	-0.858178	-0.5887	-0.197141	-0.584782
0.656613	-0.482154	0.115381	-0.723483	0.470109	0.352823	-0.462291	-0.531977	-0.271195	-0.598675	-0.0272935	-0.322814	-0.3083	1.51327	-0.888813	-0.369287	-0.304137	-0.954448	0.315657	1.04671	-0.268054	-0.770963	-0.390046	-0.563712	-0.575769	-0.574928
0.0482373	0.000709833	-0.623113	-0.839781	-0.758628	0.037158	-0.510714	-0.578585	-0.126764	-0.738006	-0.484136	-0.981212	-0.445201	-0.517795	-0.0064718	-0.387806	0.663202	1.13255	0.964081	0.401935	-0.136214	-0.883085	0.192696	0.0667409	-1.05961	-0.645418
-0.331594	-0.799002	0.682115	-0.992656	-0.237661	-0.884856	-0.574366	-0.340373	-0.365969	0.421727	-0.838683	0.182454	-0.185335	0.0727115	-1.12623	-1.20015	-0.388827	-0.934521	-1.47901	0.311507	-0.859387	-0.740105	-0.772432	0.17107	-0.918905	-0.511613
-0.157983	-0.803761	-0.416215	-0.996699	-0.896162	0.112824	-0.576049	-0.493353	-0.367392	-0.926	-0.647916	-0.476195	-0.194853	0.764656	-1.12785	-0.580441	-0.398492	-0.936063	-0.466065	-0.177572	-0.275813	-0.797083	-0.778175	-0.983619	-0.924059	-0.740529
-0.913516	-0.41824	1.57738	-0.669186	0.00188733	-0.445862	-0.439683	-0.510216	-0.252078	-0.533625	-0.669874	0.375998	-0.244383	-0.0233017	-1.13631	-0.747444	-0.827542	-0.94409	-0.921105	0.204767	-0.839801	-0.857888	-0.312911	-0.480262	-0.950878	-0.542017
-0.97213	-0.557087	0.554946	-0.78714	-0.71249	-0.605943	-0.488796	-0.557489	-0.293609	-0.67494	-0.731431	-0.433239	-0.383235	0.489944	-0.927199	-1.25677	-0.778581	-0.966591	-1.5241	-0.0462319	-1.02621	-0.87531	-0.480478	0.228549	-1.02606	-0.26248
-0.686324	0.119938	-0.0123623	-0.211986	-0.208382	0.17462	-0.24932	-0.326985	-0.0911018	0.0141204	-0.431277	-0.436702	0.293812	-0.989369	-1.04441	-1.06305	0.223148	-0.856874	-1.72526	-0.541733	-1.02748	-0.790358	0.336585	0.222411	-0.659463	-0.2649
1.82727	0.589447	-0.631659	-0.330845	0.594982	-0.689307	-0.298809	-0.582106	-0.315236	-0.128277	0.0470578	-0.0907534	-0.455543	-0.531808	0.0764019	0.466342	1.75592	1.78701	-0.158964	0.594228	0.503251	-0.425567	-0.567739	0.835427	-0.735223	-0.650743
-0.855162	-0.28001	0.185372	-1.09478	0.207737	-1.02345	-0.390789	-0.571967	-0.401925	-0.067656	-0.750284	0.21057	-0.745371	-1.01114	-0.676109	-0.720235	-0.455939	-0.921689	-0.62491	-0.238655	-0.659575	-0.760337	-0.917506	-1.13436	-0.876029	0.845701
0.22039	-0.0699434	-0.169293	-0.373297	1.3909	-0.0443004	-0.316484	-0.391633	-0.147898	-0.179136	1.55738	1.1459	0.103924	-0.090501	-0.478051	-0.448457	0.0128008	2.90085	0.616826	0.834395	-0.287176	-0.814184	0.107428	1.50063	-0.762281	-0.362673
-0.649546	-0.877344	-0.239101	-0.445052	-0.681805	-0.975178	-0.602077	-0.666525	-0.389402	-0.632997	-0.713161	-1.17153	-0.703502	-1.16168	-0.906088	-0.314102	-0.481195	0.0359269	-0.746385	-0.690517	-0.220368	-0.915495	-0.866978	-0.607741	-1.19947	-0.592292
-0.64008	-0.74938	-0.326326	-0.118924	0.237613	0.300918	-0.556814	-0.622958	-0.351126	-0.372519	-0.382711	-0.716614	-0.575534	-0.429116	-0.858556	-1.17175	-0.288047	-0.601172	-0.832598	0.490916	-1.0641	-0.899439	-0.712546	-0.912616	-0.600146	-0.208493
0.0106494	-0.034906	-0.63783	-0.343531	-0.771888	-0.00390463	-0.304091	-0.584648	-0.317469	-0.75613	0.0338167	-0.550796	-0.46301	-0.541926	0.573773	-0.0738919	-0.281801	1.36171	-0.359433	-0.190439	0.0722437	-0.658723	0.149713	-0.765702	-0.743309	-0.654588
-0.803945	-0.698749	-0.688981	-0.448687	0.388411	1.0987	-0.538905	-0.60572	-0.335982	-0.819121	-0.0759377	-0.244066	-0.524902	-0.0403397	-0.907549	-0.833706	0.113916	-0.902027	-0.5408	0.185825	-0.371333	-0.893086	-0.651442	-0.141375	-0.810334	-0.408369
-0.064687	-0.530985	-0.550329	-0.163646	-0.693055	-0.57585	-0.479563	-0.307611	-0.285801	-0.648375	-0.40605	0.648323	-0.357133	0.752509	0.899192	-0.236611	0.939614	1.21711	1.19538	0.512778	0.138635	-0.783218	-0.448978	-0.627468	-0.628651	-0.600072
0.432735	-0.347786	-0.767123	-0.609333	-0.556646	-0.364634	-0.572349	-0.0311836	-0.231004	-0.00848592	-0.24361	0.203467	-0.173928	0.0912603	1.76659	1.09775	0.363052	0.727904	-0.295652	0.00998019	0.716797	-0.569535	-0.227885	-0.969958	-0.430253	-0.046935
-0.62543	-0.737812	-0.307205	-0.515057	-0.100975	0.340929	-0.552722	-0.277873	-0.347666	1.69065	-0.145211	1.51535	-0.563966	-0.135618	-0.506478	-0.161631	0.567943	-0.752306	-0.802089	0.623307	0.0296833	-0.897987	-0.698585	2.37314	-0.0387891	-0.190624
-0.981987	-0.580438	-0.5912	-0.806978	-0.729877	-0.632866	-0.497056	-0.565439	-0.300593	-0.0286289	-0.741784	-0.467651	-0.406587	0.248232	-1.05158	-0.886679	0.298174	-0.970375	-0.579962	0.149588	-0.860477	-0.87824	-0.508659	1.02718	-0.682207	-0.625536
0.0367354	-0.726885	-0.712234	-0.93139	-0.0765667	-0.80171	-0.548857	-0.441006	-0.344398	-0.847757	-0.352793	-0.306262	-0.553039	-0.386442	0.734142	0.598927	0.891843	1.1629	0.126837	0.202073	0.0607692	-0.896616	-0.685398	-0.214848	-0.00920591	-0.437344
0.736381	-0.450662	-0.483944	0.642389	-0.0463949	1.33412	-0.451151	-0.521254	-0.261775	-0.566623	-0.334828	-0.276404	-0.276806	-0.716813	-0.738096	-0.775276	1.33724	-0.693892	-0.275718	0.573587	-0.11435	-0.861956	-0.352039	-0.522593	-0.114893	-0.558712
-0.864665	-0.770666	2.73375	-0.173174	-0.522942	-0.312446	-0.564343	-0.630205	-0.217465	-0.892316	-0.82612	-1.09293	-0.128661	-0.0888802	-1.11655	-0.782064	-0.0719766	-0.697736	-1.02593	0.329328	-1.0151	-0.90211	-0.738235	-0.329173	-0.888218	0.240737
-0.100208	-1.00988	-0.378512	-0.199387	-0.538258	-0.864044	-0.648958	-0.71165	-0.429045	-0.902784	-0.932175	-0.257092	-0.607107	0.00733059	-0.494592	-0.993299	-0.0562949	-0.74317	-0.848778	0.335385	-0.52724	-0.932126	-1.02693	-1.25274	-1.27124	-0.610904
-0.676151	-0.777862	0.00755451	0.200078	-0.533658	0.202404	-0.566888	-0.632655	-0.359645	0.0386476	-0.624952	0.260338	-0.604018	0.641152	-0.961586	-0.528565	-0.175682	-0.778268	-0.637558	0.221284	-0.334042	-0.903013	-0.746919	-0.949803	-0.896011	-0.727193
-0.86041	-0.765626	-0.35318	-0.160329	-0.515436	-0.846375	-0.56256	-0.628489	-0.355985	-0.405589	-0.823886	-0.740556	-0.591781	0.181255	-0.953228	-1.18105	-0.495771	-0.923703	-0.736781	-0.252138	-1.13921	-0.901477	-0.732153	-0.933828	-1.13898	-0.477241
-0.727249	1.2848	0.950358	-0.294344	-0.280566	0.0628497	-0.283611	-0.359991	-0.120099	-0.0845472	-0.474257	-0.508134	0.196864	0.35221	-0.845501	-1.09079	-0.117213	-0.668099	-0.644364	-0.138105	-0.882806	-0.802522	0.219589	0.0958359	-0.711957	-0.314818
1.82149	1.56862	-0.671274	-0.412285	0.452221	0.550143	-0.332718	-0.598425	-0.161625	-0.797315	1.70457	0.217014	-0.503477	0.468424	0.832911	-0.166523	2.13898	1.56174	-0.642558	1.15744	1.11456	0.236878	0.729669	-0.818536	-0.17906	-0.386305
0.268508	0.209424	-0.536865	-0.751126	0.936596	1.94751	-0.473801	-0.296518	-0.280928	0.105197	1.85562	1.76344	-0.340841	0.99732	0.207368	-0.00144022	0.857055	1.15256	2.12056	0.946714	1.64543	0.402069	1.31848	-0.606197	0.565285	-0.591683
-0.50598	0.547144	-0.643313	-0.354803	-0.333557	-0.0192027	-0.51936	-0.586907	-0.141386	-0.156981	-0.241879	-0.121924	0.125694	1.06246	0.756693	0.762649	0.366657	1.52779	-0.378875	1.1966	1.50776	0.981344	1.57061	-0.774364	0.216571	-0.658004
0.693119	-0.467742	-0.49806	-0.711239	-0.645964	0.386057	-0.457193	-0.52707	-0.266884	-0.584006	-0.691821	-0.869723	-0.293887	-0.312763	1.88359	-1.01057	1.84993	1.42209	-0.0898007	1.23039	0.589098	-0.767346	-0.372652	-0.544894	-0.977682	-0.567506
0.0887444	-1.03914	-0.145188	-1.19666	-0.625399	-0.471091	-0.659307	-0.653629	-0.437797	-0.555896	-0.236959	-0.260872	-0.865303	-1.03292	-1.00366	-0.880498	-0.618469	-0.818202	-1.12871	-0.376224	-0.719372	-0.760415	-1.06224	-0.769535	-0.746488	-0.553285
-0.495113	-0.634913	-0.137119	-0.340225	-0.320779	0.696837	-0.516325	-0.583986	-0.316887	-0.139515	-0.498201	-0.9929	-0.461063	0.279026	-0.967067	0.276165	0.0559261	-0.78347	-0.35373	0.7956	-0.332071	-0.885075	-0.574402	0.0253208	-1.0682	-0.653586
-0.131763	-0.348008	-0.399104	-0.609521	1.43305	0.662147	-0.414841	0.120272	-0.23107	-0.462144	0.151126	1.18762	-0.174149	-0.633352	-0.363753	0.842225	-0.295233	0.655274	-1.07925	0.331728	0.897292	-0.849075	-0.228152	0.774518	-0.430493	-0.505853
-1.04634	-0.732879	-0.717188	-0.936482	-0.843384	-0.225314	-0.550977	-0.61734	-0.34619	-0.853857	-0.585066	-0.692298	-0.559033	-0.397813	-0.930861	-1.30708	-0.347945	-0.99508	-1.53039	-0.0896408	-1.12147	-0.897368	-0.692632	-0.891071	-1.12125	-0.70403
0.407679	-0.392327	-0.902127	-0.886877	0.670763	-0.415987	-0.630129	-0.021062	-0.328725	0.067104	0.217274	-0.398344	-0.500641	-0.975261	0.169021	-0.24077	1.27063	0.843446	-0.717764	1.01672	0.553863	-0.323557	-0.622164	-1.18324	-0.0201316	-0.673964
-1.00002	-0.623157	-0.626507	-0.84327	-0.761686	-0.682118	-0.512166	-0.579983	-0.313371	-0.115586	-0.487777	0.376662	-0.449308	-1.19076	-1.1713	-1.09952	-0.827376	-0.877527	-0.680112	-0.276965	-0.478178	-0.8836	-0.560215	-0.747813	-0.395104	-0.647533
-0.300114	-0.480939	0.117389	-0.0786138	-0.655791	1.2294	-0.461861	-0.0155039	-0.270832	-0.597439	-0.361675	-0.321023	-0.307085	-1.15221	-0.370535	-0.150689	-0.442493	0.0283043	0.319574	-0.0455809	0.144442	-0.770658	0.526054	-0.562125	-0.574453	-0.574302
0.194882	-0.664448	-0.660632	0.585473	-0.364763	-0.0675219	-0.526772	-0.594041	-0.325722	0.969512	-0.524389	0.254965	-0.4906	0.0433237	-0.982198	-0.630096	-0.327646	-0.797829	-1.28186	0.486496	-0.539709	-0.816711	-0.610046	-0.0518051	-1.0842	-0.668794
-0.886372	-0.353942	0.327308	-0.614562	0.0976394	-0.371731	-0.103945	-0.488325	-0.232845	-0.468183	-0.641368	-0.785871	-0.180083	1.2803	-1.12533	-0.43905	-0.301807	-0.93367	-0.308278	0.480962	-1.15588	-0.84982	-0.235313	-0.39631	-0.436919	-0.053274
0.158499	-0.278813	-0.738621	-0.958513	-0.147884	-0.285113	-0.390365	-0.135899	-0.210373	-0.391719	0.881569	-0.730514	-0.104952	-0.316925	1.1825	-0.902452	0.756265	1.0232	-0.294827	1.15098	1.53059	0.0630536	-0.723929	-0.298219	-0.615469	-0.223064
-0.535765	-0.667012	-0.190177	-0.394764	-0.79434	1.24506	-0.527679	-0.594914	-0.326489	-0.786819	-0.526663	0.247408	-0.493164	-0.427822	-0.10475	0.020699	-0.437478	0.68356	-0.950487	-0.658414	-0.00128561	-0.889103	-0.613141	-0.805072	0.152896	-0.0812554
-0.237631	-0.633404	-0.634975	-0.851975	0.13225	-0.693932	-0.515791	-0.377352	-0.316436	-0.752614	-0.496863	0.346462	-0.459555	0.119043	-0.139262	0.280482	0.729928	0.787043	-0.704134	-0.403077	-0.00134838	-0.732955	-0.572581	-0.761191	0.243887	-0.341074
-0.72007	-0.599406	-0.606877	-0.823092	-0.267903	-0.654734	-0.503765	-0.354201	-0.306267	-0.0672385	0.100235	-0.0244686	0.853298	0.201968	-1.05806	2.02441	-0.691781	-0.662586	-0.249678	-0.469497	-0.616027	-0.0783014	-0.53155	-0.716801	-0.0102931	-0.306061
-0.504325	0.551065	0.34395	1.67483	1.44536	6.8625	-0.0968221	-0.180201	0.0378539	0.452912	-0.24014	1.1998	0.724953	0.582699	-0.665155	0.596792	0.370277	1.24344	-0.549883	1.30989	0.544214	-0.73626	3.01699	0.785314	-0.426015	-0.0429052
-0.363126	-0.988888	-0.309109	-0.623174	0.0825435	-0.959708	-0.641532	-0.619412	-0.460144	-0.351317	-0.645862	0.771948	-0.81505	0.335696	-1.02037	-0.665194	-0.382252	-0.915061	-0.988225	0.641523	-0.667682	-0.945172	-1.00159	-1.06217	-0.515562	-0.514129
0.494311	-0.861041	0.113536	-0.724431	1.31147	-0.520838	-0.59631	-0.660975	-0.271529	-0.215325	-0.531223	-0.324458	-0.687199	1.09951	-0.69586	0.38579	-0.0963354	-0.464862	-0.573573	0.633537	0.242061	-0.866048	-0.391393	-0.565169	-0.167864	-0.770023
-0.527002	-0.804772	3.52803	0.846095	-0.573732	-0.891508	-0.422879	-0.494041	-0.367694	1.7235	-0.648812	-0.158616	-0.630928	3.11231	-0.683501	-0.582465	-0.400545	-0.795712	-0.851496	-0.0232046	-0.454817	-0.906389	-0.779395	0.148471	-0.925153	-0.517555
-1.00074	-0.624865	-0.12051	-0.84472	0.151325	-0.684087	-0.51277	-0.580565	-0.313882	-0.119061	-0.76148	-0.533121	-0.451015	0.63903	-0.96192	-0.924816	-0.488577	-0.87808	-1.40377	-0.0577714	-0.813415	-0.883815	-0.562275	0.0515594	-1.06276	-0.33228
-0.292901	-0.0934596	1.23117	-0.393274	0.911957	-0.731669	-0.527369	-0.594616	-0.326227	-0.785927	-0.779777	-0.59394	-0.492287	0.194409	-0.787483	-0.960244	-0.01325	-0.984263	-0.948689	0.0672105	-0.619806	-0.888993	-0.612083	-0.0562116	-1.08511	-0.669663
-0.675114	-0.777043	0.00958512	-0.189426	-0.532438	-0.859538	-0.566599	-0.632376	-0.3594	-0.428829	-0.828947	0.263356	-0.603199	1.27042	-1.03988	-1.05545	-0.514742	-0.62807	-1.04088	0.891754	-0.582384	-0.90291	-0.745931	-0.345825	-0.395044	-0.726771
-0.821277	0.319792	-0.276568	-0.0422036	-0.833256	-0.19395	-0.546166	-0.612709	-0.186722	-0.311243	-0.803337	-0.672253	-0.54543	0.754388	-0.655424	-1.30318	-0.22691	-0.908681	-0.753204	0.693671	-0.832564	-0.895661	-0.676216	-0.873312	-1.11388	-0.697026
0.346719	-0.393066	-0.0868522	-0.647799	-0.590361	0.558249	-0.580357	-0.645619	-0.244548	-0.0776123	-0.846191	-0.814699	-0.219208	-0.211573	-0.409917	-0.48383	0.279453	-0.94001	-0.884219	0.403164	-0.880037	-0.90779	0.227812	-0.999518	-0.708268	0.341924
-0.916158	-0.831656	-0.798824	0.0172806	-0.916932	-0.922503	-0.585916	-0.65097	-0.375736	-0.539996	-0.853159	-0.837861	-0.657813	0.628581	-1.20691	-1.10233	-1.20688	-1.01109	-1.8848	-1.20501	-1.28531	-0.909762	-0.81184	-1.02004	-1.17474	-0.754892
-0.848814	-0.751892	-0.732901	-0.952634	-0.85754	-0.83054	-0.557702	-0.623813	-0.351877	-0.873208	-0.817797	-1.07909	-0.578046	1.28161	-1.19329	-1.31252	-1.10225	-0.998161	-1.69536	-1.10257	-1.32966	-0.899754	-0.715577	-0.915895	-1.13154	-0.71382
-0.337162	-0.145883	-0.232055	-0.43781	-0.40631	-0.131853	-0.343346	-0.417488	-0.170612	-0.256426	-0.549127	0.172737	0.0279825	-0.469018	-0.903176	-0.826378	-0.676686	1.40258	-0.201761	-0.0931747	0.381122	-0.823713	0.0157812	1.30233	-0.211598	-0.401776
-0.614374	-0.729083	-0.71405	0.798868	-0.840557	-0.804243	-0.549634	-0.616047	-0.345055	-0.849993	-0.12973	0.0644658	-0.555236	-0.528752	-1.01531	-1.16013	-0.717381	-0.911859	-0.779065	-0.26501	-0.981301	-0.832932	-0.68805	-0.886114	-0.843184	-0.702075
-0.673347	0.15068	0.0130449	0.404339	-0.702795	-0.590931	-0.48419	-0.553055	-0.289714	-0.661688	-0.109638	-0.414051	-0.370214	0.525231	-1.03916	-1.25305	-0.12761	-0.964481	-0.2911	0.730857	-0.830912	-0.873676	-0.464764	-0.644547	-1.01901	-0.606807
0.19787	0.487818	0.291679	0.10054	0.0655397	0.598761	-0.119194	-0.201734	0.0189359	0.388541	-0.26818	2.37883	0.661704	-0.889669	-0.981593	-0.957783	-0.00689747	-0.797256	-0.605486	-0.0300945	-0.693892	-0.744197	0.780559	0.702735	-0.460262	-0.0754722
-0.587521	-0.707879	-0.696526	-0.915244	-0.824769	0.444461	-0.542134	-0.608828	-0.338713	-0.828413	-0.798284	0.518167	-0.534032	-1.06983	0.0834944	-0.388389	-0.203761	-0.302693	-0.878731	-0.126868	-0.10094	-0.894231	-0.021708	0.527997	0.329743	-0.691157
0.164677	-0.274632	-0.736893	0.271915	-0.143215	-0.836109	-0.559411	-0.625457	-0.353322	-0.387464	-0.606207	-1.08265	-0.582876	0.863472	-1.11179	-0.90006	-0.480974	-0.998944	-0.569412	0.725819	-0.873147	-0.90036	-0.721406	-0.29276	-1.13416	-0.468071
-0.219385	-0.252871	-0.727901	-0.109906	-0.485973	-0.255204	-0.555562	-0.118235	-0.350068	-0.365316	-0.596559	1.10478	-0.0790094	-0.689603	-0.434639	1.22829	-0.553912	1.00007	-0.389876	-0.743915	0.140409	-0.898995	-0.113337	-0.907995	0.740278	-0.710705
0.26124	-0.0376879	-0.142635	-0.345895	-0.325749	-0.699519	-0.517505	-0.17618	-0.317886	-0.757546	-0.50116	-0.552846	-0.464401	-0.70657	-0.353467	-0.936306	-0.616758	0.382819	-0.715494	-0.518651	0.312932	-0.885494	-0.578429	0.0166068	0.230768	-0.346064
0.255353	-0.520926	-0.542016	1.68305	-0.151032	-0.564253	-0.476005	-0.300762	-0.282793	-0.638137	-0.39713	1.20693	-0.347073	-0.384831	0.562354	0.396911	-0.0891596	1.94775	0.40105	0.148911	0.841218	-0.780693	0.429538	1.26028	0.159688	0.514063
-0.502131	-0.640454	-0.640802	0.158684	-0.329031	-0.70206	-0.518285	-0.585872	-0.318545	-0.759789	-0.237837	1.20746	-0.466605	-0.384637	-0.867731	-1.28063	0.375074	-0.786164	-0.545315	0.235731	-0.0986461	-0.885771	-0.581089	0.0108508	-0.423202	-0.348334
0.0365134	-0.726973	-0.289289	-0.496641	-0.838986	0.968534	-0.548888	-0.615329	-0.191326	-0.847846	-0.579829	-0.306455	-0.553127	0.723102	-0.752024	-0.133717	-0.148039	-0.496437	-0.0235402	-0.0757611	-0.424863	-0.896627	-0.685504	-0.88336	-0.286595	0.0896744
1.82836	-0.50725	1.28312	-0.744802	0.414051	0.294956	-0.212401	-0.540521	-0.278702	-0.624217	-0.060671	0.718279	0.39819	-0.168038	0.0977004	-0.823852	0.743977	-0.247181	-0.408381	0.837343	-0.305451	-0.869056	-0.420332	-0.596478	-0.206818	-0.58785
0.252844	-0.214959	2.67249	-0.496492	-0.457744	0.378722	-0.548857	-0.615299	-0.344398	-0.847757	-0.80671	-0.683465	-0.0410961	0.445983	-0.664518	0.159476	0.0411892	-0.745223	-0.923288	0.202073	-0.285992	-0.83238	-0.685398	-0.883245	-0.286405	-0.173745
-0.266506	-0.0621974	-0.162891	-0.366716	1.4082	-0.0353698	-0.313745	-0.388996	-0.145581	1.02628	0.00961774	2.89696	0.111671	-0.0821041	-0.673678	-1.11517	0.673097	-0.69571	0.979787	0.422996	-0.917429	-0.813212	0.116776	-0.0153941	-0.758087	-0.358685
-0.973621	-0.560619	-0.0143159	-0.790141	-0.71512	-0.610015	-0.490045	-0.558691	-0.294665	-0.678535	-0.732997	-0.438444	-0.386767	1.21556	-1.16062	-0.869666	-0.28033	-0.74735	-0.334756	-0.420416	-0.844367	-0.875753	-0.48474	-0.666159	-1.02797	-0.61533
1.81057	-0.329626	-0.383912	0.95086	4.87267	3.84922	-0.0867432	-0.1705	-0.225572	-0.443436	3.40022	-0.767955	-0.155767	1.10639	0.741845	0.36925	2.5788	1.13304	-0.791266	2.99467	2.66899	1.20673	1.98852	2.0096	0.574032	-0.028233
-0.554449	-1.00008	-0.148793	-0.75785	-0.331297	-1.11668	-0.561045	-0.627031	-0.426113	-0.882827	-0.292781	0.497106	-0.587498	0.518684	-0.787238	-0.768725	-0.753118	-0.844937	-0.374427	0.361351	-0.554734	-0.301818	-1.0151	-0.928235	-0.102496	-0.841615
-0.0115185	0.239814	0.0867117	-0.110147	-0.119122	0.312829	-0.206917	-0.286171	-0.0552452	0.136128	0.277407	0.741125	0.413692	0.646013	-0.771453	-1.02875	-0.463052	-0.837447	-0.39021	-0.476722	-0.594372	-0.775316	0.481257	0.378928	-0.594552	-0.203174
-0.691194	0.108403	1.09153	-0.221785	0.786157	0.161321	-0.2534	-0.330912	-0.094552	0.00238066	-0.436391	0.547469	0.282277	-0.992495	-0.816332	-1.06635	0.21037	-0.858743	0.64014	0.426176	-0.665583	-0.791805	0.322665	0.207351	-0.665709	-0.27084
-0.381116	-0.544899	-0.561829	-0.187286	-0.186732	-0.591892	-0.239035	-0.553339	-0.289963	0.0437124	-0.110746	0.607314	-0.371047	-0.793432	0.382457	0.533731	-0.128995	0.497288	-0.699994	0.352123	0.296489	-0.612567	2.88401	-0.645635	0.107764	-0.607236
0.1355	-0.871532	-0.528236	-0.430241	0.147271	-0.54503	-0.600021	-0.664547	-0.277805	0.500258	-0.545177	-0.35538	-0.3304	-0.262702	-1.02557	-0.400904	-0.264887	-1.01755	-0.939505	-0.282695	-0.649281	-0.914766	-0.416716	-1.0721	-0.599701	-0.775425
0.584621	0.217658	-0.533463	-0.12897	0.406619	-0.552321	-0.472345	-0.293715	-0.279697	0.113577	-0.710811	-0.901285	-0.336724	-0.568167	-0.903373	-0.826709	0.600308	1.51929	1.93129	0.301137	0.182871	-0.778096	-0.424348	0.349999	-0.212223	-0.589563
-0.75205	-0.436773	-0.803895	-1.02561	-0.622905	-0.46723	-0.588087	-0.379993	-0.377571	-0.960636	-0.85588	-0.551421	-0.66395	-0.814202	-0.0438311	-0.0748626	-0.689727	0.0927215	-0.948261	-0.336193	-0.0374449	-0.809894	-0.335278	-1.02805	-0.526623	-0.758052
-1.11076	-0.178788	-0.551275	-0.765938	-0.957002	-0.984547	-0.604951	-0.669292	-0.391832	-1.00916	-0.720366	-0.917166	-0.711629	-0.400012	-1.09542	-1.24963	-0.4992	-0.962547	-1.50216	-0.639864	-0.869078	-0.916515	-0.876786	-0.628961	-1.20388	-0.236778
-0.610363	0.519692	-0.408652	-0.432597	1.0713	-0.885067	-0.652183	-0.565076	-0.366024	0.644701	-0.0591444	0.667674	-0.845162	-0.523601	-0.863545	-0.382583	-0.308031	-1.04145	-0.899541	-0.165993	-0.383151	-0.878106	-0.772654	-0.403646	-0.323978	0.959609
0.720021	-0.0662749	-0.166261	2.61814	1.39909	-0.0400709	-0.315187	-0.390384	-0.1468	2.21136	-0.513833	1.15401	0.107593	0.231246	-1.07621	-0.445308	1.74875	-0.887051	0.281819	2.53674	-0.601392	-0.813723	0.111855	-0.0207178	-0.125385	-0.360784
-0.569796	-0.421419	0.215772	0.716916	-0.00284711	-0.449528	-0.440808	-0.511298	-0.253029	-0.53686	-0.671284	-0.835591	0.569857	1.30066	-0.857699	-0.984063	0.528935	-0.81214	0.990506	0.642309	-1.17416	-0.858287	-0.316748	-0.484413	-0.952599	-0.543654
-0.409737	-0.567499	0.52913	-0.795986	-0.720243	-0.617948	-0.492479	-0.561034	-0.296723	-0.00229033	-0.736047	0.0460613	-0.393647	0.643658	-0.703267	-0.875572	0.701064	-0.968278	-0.549628	0.66308	-0.66807	-0.876616	-0.493044	1.07786	-0.668194	-0.618873
0.580262	-0.270127	0.866142	0.27957	2.38628	-0.833512	-0.387293	-0.624691	-0.352648	-0.382879	-0.60421	-0.724114	-0.580624	1.3989	-0.945608	-0.758891	0.148738	-0.763104	-0.420217	0.560072	-0.411397	-0.900077	-0.718688	-0.286878	-0.608414	-0.465751
-0.975759	-0.565685	-0.579007	-0.222602	-0.718892	-0.615856	-0.491837	-0.560416	-0.29618	-0.683691	-0.735243	-0.94189	-0.391833	2.10846	-1.16149	0.474256	-1.15777	-0.967984	-1.92617	-1.15693	-1.30444	-0.791926	-0.490854	1.96384	-0.66623	-0.617939
-0.0308743	0.216889	0.0677646	-0.129623	-0.136192	1.96472	-0.215026	-0.293976	-0.0621025	1.59437	0.25708	0.70734	0.390766	1.00946	-0.530708	-1.03531	1.13685	-0.841162	0.00950457	0.563456	-0.804003	-0.778192	0.45359	0.348996	0.181272	-0.214978
-0.00980052	-0.745258	-0.727419	-0.527708	-0.485104	-0.822892	-0.555356	-0.621554	-0.202265	-0.364129	0.0603981	0.0167916	-0.571412	0.515012	-1.02359	-1.31062	0.084824	-0.757133	0.335345	0.684262	-0.325816	-0.898921	-0.707571	-0.262824	-0.59345	-0.710404
-1.08806	-0.831711	0.546952	-0.328753	-0.613849	-0.453207	-0.585936	-0.650989	-0.375752	-0.540109	-0.853184	-0.238014	-0.657868	1.84193	-0.859334	-1.10238	-0.30493	-0.813174	-0.453243	-0.0275294	-0.733814	-0.909769	-0.811907	0.574484	-0.954327	-0.126051
-0.372063	-0.713016	1.03744	-0.0262475	-0.0455861	-0.785719	-0.543951	-0.610577	-0.340249	0.771786	-0.800561	-0.663026	-0.539169	0.922335	-1.09686	-0.398679	0.174116	-0.991861	0.341884	1.00259	-0.683317	-0.894876	-0.66866	-0.178631	-0.541075	-0.693803
-1.1374	-1.04533	-0.735569	-0.955376	-1.07604	-1.28039	-0.661498	-0.756656	-0.468586	-1.07341	-0.990781	-0.796353	-0.871499	-0.387571	-1.14428	-0.759821	-1.19275	-1.03004	-1.83994	-0.998808	-1.23836	-0.924436	-1.18647	-1.17272	-0.923764	-0.66567
-0.329792	-0.687983	0.230401	0.0375522	-0.809954	0.513278	-0.535096	-0.602054	-0.332761	-0.808163	-0.545257	-1.032	-0.514135	0.284481	-0.712077	-0.663768	-0.265053	-0.987804	-1.15492	0.314594	-0.724026	-0.891735	-0.638449	-0.113262	-0.798675	-0.680913
-1.06606	-0.32036	-0.755789	0.194221	0.489586	0.196443	-0.567498	-0.633242	-0.360161	-0.434004	-0.422885	0.592361	-0.1465	1.25595	-1.1196	-0.532017	-0.0950315	-0.853806	-1.31599	0.381708	-0.960139	-0.903229	-0.748999	-0.952054	-0.897877	-0.255153
-0.691336	-0.789852	-0.764275	-0.603477	-0.217221	-0.874306	-0.57113	-0.636737	-0.363232	-0.911844	-0.834626	-0.44545	-0.616008	-0.140877	-1.19977	-1.06645	-1.19916	-1.00431	-1.4656	-1.19745	-1.33481	-0.904517	-0.219566	-0.965459	-1.1521	-0.50219
-0.8005	-0.150526	-0.235892	-0.441754	-0.409767	-0.137206	-0.344988	-0.419068	-0.172001	-0.261151	-0.551185	-0.635988	0.0233395	-1.06267	-1.0906	-0.829035	-1.08112	-0.900705	-1.80451	-1.08188	-1.24819	-0.824295	0.010178	-0.13072	-0.805915	0.156211
1.34089	3.38185	0.137617	3.86758	4.51409	0.383842	-0.185131	1.30797	-0.0368218	0.198817	3.74625	-0.302989	0.475288	1.56431	3.45769	0.751764	4.40537	3.41582	-0.769366	2.89786	1.94291	0.971797	0.555591	0.459348	-0.5612	-0.171458
0.914205	-0.208784	-0.709683	-0.491246	-0.06967	-0.204374	-0.00125524	0.0871299	-0.0353796	-0.320446	2.39124	1.97743	0.48011	-0.380585	1.18598	0.758662	0.809866	1.76064	-0.312359	2.35233	1.88359	0.525484	-0.681672	2.48293	0.556896	0.096214
2.23911	0.268208	-0.512573	-0.726157	1.02414	1.21431	-0.463404	0.236584	-0.272137	-0.601879	0.636646	0.782967	-0.311448	-1.1534	1.42561	0.0574316	0.526519	1.24306	0.0846982	1.30947	1.36054	1.21379	-0.393845	-0.567822	-0.579178	1.36343
0.244214	-0.793432	2.1775	0.147171	0.10641	0.662045	-0.414856	-0.334683	-0.364302	-0.00889133	-0.243845	1.18749	-0.619588	1.78067	0.168572	0.204901	-0.295282	-0.138763	-0.687747	0.734213	0.112797	0.0450911	-0.228205	-0.388621	0.292957	-0.505876
-0.11	0.577166	0.365522	-0.594922	0.132067	0.701772	-0.408762	-0.171315	-0.22593	-0.444654	-0.631119	-0.0998024	-0.156964	-0.61938	-0.346146	0.88648	-0.276197	-0.635629	0.537393	-0.129628	-0.288556	-0.846919	-0.207413	-0.366126	-0.903543	-0.497005
-0.519004	-0.800036	-0.410056	-0.620779	0.0867416	-0.380168	-0.574732	-0.640204	-0.366278	0.417521	-0.644613	0.178648	-0.626192	1.02066	-0.976731	-0.447426	-0.390925	-1.00596	-0.32329	-0.088824	-0.385108	-0.905795	-0.773679	-0.978754	-1.15761	-0.73861
-0.415019	-0.57167	-0.0325823	-0.799529	-0.226598	-0.622756	-0.493954	-0.335315	-0.297971	-0.689782	-0.737896	-0.9463	-0.397818	-0.272789	-0.478986	-0.688255	-0.543002	-0.428375	-0.559405	0.289211	-0.220691	-0.87714	-0.498077	-0.680588	-1.03396	-0.277498
-0.219364	-0.00636073	-0.626034	-0.842784	-0.302423	0.0290061	-0.511964	-0.369985	-0.3132	-0.114423	-0.76047	1.74051	-0.448736	-0.355582	-0.118942	-0.570204	0.0832365	0.620624	1.6688	0.169554	0.274012	-0.883529	-0.559525	0.0575092	0.940527	-0.647239
0.149296	0.430285	3.00304	4.30552	8.72229	2.45678	-0.139544	-0.221322	0.00172706	0.329985	-0.293687	1.02181	0.604169	0.451768	1.57371	-0.0190476	0.87511	-0.806579	0.811301	1.73868	1.5439	-0.751416	0.711126	0.627617	-0.491415	2.47324
-0.0857435	0.151901	-0.369072	-0.578651	-0.184582	-0.322994	-0.565961	-0.316103	-0.358861	0.0466518	-0.828148	-0.413151	-0.13781	0.652519	1.01918	1.99698	0.600913	1.47719	1.00106	1.06783	0.676818	-0.786347	-0.184298	-0.946381	2.37004	-0.487142
-0.718758	0.0431082	0.983606	-0.277256	-0.265588	0.0860404	-0.503215	-0.571368	-0.305802	-0.71643	-0.465339	-0.493313	-0.424001	0.0320518	-1.16698	-0.901628	-0.453666	-0.973197	-0.996447	0.691157	-0.266801	-0.880425	-0.529675	0.122098	-1.04813	-0.304461
0.336113	-0.482665	-0.510394	1.2032	-0.0940537	-0.52014	-0.462472	-0.53215	-0.271348	1.70957	-0.0279724	0.790739	0.447361	-0.537909	0.402118	0.0627137	0.672456	0.148327	-0.12916	-0.0483884	0.345811	-0.865972	0.521889	-0.564378	0.652001	-0.575191
0.571901	0.207613	1.25552	3.54885	-0.143099	0.275704	-0.218307	-0.297134	-0.064877	1.57549	-0.392407	0.693671	0.38149	1.77837	-1.02944	-1.03796	1.9226	-0.842665	0.843652	1.07467	-0.41587	-0.779356	0.442396	2.22541	-0.611989	-0.219755
-0.98051	0.0849336	2.69379	-0.804006	-0.234446	0.134262	-0.495818	-0.338903	-0.101572	-0.695145	-0.740233	-0.462494	-0.403088	1.15364	-0.937369	0.0632727	1.03978	-0.540761	0.204078	0.755425	0.0390272	-0.877801	-0.504436	0.176708	-0.320025	0.0578852
-0.254166	-0.285828	0.439896	-0.151902	0.553867	-0.2932	-0.561391	-0.627363	-0.354996	0.571067	0.445076	2.77526	-0.588474	1.09595	-0.95097	-0.633778	0.301497	-0.613754	-0.587457	1.39164	-0.169143	-0.901062	-0.728162	-0.92951	-0.363154	-0.228482
-0.83589	-0.234357	-0.305176	-0.299642	-0.28521	-0.812892	-0.641111	-0.704097	-0.42241	0.164682	-0.92234	-1.06781	-0.81386	0.479867	-1.14779	-0.877011	-0.0766074	-1.03638	-0.504499	0.037836	-0.91936	-0.929342	-0.697104	-1.22378	-1.12326	0.0698782
-0.975407	-0.56485	0.535698	-0.793736	1.28904	-0.614894	-0.491542	-0.560132	-0.09434	0.00310211	-0.734873	-0.444679	0.282986	1.01686	-1.04626	-0.680449	-0.784315	-0.967849	0.0490883	0.548907	-0.391287	-0.791716	-0.489847	-0.671683	-1.03026	-0.270475
-0.779951	1.03512	1.21384	0.0825445	3.43607	-0.0810829	-0.327769	-0.596044	-0.327481	-0.790196	-0.781636	-0.181245	0.0720199	0.183044	-0.985211	-0.801177	0.817131	-0.892816	-0.957291	0.468422	-0.0863886	-0.889519	0.0689256	-0.0671625	-0.779556	-0.379101
-0.0215253	0.227962	2.5014	2.37193	-0.127947	0.299164	-0.21111	-0.290206	-0.0587904	0.124065	-0.383385	-0.357107	0.40184	1.02746	-1.02597	-0.192727	0.342815	-0.601665	0.455561	0.312313	-0.998211	-0.776803	0.466954	0.363454	0.193264	-0.209277
0.570769	0.688563	-0.338868	-0.956946	1.29135	-0.28086	-0.389061	-0.625541	-0.353396	0.592854	-0.606425	-0.372759	-0.101263	0.339998	-0.865035	-0.62459	0.764097	-0.920897	-0.711408	-0.146251	-0.416475	-0.900391	-0.721703	-0.922523	-1.13429	1.02033
-0.637054	0.236651	0.0840975	-0.112835	-0.121477	0.309182	-0.208036	-0.287248	-0.0561913	0.132909	-0.379533	-0.350704	0.410529	-0.158006	-1.02448	-1.02965	-1.00963	-0.837959	-1.69105	-1.01189	-1.19574	-0.775713	0.47744	0.374799	-0.596265	-0.204802
-1.04967	-0.740776	-0.723714	-0.0969953	-0.107595	-0.243523	-0.55377	-0.620028	-0.348552	-0.861894	-0.812868	2.59878	-0.56693	0.262072	-1.10634	-1.16683	0.0972374	-0.915649	-0.51801	0.79212	-0.990805	-0.898359	-0.702162	0.399142	-0.855847	-0.708096
0.249914	0.549459	3.29852	1.6721	0.111437	0.669828	-0.0973904	-0.180748	0.0373734	2.27134	-0.240852	1.19744	0.723347	1.55024	-0.971068	-0.428445	2.01964	-0.787266	-0.0272497	1.63084	-1.15337	-0.736462	0.85495	0.783216	-0.426885	-0.0437324
-0.907008	-0.402824	0.937426	0.0541095	-0.597627	0.535748	-0.43423	-0.504967	0.0025882	-0.517935	-0.66304	-0.205907	-0.228967	1.36114	-0.848173	-1.21263	-0.0472605	-0.806113	-1.1435	1.13938	-0.942613	-0.855953	-0.294306	-0.460134	-0.94253	-0.534079
-0.135227	0.0932918	-0.0343845	0.897042	-0.228222	0.143899	-0.258745	-0.336057	-0.099072	1.34279	-0.443091	-0.456336	0.267165	2.61355	-1.04896	-1.07067	0.685523	-0.861192	-0.171594	1.6111	-1.21516	-0.793701	0.304428	0.187621	-0.673892	-0.278621
1.74005	0.947779	-0.683538	-0.901893	-0.813067	-0.761678	-0.536575	2.9327	-0.334012	-0.256053	1.63221	0.978851	-0.518316	-1.20946	3.39083	0.268764	0.635576	2.02353	0.599848	1.2907	0.751998	2.19441	2.6551	-0.837911	-0.507202	1.28728
2.41975	-0.27031	-0.33489	1.10203	2.3856	3.07454	0.297796	2.83756	0.371553	0.602654	4.11887	3.55749	0.872085	0.217242	1.36966	0.21093	1.7578	1.59114	-0.136723	0.647265	2.14693	0.983571	1.03445	0.97741	1.75136	1.52895
1.36328	-0.617419	-0.621764	-0.838395	1.55601	0.0409214	-0.510137	0.0566592	-0.311655	-0.736344	0.619271	0.851437	1.42067	0.326437	1.05796	3.17113	0.438869	1.74258	-0.302465	1.41734	1.46656	2.15801	6.94595	0.882326	2.64248	-0.324612
0.820457	-0.3428	-0.765063	-0.605097	-0.886516	0.674155	-0.571467	0.125591	-0.229513	-0.912814	0.555292	-0.447557	-0.616962	0.585026	2.24262	-0.0417177	0.868551	1.39143	0.239722	1.9609	2.30663	0.500744	-0.76254	-0.966703	-0.182265	-0.503172
0.825468	0.407832	-0.454876	-0.666849	0.00598286	2.40501	-0.43871	-0.228967	-0.00498887	-0.530826	0.0613725	-0.224573	0.581716	-0.688217	0.551238	-0.98067	2.06217	1.45802	-0.917076	0.358573	0.38898	-0.650924	-0.309592	0.598301	-0.503573	-0.540601
-0.0531504	-0.667085	-0.662811	-0.880588	0.0570142	0.58556	-0.527704	-0.400286	-0.32651	-0.786894	-0.780198	-0.174073	-0.493237	-0.892772	-0.202527	-0.306679	1.56802	1.1466	1.05987	0.478392	-0.156371	-0.817373	0.766741	-0.805167	-0.156882	-0.081368
-0.953187	-0.875513	-0.534816	-1.05765	-0.408569	-0.973067	-0.601429	-0.29483	-0.388854	-0.62927	-0.389406	-0.902492	-0.701672	-1.06223	-0.966248	0.419346	-0.410063	-0.135063	0.325221	-0.424839	-0.115981	-0.869679	0.450565	-1.0773	0.375277	-0.590406
-0.436523	-0.588649	-0.597987	-0.813954	-0.251884	-0.642333	-0.49996	-0.346877	-0.303049	-0.707064	-0.168935	0.957428	-0.414798	-0.652801	0.721953	0.780621	-0.441772	0.503391	-0.408685	-0.220821	0.189803	-0.87927	1.83536	0.995015	0.717109	-0.294984
0.774926	-0.703233	-0.692686	-0.00131412	1.57142	-0.156955	-0.161603	-0.242554	-0.337323	-0.278585	0.628445	-0.253978	-0.529386	-0.0512765	0.18685	0.540426	0.398978	0.919212	-1.02479	0.560941	0.563398	-0.557629	-0.0104939	0.546195	1.21486	-0.688765
0.231799	-0.846186	-0.810833	-0.699192	-0.927751	0.871426	-0.591056	-0.388566	-0.262643	0.229637	-0.337398	-0.280676	-0.672344	-0.612764	-0.874165	-0.103684	-0.412163	-0.695301	0.522887	0.211892	-0.119063	-0.911586	-0.829376	-0.526378	-0.332203	-0.155865
0.487342	0.140845	1.14516	0.977838	-0.192814	0.198724	0.246085	-0.319867	-0.0848482	0.0353992	0.189653	0.595277	0.31472	2.00751	-0.805253	-1.05707	1.26521	-0.853486	3.53681	1.21545	-0.461096	-0.787734	0.361817	0.249709	0.0989186	0.456274
0.601674	-0.60884	-0.614674	-0.831106	2.06341	-0.665611	-0.284269	-0.575109	-0.120656	-0.727613	-0.195789	-0.0453226	-0.43499	-0.503959	0.55232	0.711293	0.462628	1.06686	0.83034	0.315741	1.07936	-0.407515	-0.542936	0.0934051	-0.371846	-0.315777
0.617927	-0.682774	-0.675778	-0.893916	-0.806076	-0.750852	-0.533254	-0.221657	-0.331203	-0.802861	-0.294123	0.200953	0.04713	1.05347	1.00234	0.139214	1.28448	0.99547	-0.65693	0.731729	1.0902	-0.751539	-0.632162	-0.0996589	-0.491948	-0.391917
1.58379	-0.396779	1.64833	0.0643805	0.033847	2.4913	-0.432092	-0.502909	0.00620452	-0.511782	-0.66036	0.423437	-0.222922	0.924396	0.017634	0.475684	1.67178	0.151055	1.08438	1.30909	0.885829	-0.855195	-0.287011	0.647162	-0.0273631	-0.0973891
-0.574162	-0.69733	2.89233	0.473735	-0.0105473	-0.767635	-0.538403	-0.420881	-0.173593	-0.266569	-0.793607	-0.639911	-0.523483	0.990352	-0.999043	-0.057379	-0.382285	-0.901567	-0.536643	-0.20187	-0.368642	-0.757019	-0.64973	-0.844657	-0.222391	-0.12809
0.149033	0.0962173	1.07139	0.902012	-0.226044	0.147272	-0.493822	-0.562327	-0.297859	-0.0100218	-0.737731	0.529511	-0.397446	-0.453087	-0.934479	-0.496824	0.0736272	-0.860718	0.0283052	2.10012	-0.672186	-0.877093	-0.497628	1.93452	-0.672308	-0.620829
0.975186	0.526052	0.323278	0.13302	0.0940082	0.642841	-0.10567	-0.188717	0.0303721	0.427454	1.31365	1.16294	0.699939	1.99047	-0.673698	0.0631609	1.32473	-0.79106	-1.60625	0.635634	-0.678354	-0.739399	0.826701	3.05695	1.47173	-0.0557851
0.983465	-0.574536	0.511681	1.45533	-0.230867	-0.626061	-0.494968	-0.56343	-0.298828	-0.0166153	-0.444666	-0.458954	0.927909	1.70283	-0.482413	-0.121304	0.189694	-0.431163	-1.34478	1.24314	0.0442352	-0.877499	-0.501537	0.182982	-0.316122	-0.28045
-0.138684	0.0891979	-0.0377679	-0.238101	-0.725684	0.139179	-0.495064	-0.563522	-0.298909	1.33445	-0.739287	-0.459352	0.263071	2.06149	-0.822891	-0.501846	-0.914263	-0.861855	-0.955928	0.161804	-0.765945	-0.877533	-0.501863	-0.684684	-0.676109	-0.622636
-0.743492	-0.627147	-0.124283	0.192598	-0.309215	-0.686718	-0.513578	-0.581342	-0.314565	-0.746246	-0.220138	-0.536484	-0.453298	0.631607	-0.963089	-0.751753	-0.152732	-0.779695	-0.151728	0.7117	-0.81558	-0.884101	-0.56503	0.0455989	-0.732792	-0.334631
-0.412228	1.77324	-0.305536	1.19255	0.275074	2.08077	-0.374795	-0.105925	-0.197206	-0.346917	-0.14342	0.0417133	-0.0609306	1.09129	-0.419203	-1.16455	0.3863	-0.588942	0.524581	1.08089	-0.71554	-0.834869	-0.0915196	-0.240744	-0.851544	0.586416
-0.420124	-0.443078	-0.477677	-0.239619	-0.232601	-0.4745	-0.49538	-0.608979	-0.457852	-0.558905	-0.798481	0.0279315	-0.932355	-0.207459	-1.00467	-0.844664	-0.71887	-1.01259	-0.9575	-0.367577	-0.766792	-0.944211	-0.983105	-0.859009	-0.892515	-0.349939
-0.198583	-0.23316	3.43594	-0.0847879	-0.471296	-0.812202	-0.552076	-0.618398	-0.34712	0.16651	-0.587821	0.414617	-0.0592977	0.686463	-0.761258	-0.876326	0.389013	-0.832609	-0.797272	1.17563	-0.373838	-0.897758	-0.696381	-0.895128	-0.578388	-0.446716
-0.412813	-0.569928	-0.0297031	0.338427	-0.722051	0.150429	-0.493338	-0.56186	-0.29745	0.67354	-0.737124	0.533547	-0.396076	0.273868	-0.933777	-1.06905	0.0764083	-0.968672	-1.53539	-0.0694453	-1.03317	-0.876921	-0.495975	-0.678313	-0.670825	-0.620124
-0.834418	-0.734841	-0.71881	0.346268	-0.469592	-0.810882	-0.551671	-0.618008	-0.346777	-0.855854	-0.810237	0.418834	-0.560995	1.10086	-0.760086	-0.442394	-1.09595	-0.995398	-1.23731	-0.823089	-1.32735	-0.897614	-0.695	0.422387	-1.12231	-0.445538
0.490979	0.143717	0.00729018	-0.191785	0.838746	0.202035	-0.240909	-0.318889	-0.0839892	0.0383221	-0.420735	1.6182	0.317592	0.141116	-1.04035	-1.05624	-1.02679	-0.85302	-1.71829	-1.02869	-1.20833	-0.787374	0.365283	0.253458	-0.646588	-0.252656
6.08924	1.92645	0.172667	-0.0217929	-0.0416818	5.90673	-0.170129	0.28807	-0.0241364	0.241981	2.47457	2.06052	0.517699	2.07367	0.615311	-0.0932734	1.93216	0.974754	1.58683	3.58505	1.17722	1.2236	0.606774	0.514721	-0.538236	0.665303
4.46107	2.14921	-0.435303	2.2315	1.93327	0.561151	-0.430334	0.940663	0.00917853	-0.506722	3.47249	1.68263	-0.21795	-0.209868	2.48405	-0.240026	1.37645	2.08	0.358681	2.54929	2.391	2.86527	0.741191	-0.44575	-0.0192873	-0.0922694
0.287725	1.51077	-0.377845	-0.587668	0.827224	0.721461	-0.405742	0.770638	-0.223376	0.496858	1.81068	1.26343	0.768133	0.629506	1.54067	0.383955	0.579356	0.705299	0.831	0.0468611	2.20515	1.56925	4.22731	0.841689	1.5825	-0.0206721
1.81789	0.0867928	-0.58754	0.322928	1.74101	-0.62776	-0.495489	-0.33827	-0.299269	3.35331	2.78636	1.98074	0.260666	1.33679	1.77942	2.72058	1.65491	1.82307	-0.375348	0.638464	2.7348	2.19952	1.09648	1.04452	3.27045	-0.623255
0.824558	-0.00436703	-0.625211	-0.841938	1.53738	0.0313047	-0.293289	1.10169	-0.128283	-0.740589	2.52366	2.20044	-0.44774	0.482408	1.25309	-0.215551	1.79481	1.1235	-0.85731	1.84556	0.945649	0.123424	0.186569	0.0601123	1.27852	-0.328907
1.81437	0.747319	-0.0410095	-0.80386	0.258763	0.134657	-0.495758	-0.338786	-0.299496	-0.694971	0.727405	-0.462242	-0.402917	-1.17818	1.66287	0.821419	0.795916	2.03433	0.204679	1.71339	1.56411	1.69747	4.28967	-0.687244	-0.678232	0.399047
-0.815248	-0.712136	1.04108	-0.471432	-0.0436199	-0.177484	-0.54364	-0.610278	-0.339986	0.239331	-0.800171	0.890555	-0.538289	1.35436	-0.736823	-0.396916	-0.698608	-0.906366	-0.73437	0.244734	-0.610774	-0.762592	-0.667598	-0.176333	-0.254459	-0.693349
-0.454196	-0.602604	2.0195	0.255148	-0.746382	0.0750816	-0.279858	-0.139772	-0.307223	0.573768	-0.187495	1.37479	-0.428754	0.539005	-1.16779	-0.177524	-0.459808	-0.767762	-1.0048	-0.128516	-0.188982	-0.72136	-0.53541	0.109688	-0.0172209	0.0182387
-0.628148	-0.241105	0.101533	-0.942496	-0.477212	1.48379	-0.553481	0.569147	-0.348308	-0.353341	0.293309	-0.335159	-0.566112	-0.681632	1.1939	0.118328	0.0995012	0.863167	0.361746	0.0740818	1.17246	-0.773065	1.10494	0.402344	0.225521	-0.193939
0.253536	-0.0437712	-0.147663	-0.351062	-0.330278	2.05257	-0.518581	1.44819	-0.318795	0.455644	1.08558	0.323215	-0.467442	-0.547933	1.58047	0.77084	0.593395	2.11842	-0.372423	0.233612	0.789966	-0.211091	-0.5821	-0.77149	0.54608	-0.349197
0.794313	-0.157449	-0.688469	-0.906962	-0.414922	-0.768557	-0.538686	-0.0532588	-0.335797	0.282095	0.164867	-0.64109	-0.524283	-0.624952	-0.168515	0.404696	0.0156898	1.28872	-0.380542	0.676208	1.02155	-0.553788	-0.650695	0.566182	0.361416	0.149081
-0.0174195	-0.650157	0.324187	-0.866207	0.971445	-0.0345683	-0.521717	-0.589176	-0.321447	0.428574	0.0102342	-1.00413	0.112366	-0.400414	-0.673322	0.400984	-0.412582	-0.790881	-0.0533969	-0.00165199	0.917032	-0.886988	-0.592799	-0.0144864	-0.120217	-0.661435
-0.170589	-0.593701	-0.602162	-0.818246	-0.739753	0.0956106	-0.501747	-0.130679	-0.30456	-0.712205	-0.747664	-0.011859	-0.419851	-0.308614	-0.725638	0.209495	-0.567408	-0.449798	-0.232962	-0.34566	-0.172097	-0.879904	1.81098	-0.709353	-0.347254	-0.300187
1.89452	-0.408552	-0.449142	-0.660956	0.63452	-0.434693	-0.436257	-0.224243	-0.24918	0.321255	3.38341	0.397412	-0.234695	-0.00754881	-0.284009	0.686306	0.404151	1.21029	1.28283	0.522458	0.516496	-0.439952	-0.30122	0.616418	-0.49606	-0.537029
-0.098668	-0.738664	-0.515292	-0.516506	-0.102879	-1.10361	-0.641479	-0.193602	-0.422721	-0.859746	-0.811932	-0.700823	0.185427	-0.47656	-0.0807638	0.694853	0.426283	0.74662	-0.437921	0.303624	1.00973	-0.615684	0.507585	-1.22513	0.229725	-0.449475
-0.86555	-0.304618	-0.363244	1.01459	-0.524503	-0.314864	-0.399493	-0.471532	-0.218092	0.532818	-0.619501	-0.0611855	-0.130758	-0.598075	-1.11691	-0.649908	-1.10957	-0.925677	-1.84967	-1.10973	-1.26907	-0.84363	-0.175788	0.88782	0.628197	-0.483511
0.369955	-0.687254	-0.679481	0.0394088	0.01196	-0.12011	-0.534839	-0.41402	-0.332543	-0.246059	-0.300082	-0.625062	-0.513407	-0.161781	-0.522963	1.23116	-0.467377	-0.272611	-0.0222208	-0.281541	-0.274811	-0.753226	0.0280733	-0.111359	-0.200568	-0.396531
0.659093	-0.760304	2.02844	-0.756527	0.205076	-0.564396	-0.645306	-0.54522	-0.354394	-0.638263	0.133116	1.03018	-0.347198	-0.190479	-0.786174	-0.288015	0.440715	-0.68934	-0.440736	1.01368	0.387056	-0.930831	-1.01447	-0.302115	0.548074	0.0210228
-0.260515	-0.808372	-0.245963	1.19342	1.02342	-0.39939	-0.425426	-0.716317	-0.304396	0.383584	-0.842837	0.306518	-0.849755	0.158896	-1.01918	-0.836009	-0.209174	-0.902679	-0.420559	0.160915	-0.112741	-0.933846	-1.04348	-0.427633	-0.579437	2.02761
0.112714	-0.696888	1.10408	0.935618	-0.00956036	-0.767125	-0.346558	-0.605086	-0.335425	0.285887	-0.553154	0.957964	0.0188996	0.8454	-0.906278	-0.831576	0.318836	-0.550132	-0.535348	0.680698	0.146108	-0.892852	-0.649197	0.571046	-0.221434	-0.406453
-0.544592	-0.391567	-0.435105	0.0732351	1.30331	0.561704	-0.430249	-0.501135	-0.2441	-0.506478	-0.658049	-0.813595	-0.21771	0.479295	-0.697732	-0.482115	-0.499915	-0.802464	0.359384	-0.206495	-0.936513	-0.854541	-0.280722	-0.445436	-0.936435	-0.528283
-0.518314	0.517926	0.316562	0.126117	0.0879578	0.633473	-0.108544	-0.191484	0.0279415	0.419184	-0.254832	1.15097	0.691813	1.97506	-0.676473	0.0561854	0.988378	-0.507683	-0.0642121	0.62682	-0.919647	-0.740419	0.816895	0.742045	1.45853	-0.0599692
-0.75879	-0.645267	-0.644779	-0.357817	-0.336198	-0.707609	-0.519987	-0.385429	-0.319984	-0.160591	-0.244237	0.311499	-0.471418	0.894395	-1.17508	-0.432815	0.800091	-0.692315	-0.731944	0.330849	-1.07399	-0.886375	-0.586897	-0.77668	-1.07381	-0.658917
-0.601804	0.320154	0.153109	-0.0418967	-0.0593022	0.405455	-0.1785	-0.258818	-0.0312147	0.217895	-0.342513	-0.289177	0.494034	-0.935108	-1.01022	-0.113588	-0.994217	-0.824427	-1.66658	-0.996792	-1.18443	-0.765235	0.578214	0.483823	0.293104	3.04915
-0.216315	0.738886	-0.726699	0.73386	0.252484	-0.25185	-0.555048	0.557084	-0.349633	-0.362356	1.37753	1.8409	0.912781	0.250328	2.35396	0.953242	0.817521	1.3267	-0.094984	0.955863	1.88645	2.26522	1.08356	1.03054	0.746578	-0.455368
1.74608	4.45775	0.0416812	-0.156435	-0.159692	3.53388	-0.22619	0.66502	-0.0715425	1.53013	0.229096	-0.38852	0.359205	2.50197	3.34409	0.993195	1.87322	2.84642	-0.454077	2.32565	2.27009	2.25574	7.29036	2.16722	0.147093	0.502085
0.907359	2.1838	-0.428155	-0.639383	1.96547	1.5676	-0.427274	0.0843689	-0.241584	-0.49792	0.483721	1.71449	-0.209301	1.1932	0.184677	0.506863	2.03552	1.00291	1.38701	0.886903	2.08191	0.00544476	2.82735	0.682728	-0.46856	-0.523953
0.33899	-0.817973	1.29934	0.0637762	2.22679	0.063669	-0.581076	-0.50303	-0.119887	-0.0838239	-0.660517	1.35291	-0.64413	0.353173	-0.917121	-0.608907	-0.349655	-0.94067	-0.396881	0.166843	-0.825505	-0.644014	-0.795327	-0.452705	-0.939449	-0.314452
0.407942	-0.956606	-0.435623	-0.647059	0.250803	-0.0904689	-0.630113	-0.59743	-0.41311	-0.794338	-0.157871	-1.022	-0.782767	0.86034	-0.505402	-0.563583	-0.708908	-0.7112	-0.634844	-0.156272	-0.439845	-0.712976	-0.962635	-0.446255	-0.631155	-0.528606
-0.336674	-0.509807	2.47967	0.49165	0.95115	-0.551433	-0.472072	-0.541392	-0.0614122	1.59907	-0.387271	-0.363565	-0.335954	0.22294	-0.65401	-0.200251	-0.0706836	-0.958929	0.653782	0.0392366	-0.111742	-0.412005	-0.423419	1.30384	-0.210973	-0.589167
-0.877455	-0.785815	0.362223	-0.596617	0.129096	0.174897	-0.569701	-0.326903	-0.226527	-0.907734	-0.832836	0.898603	0.294052	0.238366	-0.812311	-0.285252	-0.0274966	-0.930247	-0.928692	-0.0502634	0.0772248	-0.90401	-0.756517	-0.960187	-0.659333	-0.498032
1.19578	0.215472	0.0665939	1.10463	-0.137247	6.99152	-0.215528	1.19094	0.372469	0.111353	0.255824	0.705253	0.38935	-0.963478	-0.531434	-0.619581	-0.20803	1.27972	0.859773	0.824559	0.37752	-0.77837	0.45188	0.347146	0.179738	-0.215708
-0.782245	-0.955929	-0.901531	-1.12597	-0.5882	-0.739637	-0.529813	-0.308033	-0.412907	-1.08087	-0.532013	-0.187251	-0.78209	-1.05095	-0.841688	0.490827	-0.968677	-0.572792	-0.133889	-0.971785	-0.590845	-0.818869	-0.279028	-1.1823	0.90244	-0.52756
-0.673188	-0.543877	-0.560984	-0.775919	-0.702654	0.210498	-0.484124	-0.552991	-0.289658	1.46037	-0.109387	0.610326	-0.370025	-0.792601	-0.920432	-0.0598948	0.385926	1.73842	0.523988	-1.02736	0.67556	-0.699253	-0.464536	0.263042	0.109978	-0.248876
-0.904931	-0.818358	-0.787833	-1.0091	-0.907031	-0.907171	-0.581212	-0.503292	-0.245995	-0.940856	-0.847264	-0.818264	-0.644514	-0.559972	-0.558467	0.713728	-0.428136	0.149413	-0.768096	-0.518542	0.199257	-0.908094	0.726475	-1.00268	-0.0291911	-0.748045
-0.612608	-0.625463	-0.881868	-0.0636396	-0.763402	-0.684777	-0.621458	-0.580768	-0.405791	-1.05666	-0.489822	0.143899	-0.758298	-1.02516	-0.805124	0.390956	-0.772457	-0.03339	-0.775387	-0.557909	-0.398521	-0.845409	-0.933105	-0.750823	0.597504	-0.64872
-0.17051	2.63213	-0.602124	0.826038	0.221041	-0.648104	-0.501731	-0.569939	-0.304547	0.601094	-0.461618	-0.487128	0.225374	0.39084	-0.725599	-1.08263	0.742913	-0.972517	-0.800008	0.704054	-0.521614	-0.879898	-0.52461	0.975408	-1.04586	1.36087
-0.839872	-0.24379	0.0982049	-0.0983335	1.00256	-0.244734	-0.377977	-0.620207	-0.348709	-0.862429	-0.592533	0.0284547	-0.0699279	0.260365	-0.426885	-0.882409	0.279494	-0.835193	-0.519703	1.05975	-0.586836	-0.898425	-0.702796	0.397085	-0.317628	0.316341
0.655481	1.78603	0.114642	-0.0814374	1.03218	0.351793	-0.194963	-0.274665	-0.0451367	1.70983	-0.363148	0.790927	0.447488	-0.947722	1.56443	-1.01908	-0.444334	-0.58687	0.092613	-0.7318	-1.19074	-0.581298	0.522043	0.423053	-0.576253	-0.185772
-0.347422	-0.698424	1.99097	0.929097	0.38938	-0.768895	-0.538789	-0.605609	-0.335884	0.2812	-0.314938	-0.243347	-0.524576	0.399807	-0.445945	-0.524078	1.01271	-0.376476	0.251947	1.45665	0.214949	-0.893045	-0.651049	-0.846084	0.067852	0.426732
-0.218487	-0.00532226	-0.115886	0.205546	1.53525	0.0302034	-0.620858	-0.159651	-0.405283	1.45591	-0.623525	1.06153	-0.448217	0.397412	-0.960487	-0.304746	0.141322	-0.927147	-1.12939	0.505248	0.15009	-0.922158	-0.931056	0.0588651	-0.0593757	1.41725
0.439681	-0.5678	-0.580756	1.48394	1.27806	-0.618295	-0.492586	-0.561136	-0.296813	1.36298	-0.438693	1.03424	0.277084	0.279057	-1.04727	-1.25984	0.700174	-0.859584	-0.943609	0.90481	-0.577492	-0.876654	-0.493407	1.07668	0.0581621	-0.619028
-0.692898	0.104367	-0.580278	-0.225214	-0.219976	0.156667	-0.492381	-0.560939	-0.29664	-0.00172739	-0.438181	0.0466726	-0.393371	1.0085	-0.817711	-0.490995	-0.538075	-0.968234	-0.548979	0.66388	-0.576787	-0.876582	-0.49271	-0.674781	-0.30424	-0.272918
-0.693025	-0.567373	-0.0254806	2.05616	0.279748	0.15632	-0.492435	-0.560991	-0.296685	-0.685409	-0.438314	1.53055	-0.393522	0.0981318	-0.70316	-1.25972	-0.0423714	-0.641822	-0.942858	0.663443	-0.667933	-0.876601	-0.492892	-0.674978	-1.03163	-0.618808
-0.925231	-0.445992	1.15801	-0.019237	-0.924934	-0.477859	-0.589717	-0.654629	-0.37895	-0.158414	-0.857924	-0.56161	-0.668559	0.68359	-1.14105	-1.11156	-0.33059	-1.01283	-1.1941	1.08618	-0.751194	-0.911111	-0.824809	-1.03407	-0.965905	-0.148071
-0.939722	-0.73315	-0.508456	-1.1515	-0.090561	-0.225939	-0.461642	-0.531352	-0.346271	0.432493	-0.809488	-0.133816	-0.559304	-0.466847	-0.844699	-1.01777	-0.301766	-0.995124	-0.641611	-0.73015	-0.710593	-0.929127	-0.692959	-0.891425	-1.1214	0.0769515
-0.813004	-0.180144	-0.26037	-0.466915	-0.43182	-0.171354	-0.355464	-0.429152	-0.18086	-0.291296	-0.564316	-0.657812	-0.00627946	-1.07069	-1.09565	-0.240126	-1.08659	-0.905504	-1.81319	-1.08723	-1.25221	-0.828012	-0.0255664	-0.169391	0.32455	5.57697
2.25184	0.424943	-0.447805	0.0471251	0.0187231	0.52627	-0.435684	0.626536	-0.248696	-0.522118	0.441558	0.400988	-0.233078	-0.00491847	1.70664	0.690472	1.32897	1.61918	2.26458	1.12749	0.520221	1.85749	1.70862	-0.465501	-0.494308	-0.536196
1.60292	1.02172	-0.668261	-0.406092	0.883872	0.562751	-0.530037	0.172448	-0.328483	-0.218426	1.72235	0.644164	-0.499831	0.633436	1.32911	0.00352889	1.22212	1.30412	1.8512	0.968932	0.901179	0.953775	2.78895	2.13769	0.746864	-0.382551
0.77634	1.77591	-0.637011	0.170375	-0.3222	0.693536	-0.516662	0.647381	-0.317173	-0.141457	0.837509	-0.105066	-0.462018	0.603249	0.885696	1.13607	0.387777	0.681747	0.526926	0.792323	2.44346	1.08188	1.60743	-0.764407	1.21667	-0.654077
1.06416	-0.627105	-0.62977	-0.846624	0.14632	-0.68667	-0.513563	-0.164798	-0.314552	-0.123623	0.593504	-0.536423	0.770196	-1.02605	1.02157	0.823609	0.0732236	1.59949	0.565439	-0.72571	0.593246	2.10939	6.07912	0.844383	-0.732746	-0.649566
2.69678	0.769638	-0.582019	-0.228793	0.773874	4.01115	-0.493126	0.350088	-0.0970192	-0.687399	2.52806	-0.451279	-0.395477	-0.631856	2.15319	-0.110873	1.56091	1.8523	-0.161538	2.35214	1.41598	-0.288804	-0.495252	-0.677531	-0.307662	-0.275087
0.488015	1.71873	-0.646462	-0.361276	0.101204	0.653983	-0.520707	-0.185427	-0.320593	-0.164735	0.802019	-0.130344	-0.473454	-0.716383	1.14771	-0.0977994	1.55742	1.70284	0.303319	1.07383	0.848112	-0.589743	-0.589354	-0.00703308	-0.754619	-0.659966
1.29025	-0.689636	0.680178	0.033339	0.415553	0.50756	-0.535681	-0.602617	-0.333256	0.308031	0.670642	1.39468	-0.515789	2.21438	0.130222	1.691	-0.166711	-0.365083	-0.192228	0.607642	0.836328	0.968624	-0.640444	1.31649	0.0916433	-0.398984
0.541104	0.183296	2.39065	1.04996	1.95658	0.247667	-0.226909	-0.305414	-0.0721506	0.0786048	-0.403188	-0.390018	0.357172	-0.201385	-0.547917	-0.23107	0.293335	-0.385678	0.793769	1.80634	0.145631	-0.782408	0.413049	0.305135	0.144892	-0.232276
-0.864582	-0.302325	1.1866	-0.570713	1.56911	-0.312221	-0.398682	-0.15191	-0.217406	0.537485	-0.2033	-0.747839	-0.128465	0.418981	-0.476862	1.22784	0.446987	-0.925305	0.620904	-0.262859	-0.507547	-0.725834	-0.173021	-0.328918	0.633163	0.482095
0.943525	0.501052	0.302616	0.111783	1.37089	0.614019	-0.114513	-0.197229	0.54331	0.40201	1.2804	2.40809	0.674939	-0.414561	0.506157	0.0417006	1.93026	1.74252	2.46531	0.608519	0.725715	-0.742536	0.796531	0.720014	0.489011	-0.0686578
0.425849	-0.66834	0.750581	0.0876143	0.47898	-0.0764959	-0.528148	-0.595366	-0.326886	-0.788171	-0.52784	0.663836	-0.494492	-0.275377	-0.594538	1.32317	-0.228786	-0.522373	1.05288	0.577662	0.536462	-0.88927	-0.614743	-0.0619678	1.3849	0.210439
-0.764123	-0.0643551	-0.164675	-0.368549	0.528888	-0.0378575	-0.314508	-0.38973	-0.146226	-0.173449	-0.512982	0.292881	1.28401	0.870428	-0.273684	-0.107598	-0.631529	-0.125419	-0.402583	-0.429368	0.0363376	-0.813483	0.114172	1.51522	1.14859	-0.359796
0.00474869	0.259081	2.57856	-0.0937793	1.01055	0.335043	-0.200102	-0.279611	-0.0494822	1.68026	-0.369589	0.769518	0.43296	3.51374	-1.02065	0.691207	2.03663	-0.106087	0.510278	1.97075	-0.381007	-0.772898	0.50451	0.404085	-0.584119	-0.193253
-0.694908	-0.569603	-0.0291667	0.339254	-0.72181	0.151177	-0.493223	-0.56175	-0.297352	-0.00657385	-0.73698	-0.451684	0.273478	-0.813517	-0.133695	1.42049	-0.540713	0.224338	0.0337655	-0.310809	-0.217051	-0.87688	-0.495583	0.195864	1.50372	0.0692171
0.344978	0.0284329	0.959348	1.86341	-0.276516	1.53017	-0.281687	-0.358139	-0.118472	1.21076	-0.471845	-0.504126	1.46959	-0.327294	-0.410856	0.361216	0.823695	1.18197	-1.00935	0.783149	1.35121	-0.80184	0.226153	1.75752	-0.709012	0.340508
-0.593206	-0.712368	-0.265148	-0.919057	0.347849	-0.178018	-0.543722	-0.251885	-0.340055	-0.832982	-0.566879	0.113729	-0.538521	-0.501573	-0.467375	0.355808	-0.212878	-0.223925	-0.272165	-0.422107	0.0307513	-0.894794	0.602793	-0.864291	0.60022	-0.693469
-1.09361	-0.844849	-0.809728	-1.0316	-0.926756	-0.937714	-0.590583	-0.655462	-0.379682	-0.967818	-0.859009	-1.14759	-0.277031	-0.823764	-1.20916	-1.22639	-1.20931	-1.01323	-1.89253	-1.20739	-1.34226	-0.861984	-0.827762	-0.00850918	-0.541907	-0.558828
-0.601632	-0.459126	3.37537	-0.0415512	-0.639549	-0.493001	-0.454145	-0.524136	-0.264307	0.218309	-0.688001	-0.863374	-0.285271	0.966732	-1.14329	-0.113238	0.30144	-0.824361	-0.0670771	0.412749	-0.12811	-0.863018	-0.362254	-0.533644	-0.55083	-0.56307
-0.0083193	1.72602	1.31501	-0.106928	0.987496	2.02632	-0.205577	0.21983	0.389298	1.64875	-0.376451	0.746708	1.89995	0.651148	-0.770159	1.09324	1.72864	-0.596595	1.78631	1.66919	0.813474	-0.77484	0.48583	0.383876	1.01291	0.562099
0.388905	-0.587847	0.478679	0.292759	-0.735394	1.61015	-0.499676	-0.34633	-0.302809	-0.0437097	-0.167867	1.44004	-0.413996	0.40658	-0.942957	-0.893039	0.160204	-0.760588	-1.55114	1.07494	-0.425558	-0.87917	0.268012	2.69803	0.0147426	0.0410352
1.38058	0.5483	1.08016	1.67013	0.775911	0.668493	-0.413867	-0.485367	-0.230247	1.35954	0.154786	3.17093	0.722189	0.0953754	-1.12385	0.0822598	1.02763	-0.932262	-1.33787	1.62895	0.420165	-0.84873	-0.224831	5.4484	1.02403	2.71632
-0.61666	-0.730887	1.80316	0.359705	1.42728	-0.806323	-0.550272	-0.616662	-0.345595	1.21599	-0.5833	2.30467	-0.557041	0.156578	-0.669302	0.437557	0.218401	-0.747817	-0.63498	0.190498	0.187004	-0.897118	-0.690228	0.437875	1.08009	0.60469
-0.00572735	1.13796	-0.153161	0.65286	1.87693	-0.70686	-0.30958	-0.58729	0.035672	-0.15927	-0.506806	2.06469	0.123445	1.05789	-0.769111	-0.261677	0.582955	-0.5956	-0.38217	0.440023	0.294816	-0.886293	0.130986	-2.14326e-05	0.213527	1.17718
1.64125	1.51014	0.000634343	0.969034	1.85018	0.19275	-0.243757	-0.321631	-0.0863981	1.42904	0.185058	3.62591	0.309538	1.24988	-0.572318	-0.665254	0.494338	-0.63158	0.293275	0.212202	0.0940075	-0.788384	0.355564	0.242943	0.0933071	2.57416
-0.518096	-0.65306	0.316989	0.624171	0.960636	-0.0412631	-0.522744	-0.390736	-0.322316	-0.176455	-0.514292	-0.143072	-0.479212	-0.0876452	-0.976364	-0.613804	0.880898	-0.792293	-1.60848	0.627381	-0.522739	-0.813853	-0.596303	-0.786856	-0.44368	0.543524
-0.153743	-0.365363	1.75218	-0.995276	-0.244551	-0.384899	-0.575457	-0.343524	-0.236262	-0.924296	-0.452813	-0.794287	-0.191505	0.772822	-0.828983	-0.202192	-0.314459	-0.935521	-0.715648	0.852992	-0.803984	-0.906052	-0.776155	-0.981433	-0.922246	-0.289913
-0.660892	-0.765813	0.037428	0.241021	-0.163524	-0.301257	-0.562627	-0.628553	-0.356041	0.556843	-0.614268	-0.740832	-0.591968	1.46252	-1.11489	-1.04581	-0.146763	-1.00042	-1.56899	0.517007	-1.07524	-0.842149	-0.732379	-0.934072	-0.626842	-0.720989
-0.77455	-0.0890535	-0.185087	0.587225	-0.363995	-0.0663331	-0.323244	-0.398139	-0.153614	-0.198586	-0.523932	-0.590694	0.0848136	-0.422814	-1.0801	-1.12285	-1.06977	-0.890743	-1.7865	-1.07077	-1.23987	-0.816582	0.0843652	-0.0504588	-0.772629	-0.372513
-0.689351	0.112769	-0.0182869	-0.218076	-0.213719	0.166355	-0.251856	-0.329426	-0.093246	0.00682444	-0.434455	-0.441984	0.286643	-0.991312	-1.04564	0.0951326	-1.03251	-0.858035	-1.72736	-1.03428	-1.21253	-0.791257	0.327934	0.213052	0.800372	4.60308
1.11702	0.0124287	-0.61827	1.82262	0.643233	1.49326	-0.508641	1.76643	0.0638718	0.541442	3.68152	4.55482	-0.439341	-0.509856	1.60799	0.338318	2.06769	1.4576	1.17661	2.22736	1.31652	-0.254333	0.206838	0.0820417	1.3149	-0.642401
1.38069	-0.456916	-0.489113	1.29069	-0.637903	2.21396	-0.453364	0.275242	-0.263646	-0.572988	1.39287	-0.861746	0.49886	-0.0861917	1.66092	0.338022	1.8939	2.59759	0.855276	1.68966	1.04067	1.1976	-0.359587	-0.530759	1.56848	-0.561932
-0.662126	-0.707785	-0.84274	-0.915163	0.361499	-0.779688	-0.667323	-0.247203	-0.39163	-1.00847	-0.48434	-1.17702	-0.887967	-0.686006	0.658029	-0.43885	-0.0728451	0.730131	-0.722894	-0.19066	0.211029	-0.538845	0.833008	-0.627195	-0.43673	-0.417674
-0.824969	-0.72365	1.41926	0.821944	-0.0693396	-0.797979	-0.547713	-0.263408	-0.34343	0.728495	-0.576883	-0.29911	-0.549804	0.178153	-1.10049	-0.714797	-0.330905	-0.910098	-0.764737	0.211431	-0.697723	-0.766926	-0.681494	1.81147	-0.837301	-0.434012
0.937414	-0.660466	4.1225	-0.383641	0.0718006	-0.0583386	-0.525363	-0.198872	-0.15154	-0.780157	0.248359	1.11899	-0.486617	-0.1037	-0.585125	-0.624399	-0.000687645	-0.608442	-0.767576	0.0805355	0.0930286	-0.743141	-0.60524	-0.796524	0.483785	0.226658
1.22028	0.523739	3.72031	0.63017	1.40467	-0.714559	-0.314304	-0.389534	-0.146054	1.02306	0.268688	0.726633	0.11009	-0.0838174	-0.774811	-0.275051	0.345051	-0.601011	-0.573907	0.633125	-0.520108	-0.81341	-0.594172	-0.78455	0.195449	0.245547
-0.607789	-1.01813	-0.223384	-0.803853	-0.398499	-1.13749	-0.573815	-0.714457	-0.431512	-0.91957	-0.544476	0.0255901	-0.844291	-0.460489	-1.08801	-0.946669	-0.589386	-0.826725	-0.441998	0.237355	-0.558519	-0.877778	-1.03688	-0.97537	-0.79772	-0.623642
-0.158336	-0.195025	-0.703997	-0.922923	-0.442901	2.21832	-0.545331	0.276528	-0.341416	-0.837613	-0.339536	0.484865	-0.543072	-0.79185	0.684169	0.638855	-0.125762	1.37566	-0.288167	0.513936	0.725448	-0.764392	-0.67337	-0.188821	0.582972	-0.695812
-0.879712	0.112158	-0.763147	-0.218595	-0.549482	-0.872733	-0.570647	-0.176314	-0.362824	-0.910455	-0.834021	-0.774247	-0.614644	-0.991477	-0.661256	0.22329	-0.201187	0.601437	-0.803777	-0.301732	-0.114487	-0.904346	-0.759743	-0.963677	-0.907518	-0.732664
-0.72357	-0.603551	0.439743	-0.826613	-0.274076	0.072899	-0.505231	-0.357024	-0.307507	-0.72223	-0.470392	-0.501711	-0.4297	0.191858	-0.625571	-0.361195	-0.461031	-0.974121	0.482817	-0.130227	-0.362899	-0.88114	-0.536553	-0.722213	0.668695	0.0167765
-0.0149266	-0.0591401	-0.647845	-0.865203	0.0974661	0.648195	-0.521299	-0.387955	-0.321094	-0.768463	0.796827	0.735176	0.114728	-0.0787898	-0.168511	0.573478	-0.62864	0.54792	1.8521	-0.638851	-0.0372109	-0.516781	-0.591374	-0.0114023	0.8405	-0.35711
-0.456384	-0.287092	-0.742042	-0.153513	-0.511453	-0.843292	-0.561614	-0.465565	-0.355185	-0.884465	-0.400762	-0.736615	-0.113231	0.189953	-0.220084	0.318282	-0.139894	0.619503	0.107749	0.52787	0.0226287	-0.901142	-0.154636	-0.309028	-0.364523	0.01557
-0.735587	0.00324245	-0.108807	-0.311123	-0.295272	0.0400779	-0.290597	-0.366716	-0.126007	-0.10465	-0.483013	-0.522687	1.41921	-0.347775	-1.06434	-0.741036	-1.05273	-0.875785	-1.75945	-1.05408	-1.22736	-0.649149	0.195752	0.0700476	-0.0501004	-0.324989
0.248229	-0.524301	1.22675	-0.759288	-0.156058	0.255637	-0.477199	-0.30306	-0.283802	-0.641572	-0.716896	0.141549	0.364085	-0.00212485	-0.788394	1.41048	-0.622449	-0.266525	-0.448357	-0.374459	-0.330862	-0.871196	-0.440911	-0.618741	0.152378	-0.59663
-0.253676	0.350269	-0.478663	-0.0163125	-0.0368784	0.440176	-0.448891	-0.519079	-0.259864	-0.560119	-0.329162	0.318455	-0.270416	0.580357	0.487347	0.366967	0.771697	0.854356	-0.0278998	0.301341	-0.103962	-0.761456	0.614559	1.56054	-0.964973	-0.555421
0.161333	-0.677693	-0.671579	-0.412912	-0.802293	-0.744995	-0.531457	-0.598551	-0.329684	-0.226597	0.458937	2.28317	-0.503845	-0.44519	0.160812	0.63543	-0.142456	1.28721	0.178636	-0.365693	0.884865	-0.679218	-0.626031	2.11148	1.94699	-0.675614
0.638065	-0.33961	1.83732	-0.602387	0.118982	2.75495	-0.41187	-0.483445	0.0404042	0.46159	-0.23636	0.549808	0.73348	1.07933	-0.969337	0.349252	-0.119911	-0.785624	-0.0153724	1.64732	0.188001	-0.848021	-0.218017	0.796446	-0.908301	-0.0385149
-0.501068	0.109382	-0.0210862	-0.220954	1.79147	-0.355675	-0.412014	-0.636588	-0.363101	1.83293	-0.435957	3.19796	-0.166157	-0.139688	-0.66252	-0.937478	0.543344	-0.858584	-0.674795	0.183697	-0.421527	-0.904462	-0.76086	-0.378128	0.551529	1.58089
-0.730786	0.0146151	0.936508	0.763365	3.44637	0.0531898	0.156786	-0.362844	-0.122605	-0.0930747	0.633424	2.25638	0.188486	1.35993	-1.0624	-0.734528	0.800734	-0.670814	-1.0215	0.987255	-0.0371829	-0.803573	0.209477	0.0848964	-0.0377842	0.326278
-0.958901	-0.52575	0.632641	0.451018	-0.158216	-0.569815	-0.477712	-0.54682	-0.284235	0.082691	-0.401408	0.138346	-0.351898	0.574868	-0.911146	-0.43166	-0.755439	-0.730398	-0.451754	-0.118487	-0.526222	-0.871378	-0.44266	-0.620633	-1.00909	-0.230209
-0.262317	-0.0572358	-0.158791	3.65265	0.53949	-0.0296494	-0.311989	-0.387306	-0.144097	2.23896	0.0140172	2.04462	0.116632	-1.03738	-0.0658404	-0.775647	-1.06389	-0.885586	-0.0458953	-1.06501	-1.23556	-0.812589	0.122764	-0.00891588	-0.115596	2.68594
1.46812	0.915276	-0.245183	-0.451305	3.59166	-0.150168	-0.348964	0.677193	-0.175364	0.823597	3.74133	0.942927	0.0120968	-0.190043	2.21796	1.32184	1.70077	2.76289	-0.860938	0.278998	1.96031	0.255463	2.59626	-0.145399	0.937601	-0.409955
1.19206	0.420709	-0.449555	0.748436	-0.602264	0.521388	-0.142932	0.622932	-0.0011374	1.16475	0.437804	-0.215085	3.08395	0.666261	1.27398	0.922449	1.01593	1.88126	1.28078	0.371376	1.41463	1.53796	3.70374	3.86525	-0.0472997	-0.537286
0.23716	0.281044	-0.716621	1.64643	-0.088423	2.11265	0.166067	1.10776	-0.194449	-0.337534	3.45844	-0.317994	-0.0517118	0.152685	1.14585	-0.72702	2.45943	0.89337	-0.0449562	1.65206	1.00653	-0.388723	-0.691804	1.7557	0.250749	-0.181944
-1.0003	-0.00881219	-0.627047	-0.843826	0.153677	-0.682873	-0.512398	-0.580206	-0.313567	-0.116919	-0.488358	-0.98472	-0.449962	-0.690918	-0.331279	-0.0440258	-0.0330267	0.617247	-0.501423	0.166674	0.104059	-0.883683	0.181204	0.0543085	0.935881	-0.64787
0.24678	-0.728938	1.81444	-0.0668248	0.678147	0.371624	-0.549583	-0.268809	-0.0399917	-0.330908	0.0965756	-0.310798	-0.555091	-0.804879	-0.666971	0.444809	-0.0582538	-0.498666	-0.330433	0.288309	0.0549305	-0.896874	-0.687875	-0.220207	-0.290851	-0.702001
-0.279035	-0.851553	-0.495212	-0.708311	0.510003	1.28697	-0.592954	-0.657744	-0.381687	0.996073	-0.00353965	-0.296495	-0.677711	0.216664	-0.813535	0.431942	-0.567053	-0.575003	0.0327745	-0.0185009	-0.0840503	-0.912259	-0.368492	-0.540393	-0.346734	0.0324866
-0.294976	-0.476882	-0.505615	-0.719004	-0.0854418	0.36498	-0.460426	-0.0113598	-0.269618	-0.593309	-0.358077	0.807783	-0.303027	-0.118658	-0.625898	0.510337	0.124703	0.52813	0.332653	-0.0389798	0.255908	-0.865246	-0.383683	0.437987	-0.570059	-0.572213
0.261688	-0.517925	-0.539535	-0.141455	-0.68333	0.270341	-0.219953	-0.298718	-0.281895	0.832322	-0.394469	-0.375528	-0.344072	-0.380764	0.323845	1.43602	0.048925	0.208011	0.200351	0.285197	0.166944	-0.77994	0.436782	-0.610416	-0.224159	0.149047
-0.252024	-0.761305	0.443252	-0.554973	0.202097	-0.841393	-0.561032	-0.627018	-0.354693	-0.396792	-0.82197	0.321339	-0.587459	-0.839966	-1.11335	-0.4954	-0.9294	-0.380615	-0.584185	-0.156442	-0.554666	-0.900935	-0.726937	-0.928185	-0.102393	-0.226914
-0.912745	-0.827613	1.24357	-0.667635	-0.30157	-0.443758	-0.584486	-0.509595	-0.374527	0.30525	-0.669065	0.0770482	-0.65377	0.202545	-0.504055	0.0777513	-0.522853	-0.677242	-0.677431	0.2824	-0.00296948	-0.909255	-0.806961	0.0590036	-0.0592609	-0.329344
0.505406	0.155108	-0.55931	0.409982	0.336758	-0.588378	-0.483407	-0.552302	-0.289052	0.0499158	-0.724677	-0.410788	-0.367999	1.09788	-1.15742	-0.853556	-0.63865	-0.851174	0.327464	-0.396668	-0.545854	-0.698491	-0.462092	-0.641656	0.114365	-0.605667
-1.05437	-0.751892	-0.330478	0.288329	-0.494983	-0.83054	-0.557702	-0.623813	-0.351877	-0.377632	-0.817797	-0.361538	-0.578046	0.489843	-1.02699	-0.197889	-0.742649	-0.366886	-0.268462	-0.574433	-0.867912	-0.838656	-0.715577	-0.915895	-1.13154	-0.463097
-0.493229	0.57735	-0.384826	-0.209122	1.14643	-0.868448	-0.569332	-0.635007	-0.225903	-0.44456	-0.631078	-0.0996669	-0.156872	0.611193	-0.811242	-1.06208	-0.108436	-0.856327	-0.127611	0.609195	-0.472974	-0.90388	-0.755258	0.226813	-0.411783	0.438215
2.32096	1.0746	0.776633	-0.0560774	0.502452	-0.502858	-0.184404	-0.527047	0.425106	0.200906	-0.691791	-0.869674	0.477341	-0.52166	0.567072	0.534047	1.13833	-0.577194	-0.767561	0.1154	0.171396	-0.864091	2.41935	-0.544807	-0.977646	3.00617
-0.140549	0.0869888	-0.0395937	0.886333	-0.232915	0.136632	-0.260975	-0.338203	-0.100957	2.67932	-0.445885	0.515911	0.260862	1.51685	-1.05004	-0.69311	-0.0581355	-0.862213	-0.95787	-0.0802622	-1.21602	-0.794492	0.296821	0.179391	-0.677305	-0.281866
-0.458461	0.0268676	-0.612303	0.784183	1.13594	-0.662305	-0.506088	-0.358672	-0.308231	-0.0806044	-0.753104	-0.0389832	-0.432122	-0.671579	1.74934	-0.546434	-1.04837	-0.974513	-0.825274	-1.04981	-1.3099	-0.802036	-0.539475	-0.725375	-0.0245151	5.87852
2.32312	1.84759	0.140082	-0.710788	1.07802	0.387281	-0.184076	2.62555	-0.0359298	1.77249	4.43967	1.40483	1.2499	-1.14849	2.80807	0.756031	1.70963	2.04903	-0.314515	3.04543	2.0539	1.36282	5.2152	1.47068	1.94727	1.02201
6.34133	2.61964	-0.0723642	1.91159	0.695219	4.53944	-0.275	0.0861867	0.271886	-0.0597707	5.80879	1.40515	0.221209	0.733757	2.23752	0.756284	0.380184	3.09155	0.891775	3.83643	2.26338	1.45991	1.80115	3.48615	-0.002347	-0.302283
1.97387	1.05928	-0.502225	-0.0647524	-0.0793348	1.25762	-0.458976	-0.00717114	0.189868	-0.589135	-0.694055	-0.309001	-0.298926	1.13363	1.60132	0.082511	1.1223	1.28162	0.570355	1.90639	0.78368	0.384836	1.47022	1.44887	1.50835	-0.175659
0.174156	-0.814176	0.268465	-0.644805	0.360806	0.566377	-0.579733	-0.500445	-0.370507	-0.0722313	-0.0923739	0.126552	-0.640333	-0.66712	-0.841369	-0.35829	-0.733246	-0.939439	-0.879055	-0.510983	-0.820361	-0.321459	-0.278276	-0.442791	-0.705405	-0.745892
0.585896	0.218664	0.0692314	-0.128116	-0.134871	3.64918	-0.214399	-0.293372	-0.0615717	0.114601	0.904814	-0.363958	1.85006	0.222362	0.465712	-0.200709	2.21617	1.52108	-1.69632	0.829175	0.381411	-0.77797	0.455732	0.351313	-0.606005	-0.214064
0.390626	-0.883369	1.21477	0.143511	-0.426118	-0.572324	-0.604208	-0.547561	-0.391204	-0.645262	-0.560921	0.133535	-0.354074	1.43593	-0.66948	-0.129653	-0.166418	-0.789059	0.584753	0.13499	1.30093	-0.559448	-0.87425	0.304693	-0.0479409	-0.78152
0.0135623	-0.80786	1.00168	-1.00018	-0.257445	-0.398209	-0.577499	-0.642868	-0.368618	-0.491558	-0.65155	0.784901	-0.20305	-0.656849	-1.05566	-0.58865	-0.327248	-0.727874	0.0234774	0.20158	-0.578274	-0.744551	-0.783122	-0.98897	0.471623	0.366884
2.28689	0.441546	0.253436	1.48875	1.28227	0.545412	-0.135561	-0.217488	0.0050953	2.05168	-0.288695	1.03841	0.615431	0.919371	-0.989495	-0.490202	0.889664	-0.260123	0.831101	2.36656	-0.0297683	-0.750003	0.724716	0.64232	0.424568	-0.0992986
-0.123715	-0.700516	0.199327	-0.908988	-0.418475	-0.15069	-0.53953	0.310034	-0.33651	1.37054	-0.55637	0.545294	-0.526669	-0.628185	0.745787	0.704562	0.208735	1.10381	0.400494	-0.110895	0.500411	-0.623129	2.59462	-0.14599	0.645143	0.144167
-0.678036	0.139572	1.14305	-0.195306	0.832574	0.197257	-0.242375	0.148992	-0.0852289	0.034104	-0.422572	0.593402	0.313447	-0.984048	0.135801	1.30905	-0.773067	1.15671	-0.103782	-0.281909	-0.0884901	-0.787894	2.02378	2.04774	-0.648832	-0.25479
3.12569	2.22412	0.295674	0.104647	5.22609	0.604335	-0.117484	0.389416	0.020382	3.91795	2.80449	3.66532	2.39806	1.45787	1.68021	2.01627	1.2754	2.5707	0.920961	0.912411	2.59201	-0.309066	0.786394	0.709047	4.23015	-0.0729828
-0.405845	-0.227232	0.118732	-0.936603	-0.0902742	-0.808784	-0.193213	-0.445184	-0.346233	0.17556	-0.360954	3.03431	-0.559176	-0.398083	-0.84459	-0.43875	-0.0680566	-0.913135	-1.23411	-0.45571	-0.162251	-0.770454	-0.692804	-0.230872	-0.299697	0.598096
0.307999	0.618256	0.399482	-0.577468	1.54542	-0.321389	0.255384	-0.473459	-0.219785	0.521298	-0.210351	1.29882	-0.136418	-1.10596	-0.325096	-0.123381	0.260869	-0.926594	-0.490813	-0.10363	-0.137714	-0.844341	-0.182618	-0.339301	0.113153	5.25099
-0.20431	0.428229	-0.446447	-0.304134	0.0211703	-0.911429	-0.582519	-0.222022	-0.372863	-0.944615	-0.848901	-0.209543	-0.648208	-0.679926	-0.63594	1.05246	0.487721	0.881572	-1.39065	-0.148522	1.03214	-0.908557	-0.800249	0.0807888	1.08715	-0.53535
-0.287498	-0.31741	-0.754571	-0.974908	-0.534028	-0.860769	-0.566976	-0.475887	-0.35972	-0.899893	-0.625172	-0.0800365	-0.604266	-0.483621	0.611624	0.130066	-0.0912196	0.490796	-0.0983341	0.137192	0.289511	-0.729619	-0.747219	-0.348613	0.600491	-0.490098
0.486229	-0.647907	-0.646961	-0.362303	0.539838	-0.710653	-0.520921	-0.387227	-0.320774	0.435444	-0.771696	0.739114	-0.474058	-0.236614	-0.671016	0.577148	0.354433	1.22119	-0.218647	0.85779	0.285458	-0.886706	-0.590084	-0.780127	0.524587	-0.35601
0.39878	0.070915	-0.0528782	0.859022	-0.244884	0.1181	-0.26666	-0.343676	-0.105765	-0.035774	0.127647	1.45727	0.244787	1.12705	0.96005	3.04537	-0.314789	0.408693	-0.588191	-0.331555	1.08843	-0.467823	0.277422	0.158404	0.732382	-0.290143
-0.617097	6.37488	0.123169	1.22094	2.93725	-0.221517	-0.550395	-0.271153	-0.345698	-0.335579	0.541552	4.17213	-0.557386	0.568228	-0.14967	-0.580405	0.685954	-0.994813	-1.52846	0.8318	1.07985	-0.769781	-0.690644	1.09925	-0.0209749	3.21724
1.33524	-0.121087	2.55973	0.532799	1.69278	-0.747595	-0.532255	-0.599319	-0.330358	0.337608	-0.290366	1.03285	-0.506101	-0.448858	-0.0358283	-0.49236	-0.353404	-0.533661	-0.321935	0.337831	0.27001	-0.890727	-0.628754	-0.821963	-0.184745	0.762064
-0.396452	-0.557009	2.80909	-0.787074	0.810566	0.96629	-0.488768	-0.557462	-0.293585	0.0190628	-0.731397	1.074	-0.383157	-0.433725	-1.16001	0.303988	-0.274998	-0.193137	-0.525035	0.446917	0.0822272	-0.8753	-0.480384	-0.661446	0.0815358	-0.2624
-0.185228	0.0340697	0.618001	-0.645385	0.043608	-0.413562	-0.579854	-0.645135	-0.243698	-0.505111	-0.657454	-0.499973	-0.640674	0.367218	-1.13153	-0.723394	-0.577012	-0.870789	-1.50174	0.332113	-0.131059	-0.907612	-0.791157	-0.997663	-0.70596	-0.746068
-0.316736	-0.494064	0.711204	-0.100914	-0.665564	0.325361	-0.466504	-0.536032	-0.274758	-0.610797	-0.373312	0.757142	-0.32021	-0.348432	-1.02209	-0.386326	-0.182026	-0.594301	-0.377469	-0.470827	-0.487589	-0.867402	-0.404419	-0.579262	-0.588667	-0.58106
-0.623224	-0.635522	-0.886025	-1.11003	0.352121	-1.04415	-0.623237	-0.584193	-0.31707	-0.447763	-0.766205	-0.993349	-0.763327	-0.458366	-0.503802	-0.761338	-0.8922	-0.979302	-1.59306	-0.842376	-1.1913	-0.923002	-0.939175	-1.1578	-1.06853	1.05464
-0.744985	-0.0190193	-0.127206	0.188091	0.596401	-0.688757	-0.514203	-0.374295	-0.315093	0.493431	-0.22249	0.809082	-0.455066	0.625857	-0.547413	-0.579259	-0.493813	-0.780554	-1.22979	0.264933	-0.734632	-0.884323	-0.567164	0.0409815	-0.404458	0.919733
2.21759	0.95789	-0.227573	0.033339	2.86903	0.50756	0.0470794	0.145284	-0.16899	0.308031	3.34884	1.39468	0.0334049	-0.46461	0.974214	1.06243	2.67233	1.94887	-0.514095	2.891	2.54749	1.10644	0.0223248	1.31649	1.87586	0.166576
1.19081	0.938201	-0.535581	-0.133326	0.941222	0.281372	-0.473252	-0.295461	-0.280464	0.108359	2.82698	0.700916	-0.339288	0.609042	0.70621	0.41696	1.79951	0.922144	0.853737	1.6074	0.767168	0.313936	0.448329	1.29078	0.962428	-0.217223
1.94418	-0.654967	1.75985	0.121696	1.82299	0.627472	-0.110385	-0.392035	-0.322886	0.413886	-0.515983	0.713102	-0.481119	0.699361	-0.877644	0.88703	0.227084	-0.887837	0.956246	-0.117631	0.265371	-0.667812	-0.598604	-0.0270479	0.185506	0.237982
2.1342	-0.568803	-0.581585	0.341294	0.775438	-0.619452	-0.49294	0.350982	-0.297113	-0.0049452	0.154505	-0.944188	-0.394952	-0.994446	0.554133	0.848767	0.3261	1.74602	0.0363446	0.417067	1.14588	-0.120133	0.313978	0.197953	0.781587	-0.274546
-0.529371	1.35701	1.01003	-0.631211	0.0684553	-0.394325	-0.423872	-0.494997	-0.238707	-0.488129	0.117168	1.74993	-0.199681	1.22188	-0.833171	-0.709072	0.315505	-0.656397	0.66578	0.911249	-0.106195	-0.852279	-0.258964	0.707848	0.0103887	-0.519
-0.130108	-0.569728	-0.582349	-0.79788	0.274488	-0.620518	-0.493267	0.121607	-0.29739	0.67415	0.152864	0.0411337	-0.395877	-0.632289	-0.362413	0.845591	-0.417318	0.549386	0.033363	-0.31099	0.326586	-0.625029	-0.495734	0.195538	0.416284	-0.275498
-0.755182	-0.640993	-0.641247	-0.858421	-0.774966	-0.702681	-0.518475	-0.382519	-0.318706	-0.760337	-0.503592	-0.116396	-0.467143	-1.03357	-0.868099	0.60089	-0.730172	0.085507	-1.0723	-0.522122	-0.990686	-0.885838	0.139735	-0.771099	1.51818	-0.0410617
0.00125129	-0.641311	0.346119	-0.858692	-0.330308	-0.0141715	-0.518588	-0.586164	-0.318801	-0.760662	-0.503874	0.323156	-0.467462	-0.0621724	-0.664259	0.599796	-0.840783	-0.302432	-0.0222908	-0.414513	-0.34334	-0.735931	0.138966	0.78874	-0.101058	-0.349217
-0.858578	-0.763456	0.829004	0.65286	-0.512205	-0.843873	-0.561793	-0.465908	-0.355336	-0.884978	-0.822924	-0.737358	-0.11424	-0.842299	-0.464718	0.452424	-0.492165	-0.152648	-0.0339174	-0.67709	0.0855228	-0.841558	0.417825	-0.930994	-0.88041	-0.475006
-0.248478	4.3517	0.184784	1.34761	1.15857	-0.471142	-0.447439	-0.517681	-0.258636	0.256902	-0.325522	-0.260938	-0.266311	0.80681	0.0873301	0.147838	0.782306	-0.818216	0.451005	0.453877	-0.313679	-0.860639	-0.339373	-0.50889	-0.530298	1.09164
0.196412	-0.548851	-0.565094	-0.780144	0.321124	0.19903	-0.241831	-0.554684	-0.291145	-0.666557	-0.72778	0.0872832	0.314985	-0.235683	2.25809	2.10184	0.628765	1.71827	-0.303719	0.592291	1.22157	-0.00852183	-0.470538	-0.650794	1.22001	0.456548
-0.510273	-0.350919	0.332305	-0.611994	0.102141	-0.368246	-0.415871	-0.184998	-0.231941	0.438571	-0.640028	1.83327	1.59878	0.086167	-0.366735	-0.689654	1.013	-0.0698381	0.738697	0.326466	-0.433343	-0.84944	-0.231665	-0.392363	-0.914424	0.407031
-0.744196	-0.0171496	1.89367	0.709395	0.599186	0.0165672	-0.29781	-0.373659	-0.132106	1.11798	-0.492054	0.362446	0.15672	0.628897	-0.650601	-0.0535686	-0.154271	-0.68111	-0.333416	0.0464547	-0.237112	-0.807559	0.171142	0.0434227	-0.733694	-0.335489
1.78357	1.01416	-0.762923	0.164892	0.792963	1.2056	-0.0923997	0.284292	-0.227964	-0.451573	1.96285	1.55024	-0.614372	0.474137	1.57047	1.25577	0.631399	1.55174	0.253379	1.24652	1.53446	2.65771	2.50337	0.213318	0.0687343	-0.500505
2.3209	0.881779	-0.259025	1.33598	2.72735	8.38766	-0.354889	2.09836	-0.180373	-0.289639	4.60722	1.68716	1.05568	-0.208199	1.98257	2.1889	4.00354	2.35952	-0.25914	3.12988	2.48269	0.768728	-0.0236023	2.60149	3.19786	-0.418579
3.45011	3.83267	-0.297041	2.08043	1.80086	7.9634	-0.371159	1.62774	0.109257	0.695874	3.46314	1.55159	-0.0506516	0.291709	4.4392	1.74072	0.59065	2.53918	0.254454	0.921688	2.17703	2.47551	1.14498	1.097	2.44937	0.0800147
0.950586	-0.836018	-0.469533	-0.681915	-0.0204274	0.00125512	-0.444984	0.033232	-0.377041	-0.548876	-0.319366	-0.844289	-0.662175	0.607301	0.51187	0.622768	-0.464003	0.0978977	-0.116802	-0.113579	0.350539	0.0499892	-0.817104	-1.02573	-0.0865673	-0.134922
-0.635925	0.239327	-0.320902	-0.110562	-0.486356	-0.255797	-0.555653	-0.454089	-0.202768	-0.867312	-0.596788	-0.711779	-0.572253	-0.957013	0.490411	-0.887901	0.173465	0.839285	-0.102006	-0.387916	0.139607	-0.837202	-0.113958	-0.908331	-0.861612	-0.457131
0.323867	-0.769846	0.8026	0.625719	-0.172531	-0.310555	-0.564053	-0.470259	-0.357248	-0.414179	-0.825756	-0.401226	-0.596001	-0.467941	-0.635789	0.292636	0.276484	-0.773071	-0.47429	0.332145	0.129146	-0.784316	0.96066	-0.939337	-1.14127	-0.723065
0.2601	-0.518678	0.650177	-0.142734	0.388524	0.268605	-0.47521	-0.544412	-0.28212	-0.635848	-0.714403	0.15398	-0.344825	0.203708	-0.415644	-0.627602	-0.35134	-0.843663	-0.646205	-0.497524	-0.322481	-0.689767	0.434965	-0.611399	0.164559	-0.593734
-0.506055	-0.881656	-0.54497	-0.456043	-0.156355	-0.156598	-0.47727	-0.546394	-0.390691	-0.641775	-0.4003	-0.648381	-0.707815	-0.0992958	-1.03248	0.081114	-0.754516	-0.90343	-0.65815	-0.50384	-0.669854	-0.871221	-0.441152	-0.15268	-1.00842	-0.596733
1.43107	0.0360907	-0.0816593	-0.283217	4.47561	0.0779497	0.171978	1.81477	-0.116182	1.22635	3.48808	5.13784	0.209962	-0.321068	0.682883	0.736975	2.24873	1.60884	2.35983	0.104202	1.88596	0.15896	1.774	1.77752	3.43717	1.66133
-0.960969	-0.53065	-0.550052	-0.764682	-0.692805	-0.575464	-0.479445	-0.307383	-0.285701	-0.648033	-0.719711	-0.39428	-0.356797	-0.398007	-1.03458	-0.43867	-1.1513	-0.73278	-0.670764	-0.51051	-0.628133	-0.694274	-0.448573	-0.62703	-1.01175	0.12939
-0.0624182	-0.529642	1.2091	-0.161363	-0.164011	1.06095	-0.479088	0.659095	-0.285399	-0.647007	-0.404858	-0.392794	-0.355789	-1.16541	-0.186555	0.171542	-0.36551	1.10654	0.162581	-0.253018	0.525841	-0.78288	0.408501	0.300215	-0.627196	-0.59938
0.274316	-0.330225	-0.384407	-0.594414	-0.54357	-0.344387	-0.0871668	-0.170907	0.0460187	-0.444045	-0.228038	-0.0989211	-0.156366	-0.865131	-0.655833	1.66797	-0.611039	-0.193607	0.272888	-0.29312	-0.287826	-0.732835	-0.206691	0.820954	1.5567	-0.496697
2.66074	-0.0778887	-0.17586	0.606195	1.37315	2.62347	-0.319295	1.58193	-0.150274	2.1759	2.05445	1.12834	0.0959789	-0.0991141	0.111238	0.541289	0.647023	1.74498	-0.0822088	1.0299	2.0644	0.350189	1.49889	1.47988	1.7479	-0.366764
0.0864508	0.355851	0.84158	-0.0115707	-0.0327223	-0.472657	-0.447904	0.296263	-0.259029	1.06573	-0.326687	0.912123	-0.267625	1.45151	-0.731824	-0.767394	0.77891	-0.689428	-0.487849	0.30689	0.224626	-0.760756	-0.340959	0.530432	-0.963462	0.677695
-0.776472	-0.0936059	1.7041	-0.393399	-0.367385	-0.0715816	-0.324854	-0.399689	0.18757	-0.20322	-0.52595	1.93742	0.0802611	-0.426515	-0.298658	2.48045	0.198027	0.222059	0.89695	-0.036473	1.08669	-0.817153	1.46096	-0.0564026	-0.775094	-0.374857
-0.0054156	-0.495884	-0.52132	0.527134	-0.666919	0.321163	-0.467148	-0.536651	-0.275302	0.143485	-0.704298	-0.343047	-0.322031	-1.15626	-0.00781341	0.248818	-0.459049	0.849288	-0.599449	0.0644056	1.12054	-0.86763	-0.406616	-0.581639	0.61621	0.183094
0.1146	-0.58761	0.479265	-0.259855	-0.735218	0.860446	-0.269251	-0.567881	-0.302739	1.28233	0.409858	0.48143	-0.41376	0.936668	-0.831637	-0.520164	-0.199967	-0.65494	-0.596777	0.604909	0.898099	-0.797428	1.05448	-0.701401	0.0152546	-0.629229
2.2406	-0.202295	-0.278677	-0.485733	0.32347	-0.196893	-0.3633	-0.0837958	0.12255	1.79605	-0.574137	0.0896046	-0.0284314	0.889653	0.493518	2.10725	1.20579	1.77852	-1.21219	0.782514	0.991515	-0.0504259	1.19861	1.15502	0.849823	0.102897
2.68912	0.320289	6.59595	5.25624	3.42349	0.405611	-0.178452	0.272048	-0.0311742	3.39167	0.348763	3.15731	0.49417	2.02266	-1.0102	1.2249	1.30866	-0.0664103	-1.20966	2.94906	1.5614	-0.765218	0.578378	2.51964	1.9817	-0.161736
-0.588793	-0.841365	-0.149895	0.321929	0.259582	-0.933697	-0.589351	-0.248325	-0.259759	0.249263	-0.681259	1.19779	-0.667523	0.365791	-1.00496	-0.99694	0.405704	-0.561795	0.322439	0.517585	-0.157232	-0.910981	-0.823558	0.00513688	-0.319151	-0.55524
-0.740551	-0.00851685	-0.118526	0.724062	-0.304028	0.0265202	-0.294757	-0.370719	0.238473	1.13555	-0.488227	-0.531352	0.165353	2.31005	-1.06635	0.308351	1.2166	-0.279553	0.760832	1.83506	0.271091	-0.806476	0.18156	0.0546941	-0.72902	-0.331044
3.05575	0.221631	-0.732989	1.52866	3.49213	0.853129	-0.0411539	1.36507	-0.0606841	2.0995	3.71449	2.50783	-0.578152	-0.0382855	1.30054	0.776925	1.68401	1.60527	-0.411524	1.44949	1.57213	1.17712	-0.128196	2.89763	0.977213	-0.212537
0.851573	-0.524273	-0.544782	-0.152241	-0.156016	1.07952	-0.477189	-0.0597649	-0.283794	-0.641543	-0.400098	1.1946	-0.35042	0.966168	-0.544346	1.00167	-0.358572	-0.498086	0.389281	0.271426	-0.42762	1.01166	-0.440877	0.314235	0.926261	-0.596615
0.71679	-0.6535	0.315898	-0.869047	0.523179	-0.717101	-0.315864	1.00391	-0.322447	-0.773067	-0.514682	-1.0066	-0.479651	0.545905	1.42215	0.390461	0.230877	0.345747	-0.4082	0.202714	0.34884	0.434588	0.815926	-0.78743	1.45722	-0.36177
-0.299505	-0.480458	0.118184	-0.722042	-0.090768	0.356733	-0.461691	-0.531399	-0.270688	0.94672	-0.697459	-0.320315	-0.306604	-1.15208	-0.758448	0.067133	-0.301945	-0.831276	-0.345573	-0.45607	0.248156	-0.580223	0.527214	-0.561498	0.657974	0.597413
1.88694	-0.617612	-0.621924	-0.838559	2.01769	0.0404747	-0.510205	0.479389	-0.125904	1.16019	2.54658	2.22388	-0.443763	-0.347495	0.314703	0.68117	1.12648	1.64103	-0.849152	1.4165	1.12905	0.286305	1.69555	0.881567	1.63212	-0.324811
1.51468	-0.299874	-0.359323	1.02669	-0.520971	-0.309394	-0.397815	-0.15024	-0.216673	0.542476	3.12904	2.71316	-0.126013	0.423632	-0.635102	1.77219	-0.0685553	1.35753	1.45354	-0.2602	1.91159	-0.136134	-0.170062	-0.325717	2.16373	0.485882
-0.687355	-0.899734	-0.855088	-0.21406	-0.462674	-1.00099	-0.609997	-0.212372	-0.396099	-0.678574	-0.582687	-0.438501	-0.725894	-0.806243	-0.871127	-0.190529	-0.781218	-0.362717	-0.931049	-1.03343	-0.660655	-0.918305	-0.484787	-1.10893	0.257238	-0.61535
-0.656114	-0.28527	-0.741289	-0.556224	-0.155096	-0.842241	-0.561292	-0.30262	-0.354913	-0.883538	-0.39955	-0.0326731	-0.588196	-0.711555	-0.70654	-0.496875	0.302423	1.00907	-0.0276955	0.10039	0.154523	-0.841203	-0.727826	-0.30665	-0.620713	-0.719046
-0.385313	-0.548213	0.576948	-0.192916	0.836764	0.200501	-0.485657	-0.554467	-0.290954	0.739843	-0.727497	-0.420162	-0.374361	0.888312	0.020757	0.129031	-0.134501	-0.741319	-0.706791	-0.0301906	-0.647168	-0.874196	-0.469769	0.25172	-0.647308	0.813462
-1.02688	-0.686779	0.689623	0.0406204	-0.809058	-0.75547	-0.534671	-0.0378	-0.332401	0.316755	-0.29945	-0.217607	-0.512931	-0.609571	-0.522314	-0.977965	-0.874362	-0.540302	-0.182181	0.0186971	-0.0494878	-0.891584	0.0292208	-0.830881	0.0993785	0.172461
-0.0472156	-0.520639	0.0517684	-0.146066	1.45364	1.09209	-0.475904	-0.545079	-0.0678918	-0.637844	-0.396876	1.20799	-0.346786	-0.384442	-0.663258	0.603151	-0.221278	-0.611527	-0.860686	-0.759305	0.0637688	-0.870736	-0.436491	-0.613959	0.938068	0.144855
-0.00510369	-0.867256	-0.521167	0.211956	-0.666781	-0.10679	-0.598508	-0.410086	-0.386384	0.522022	-0.539489	-0.0690011	-0.321846	-0.249952	-1.02264	0.0366049	0.22716	-0.535147	-0.490187	0.199075	-0.0365602	-0.91423	0.0420168	-1.06652	-0.590438	-0.390582
-0.269992	-0.066326	-0.166303	0.293819	1.68999	-0.490728	-0.591691	-0.656529	-0.380619	0.620098	-0.513856	0.865926	0.107542	-0.510255	-1.00948	-0.892682	0.305443	-0.697048	-0.29094	0.417025	-0.70732	-0.911811	-0.831544	-0.531071	0.0861864	0.846656
-0.527404	-0.66041	0.298767	0.599197	1.36395	0.608648	-0.525343	-0.39574	-0.324514	-0.7801	-0.264378	1.97161	-0.486561	-0.730592	-1.0789	-0.624318	0.106227	-0.889601	-1.61494	0.185227	0.328247	-0.888275	-0.605172	0.713933	-0.142423	0.226773
-0.0358426	0.211005	2.05994	0.275933	-0.140574	-0.834746	-0.558992	-0.625055	-0.352968	0.598669	-0.605159	-0.0135114	0.384882	0.868919	-0.863815	-0.345568	-0.568236	-0.920434	0.284124	0.643372	-0.609984	-0.839571	-0.719979	-0.920658	-1.13352	-0.466853
0.202376	0.493154	0.296089	1.57643	5.22796	0.604913	1.10795	0.979432	0.0205321	5.68224	0.50204	4.94296	0.667041	-0.888223	0.498066	0.530509	0.316817	-0.515712	-1.10834	-0.33933	0.481451	-0.743527	0.786999	2.97105	0.480458	3.49455
2.14203	2.21489	-0.183867	3.52377	1.35151	1.26266	-0.322722	0.386275	-0.153172	3.31802	4.58064	1.10693	0.0862899	1.76236	2.45867	0.195239	1.90624	2.4677	1.25021	0.802518	1.09975	2.93945	2.86487	-0.0485314	-0.148455	0.221037
3.51395	1.27419	0.941589	2.90346	3.45781	1.50539	0.603408	1.77718	-0.121686	3.74657	3.42281	2.26544	0.19156	1.02607	3.22931	-0.0136934	3.35771	2.99545	1.55869	4.85423	2.17904	2.82309	3.24599	3.37002	2.00667	0.329444
2.50885	0.821401	-0.567758	-0.199477	-0.708757	0.983359	-0.00119943	0.14565	-0.292109	0.728054	1.70647	0.586167	-0.378222	0.131302	0.95164	-0.272817	0.493045	1.03747	0.694008	0.831838	1.02327	1.27959	1.18314	0.241638	-0.279633	-0.610931
2.55873	4.51757	-0.455687	0.729526	1.84145	4.29669	-0.439058	1.73022	-0.251549	1.14209	3.34127	-0.226019	-0.242615	0.4253	1.67244	1.37183	1.90636	2.38787	0.768371	1.8432	1.61231	2.03155	1.6741	0.595738	1.72178	-0.117669
1.153	-0.09565	-0.662932	0.0904411	0.907879	3.88002	-0.527756	0.572633	-0.326554	-0.787042	1.50039	-0.595554	-0.493383	0.0365365	2.62768	1.81922	1.03963	2.07233	0.38906	1.0979	1.70173	1.908	2.14583	-0.0590715	0.461805	-0.670227
2.68889	-0.199471	-0.705834	-0.483335	0.714618	1.00465	-0.546118	2.39514	-0.342081	0.74685	1.27025	-0.672053	-0.545295	-0.653424	1.03077	1.81954	0.82878	1.61787	-0.143697	0.976013	2.33564	0.3433	0.578269	-0.873135	0.574545	-0.696957
0.498118	0.149353	-0.7529	-0.186997	0.158061	-0.324953	-0.402588	0.313193	-0.359115	-0.897836	0.607485	0.948763	-0.602245	1.27585	1.41005	1.19624	0.255733	1.39753	-0.360648	0.896234	2.24018	1.47774	3.72268	-0.94749	2.11258	-0.72628
-0.444483	-0.755904	0.0619979	-0.135551	0.577752	2.50539	-0.559121	-0.625179	-0.353077	0.105693	0.0367991	1.4087	-0.582059	-0.964985	-0.0395161	-0.0700421	-0.390456	-0.607515	0.565337	0.554626	0.109055	0.372231	0.445169	-0.290624	0.435202	-0.467229
-0.0459516	-0.51989	0.0530058	0.465953	-0.684793	0.265809	-0.475639	-0.544824	-0.282483	0.826322	-0.396212	0.681024	-0.346037	-0.773098	-0.417093	-0.0118484	-0.220173	1.36958	-0.0166612	-0.368877	0.649657	-0.780433	-0.435587	0.32568	0.9405	-0.224174
-0.89114	-0.365235	1.75261	1.60224	0.0808211	-0.384752	-0.420935	-0.49217	-0.236223	-0.479678	-0.646375	-0.794193	-0.191377	0.299636	-0.978089	2.04769	0.169548	0.338632	-1.35544	0.616424	0.49791	-0.851237	-0.248943	0.729531	0.0238776	-0.514724
0.861717	-0.52084	-0.541945	0.463532	-0.150904	0.263619	-0.475975	-0.300703	-0.0680122	-0.638049	-0.715361	-0.379823	0.371008	-0.773871	0.317374	0.808017	0.308661	1.24999	-0.650641	-0.110498	0.744221	-0.870762	0.429746	0.323199	0.937414	0.144544
0.703503	-0.463642	0.145981	-0.707756	1.08865	1.28923	-0.455743	0.00216353	-0.265658	2.57597	0.68466	2.56031	-0.289787	-0.727367	-0.614594	0.544434	0.00602823	-0.700202	-0.0789882	-0.0174387	0.704665	-0.863585	-0.367704	5.53307	3.64169	0.632049
-0.558153	-0.407628	-0.448379	0.752063	0.0176896	-0.433628	-0.43593	0.0593755	-0.000286129	-0.522825	-0.296671	1.0119	2.25986	-0.456566	-0.140973	2.1157	0.559489	1.07813	0.555892	1.57625	1.53205	-0.75226	-0.300105	1.70407	1.7553	-0.536553
0.414371	0.744244	-0.589014	0.879939	-0.727907	0.132293	-0.49612	0.110624	-0.299802	0.649526	0.724678	0.510366	0.257099	-0.282745	1.3197	2.52021	-0.0616093	1.60102	-0.767469	0.394316	1.38043	-0.131414	0.292279	1.9006	1.11031	0.396936
1.14778	1.04257	1.6929	-0.397236	1.32795	2.55348	-0.326452	-0.401227	-0.156326	2.11412	-0.527953	1.92411	0.0757446	1.42465	-0.886865	0.180152	2.29825	-0.15278	0.216489	0.783455	0.922363	-0.81772	0.0734206	1.42704	1.07545	-0.377183
0.632845	-0.342083	4.05249	1.68091	1.4507	2.74354	-0.0955558	-0.178982	-0.229298	-0.456114	-0.238553	-0.777134	-0.168224	-0.628535	0.101692	-0.425477	0.539145	0.230829	-0.0211701	0.828753	0.305129	-0.848332	-0.221002	-0.380827	0.061487	0.420679
-0.649275	-0.515555	-0.836451	-0.444644	0.395498	-0.558061	-0.60202	-0.420227	-0.389354	-0.264613	-0.552693	0.160882	-0.703342	-0.0835381	-0.905923	-0.00316588	-0.21377	-0.842651	-0.6398	-0.363392	-0.562783	-0.915475	-0.866785	-1.07948	-1.00357	0.711333
2.55943	2.05115	0.2242	1.42864	3.06685	-0.443649	0.142856	-0.509562	-0.251504	2.81678	0.0602676	2.80439	-0.242464	1.09434	-0.714639	-0.039748	0.692088	-0.543905	-0.677265	1.5464	-0.0585225	-0.857647	-0.310595	0.596132	-0.504473	1.57655
-0.90902	-0.40759	-0.448347	0.752161	0.017747	-0.433584	-0.435916	-0.50659	-0.248892	0.323213	-0.665153	-0.212931	2.26001	-0.907065	0.284897	0.450936	-1.12858	-0.942364	-1.39267	-1.12835	-1.28302	-0.856551	-0.300059	-0.466357	-0.945111	5.88362
2.98055	3.78367	-0.443505	-0.655161	5.01275	-0.426829	-0.433844	2.91537	0.504005	2.03906	2.30635	1.02928	0.609234	0.457258	0.867659	-0.0147004	1.19076	2.04301	1.06551	2.05048	2.46004	1.98015	1.72746	2.8201	0.417857	-0.533516
3.72898	2.13772	0.259974	2.93642	6.32234	0.554531	0.464408	-0.214795	0.00746123	2.06778	7.9481	2.29403	2.31166	0.47255	1.89473	-0.00259111	3.39353	3.02689	-1.13395	3.90969	3.6361	3.48782	2.77174	5.06123	2.26147	1.64341
4.52291	5.61046	-0.00318372	2.12492	7.95977	0.187424	-0.245392	2.00874	0.321961	1.41963	7.46875	2.59954	1.67482	0.127378	3.16797	-0.275924	3.52337	3.14086	-0.91914	3.9217	2.50152	1.78935	0.349988	0.236912	0.0883041	-0.259182
3.70925	0.901393	-0.693122	-0.00265807	1.96707	1.69246	-0.35142	0.66774	-0.337481	0.264905	3.47334	2.11031	-0.529913	-0.197567	1.64725	-0.38014	1.48398	1.35079	-0.398691	0.655853	2.30111	1.85893	0.633957	-0.154461	0.632846	-0.138022
2.78261	0.357199	0.843252	3.37923	5.31599	-0.47188	0.399142	2.19904	-0.0201339	0.255599	3.5656	5.03008	2.12714	0.156272	2.81158	1.28827	1.51733	2.02669	0.682796	2.32785	2.71249	0.741405	1.58599	2.61603	1.62954	1.08999
3.13078	0.494661	0.297334	3.05164	2.6521	2.60523	-0.116773	0.390783	0.539487	2.15979	7.42008	2.39396	0.668547	-0.418025	1.09162	1.52427	3.19867	2.01309	0.416505	2.16842	2.12696	2.30186	0.788818	2.97498	1.42074	-0.0719486
3.04166	4.42214	-0.199605	-0.404455	2.99501	2.52409	0.0710192	-0.018648	-0.158868	0.935853	2.98192	3.56753	0.0672462	1.09708	1.04356	0.491961	0.390244	0.757738	1.19441	1.79145	1.97877	1.45427	2.79592	1.40485	1.67011	-0.381559
0.491898	-0.408859	-0.449396	0.748926	-0.602121	2.43559	-0.142796	-0.224452	-0.249272	0.320629	0.806097	0.396733	-0.235003	-0.682827	0.565956	1.39797	0.0970587	0.402435	-0.420933	-0.0783433	0.628224	1.64268	4.70652	-0.468014	-0.496393	-0.537187
2.25474	0.682489	-0.606027	0.265919	0.21049	3.77671	-0.503402	0.518681	-0.305959	-0.0651468	1.80565	1.39348	-0.424528	-0.316218	1.56693	0.380705	1.3193	1.6214	-0.997373	1.38418	1.55426	0.807086	0.242593	1.79309	1.72585	0.024767
0.602088	-0.503681	-0.527763	-0.117254	0.969397	0.303185	-0.469905	2.46413	-0.277634	0.875814	1.57365	2.3538	1.14048	2.02928	3.11714	1.91379	0.618133	1.90128	0.67712	0.714773	2.38881	2.35991	2.24554	2.28766	4.97377	-0.207481
0.809713	-0.258289	-0.73014	-0.11681	-0.124962	-0.826688	-0.55652	0.545744	-0.350878	1.62508	0.922515	0.00708801	-0.0844274	-0.0289437	1.48622	2.33583	0.437774	1.46536	-0.255733	0.0507837	1.59315	1.37681	2.2468	1.64891	0.994011	-0.7121
0.461666	0.508966	-0.172337	0.613436	-0.786303	-0.0485471	-0.317787	0.995582	-0.32326	-0.775835	0.257772	-0.579327	-0.482371	0.379172	2.00651	0.381902	-0.421536	1.18886	0.0960111	0.195832	1.44569	1.08603	0.806081	-0.79098	-0.448811	-0.36457
1.03177	-0.560234	0.547143	-0.789814	-0.209568	3.3022	-0.489909	-0.327528	-0.29455	-0.678143	-0.131141	-0.937874	-0.386382	0.665317	0.345798	0.295683	-0.154476	0.13259	-1.12916	-0.17459	0.718741	0.486649	-0.484276	-0.665656	0.0745508	1.13192
-0.28319	-0.467576	-0.497923	-0.711098	-0.0715831	-0.502743	-0.457134	0.260725	-0.0361481	-0.583838	0.334018	-0.869601	-0.293721	0.523515	0.303918	1.19635	1.13864	1.54762	0.362652	0.952096	1.00745	-0.573757	2.41983	-0.544677	2.3633	-0.567421
-0.652009	0.201225	1.24496	-0.14293	0.924387	0.268338	-0.220567	0.190974	-0.0667878	1.56249	-0.395239	0.684257	0.375102	-0.967339	0.444867	0.196376	-0.750301	0.323148	2.94053	-0.497649	-0.0300242	-0.599464	0.434686	0.328544	2.50358	1.25996
1.62466	-0.555502	1.12361	0.375193	-0.202522	0.183693	-0.488235	1.76949	-0.0887479	0.0221299	3.2075	-0.430904	-0.38165	-0.802052	1.64061	0.307868	1.61962	2.13427	0.479703	0.944828	1.19633	-0.0177026	1.17073	0.232686	0.4548	0.442848
0.858388	-0.611572	-0.0985386	-0.833428	1.11509	0.0544029	-0.508069	0.491728	-0.309906	0.546386	1.19099	0.872977	-0.437722	-0.67765	0.651495	0.881391	0.223446	1.36251	-1.38819	-0.371504	0.983647	0.141021	0.967727	0.0862702	1.32191	-0.318591
-0.297572	-0.0989923	-0.193301	-0.397975	-0.371396	-0.0777918	-0.32676	-0.401523	-0.156587	-0.208702	-0.528338	1.08169	0.0748745	-0.430895	-0.497892	-0.473393	0.191066	1.8784	0.882744	-0.454414	-0.314724	-0.674806	0.0723706	-0.0634355	1.69076	0.209282
-0.771701	-0.85331	0.139094	-1.03879	-0.933056	-0.503011	-0.593576	-0.133342	-0.382213	-0.191719	-0.350031	-0.585722	-0.679468	-0.835229	-0.618151	0.202781	-0.641472	0.297352	-0.767794	-0.721103	-0.455576	-0.91248	-0.837973	-0.54498	-0.560232	-0.369039
-0.740159	-0.828404	0.221431	-0.668978	0.919012	-0.918753	-0.439597	-0.370403	-0.374763	0.302032	-0.669766	0.376537	-0.654561	0.0883203	-0.50554	-0.747234	-0.600086	-0.6115	-0.680211	0.131017	-0.50604	-0.909354	-0.312617	-1.01579	-0.506287	-0.119239
-0.426308	-0.580583	-0.59132	-0.807102	-0.239872	1.64364	-0.26428	-0.341384	-0.300637	-0.028924	-0.741848	-0.467865	-0.406732	-0.822444	0.184752	0.808318	-0.552876	0.309656	-0.580302	-0.68366	-0.147216	-0.878258	0.285545	-0.692226	-0.682364	-0.286677
-0.115431	-0.851511	-0.495143	-0.379216	0.221809	-0.945395	-0.592939	-0.525868	-0.265828	-0.974599	-0.175135	-0.0109966	-0.677669	-0.203017	-0.48281	0.321322	0.148097	0.0527027	-0.647973	-0.29842	0.703123	-0.863656	-0.835802	-0.0346047	0.911679	-0.166833
1.28199	-0.0345422	0.35761	0.679844	0.124939	-0.697705	-0.516949	0.645451	-0.317415	-0.143106	0.301091	0.780487	1.34364	0.437431	-0.14541	1.30489	0.496707	1.55761	-0.888259	0.462991	0.725272	-0.734187	1.60352	0.806893	0.887118	0.275655
-0.1205	-0.698993	-0.243039	-0.907694	-0.416207	-0.147177	-0.538991	-0.422013	-0.336055	-0.819369	0.162955	0.15315	-0.525146	0.397956	-0.723357	0.0928042	-0.0860475	-0.63966	0.407636	-0.107591	0.871431	-0.893116	-0.000259586	0.562803	-0.225992	-0.40862
0.201153	-0.661972	0.294892	-0.386201	0.0684346	-0.726869	-0.525896	-0.396805	-0.324981	0.979591	-0.266457	1.11233	0.0887341	-0.263297	-0.882429	0.693909	-0.323532	0.325152	0.0740937	-0.54867	0.0110037	-0.888471	-0.607059	-0.798492	1.72828	-0.0734703
-0.696212	-0.571148	-0.0317201	0.335317	-0.72296	-0.622155	-0.49377	-0.562276	-0.297815	-0.0097183	-0.441661	-0.453961	-0.397297	0.270892	-0.592373	1.987	0.07393	-0.211468	-0.558183	-0.433739	-0.129321	-0.793297	0.308318	0.19183	0.773969	-0.276961
0.875116	-0.606619	1.47711	0.781984	0.662809	-0.663051	-0.506316	-0.574353	-0.308424	1.20494	-0.473113	-0.506233	-0.432769	0.184375	-0.412809	0.538022	-0.464996	-0.56481	0.0997066	-0.592909	0.0603389	-0.881525	-0.540256	0.0992045	0.316405	0.337564
-0.00603895	0.246304	0.0920755	2.41867	3.20313	2.03255	0.320691	-0.283961	-0.053304	3.16577	0.283162	0.750689	1.90535	0.654808	-0.515639	1.09788	0.363134	-0.59572	-1.68822	0.332208	-0.188468	-0.774501	0.48909	4.26549	1.82146	2.0943
-0.669158	-0.888958	1.17781	0.714193	-0.959599	-0.988569	-0.606185	-0.670479	-0.392876	0.411579	-0.878564	-0.664523	-0.715117	-0.125023	-0.559543	-0.851198	-0.636115	-0.963677	-0.175493	-0.140215	-0.82688	-0.916953	-0.458777	-1.09486	-0.637445	-0.784398
-0.253029	-0.642523	-0.642512	0.153411	0.11188	-0.704446	-0.519016	-0.586577	-0.319164	0.451882	-0.504949	2.5164	-0.468674	-0.0648	0.250896	-0.257482	-1.17196	-0.980437	-0.725512	-1.17082	-1.31485	-0.88603	-0.583586	0.00544747	-0.426563	3.64104
1.02603	-0.516807	-0.836968	-0.139556	0.930301	-0.975715	-0.346855	1.29986	-0.281561	0.468314	1.36705	0.690109	0.0180595	-0.770592	1.06606	1.02731	0.450899	0.210003	-0.959739	0.679179	1.19639	2.11942	-0.431867	-1.0803	0.755039	0.33666
5.38319	0.447234	-0.20635	-0.888838	2.96463	-0.0959957	-0.53114	3.22869	-0.329415	-0.224772	3.20214	0.63268	-0.502949	-1.20529	1.79459	1.76448	0.0668949	2.01962	-0.311773	0.143754	0.812372	1.93051	5.47943	-0.817847	0.735049	0.193021
0.521328	-0.769981	-0.360378	-0.968001	0.525344	0.229664	-0.564101	-0.629972	-0.357288	-0.414453	-0.410111	-0.0560747	-0.596136	-0.468197	-1.03626	-0.378627	-0.243326	-0.925114	-0.337375	-0.346337	-0.379405	-0.549054	-0.171602	0.284747	1.14344	-0.240317
-0.131749	-0.5707	-0.583152	-0.798706	-0.225155	-0.621639	-0.493611	0.120283	-0.0978399	-0.688795	-0.737467	-0.453301	-0.396849	-1.17654	0.320777	0.268729	-0.788635	0.547023	0.421804	-0.191619	-0.400006	-0.374015	0.309399	-0.679322	1.49897	0.0675225
-0.0216266	-0.505485	-0.529254	-0.743303	-0.674067	0.299026	-0.470543	-0.0405746	-0.278174	1.61667	-0.0583235	1.26382	-0.331631	-0.960126	0.101016	1.27602	-0.198895	0.705554	0.670249	-0.483214	0.889332	-0.500767	2.23683	-0.594173	3.76689	-0.209338
-1.07316	0.530797	1.05846	-0.238783	-0.231868	-0.881866	-0.416963	-0.488347	-0.365193	-0.918517	-0.837533	0.517984	-0.622565	0.320936	-0.823166	-0.945485	-0.220199	-1.00538	0.08052	0.0809585	-0.376757	-0.849828	-0.769303	-0.396396	-0.916097	-0.508943
-0.129517	-0.346234	1.07773	1.66681	0.773725	0.666236	-0.414214	-0.4857	-0.23054	0.448106	-0.637951	1.19285	-0.172375	-0.873808	-0.9716	1.1022	-0.622862	-0.209173	-0.0309014	-0.471839	-0.307346	-0.848852	0.85119	0.779149	0.0547441	-0.50494
0.576975	2.02466	-0.236274	-0.442146	0.399876	-0.137739	0.809199	-0.419226	-0.172139	3.05987	-0.0691113	2.56984	0.0228774	-0.767981	1.32416	0.104517	0.324712	-0.548198	-0.52952	-0.295362	0.372823	-0.824353	0.00962026	-0.131323	-0.217127	1.27601
-0.677543	0.140739	0.00482898	0.977657	-0.192893	0.198602	-0.241962	-0.319903	-0.08488	0.0352911	-0.422055	-0.421375	0.314614	-0.235985	-1.04086	-1.0571	-1.02734	-0.853503	-1.71916	-1.02923	-1.20874	-0.787748	0.361689	0.24957	0.845807	-0.254189
-0.908254	-0.405775	0.241631	0.0490949	0.0204496	0.528943	-0.435274	-0.505972	-0.248349	-0.520938	-0.664348	-0.210257	0.601145	0.222729	-0.849685	2.12366	1.02501	0.542934	0.805984	0.528482	0.861453	-0.856324	1.71282	0.623669	2.2134	-0.106654
-0.814266	-0.183135	-0.262842	-0.469457	-0.434048	-0.174803	-0.356522	-0.430171	-0.181755	-0.29434	-0.565642	-0.660016	-0.00927103	2.07559	-1.09616	-0.24355	-1.08714	-0.905989	-1.81407	-1.08777	-1.25261	-0.695922	-0.0291766	2.5834	0.31969	-0.420958
-1.03265	-0.969636	-0.171309	-0.90894	-0.752435	-0.87469	-0.602985	-0.728496	-0.443845	-0.729541	-0.834774	-0.842859	-0.975254	-0.0201951	-1.00065	-0.604596	-0.950729	-0.946204	-0.808749	-0.500052	-0.836481	-0.8933	-1.19493	-1.31734	-1.00653	-0.641136
0.223872	-0.0671942	0.155747	-1.03451	-0.347719	-0.0411307	-0.591794	-0.523662	-0.380706	-0.971302	-0.341098	1.7275	-0.67443	0.865042	-1.00968	-0.557847	-0.34468	-0.69733	0.051041	-0.290223	-0.443292	-0.911848	-0.831894	0.48799	-0.126381	-0.160162
0.549318	1.61838	0.0453614	1.06098	1.43921	1.49045	0.0280452	-0.424802	-0.177038	2.26619	-0.558652	0.141077	0.00649809	-0.389694	-0.0567026	-0.634283	0.300519	-0.845555	0.0744472	0.206338	-0.0408759	-0.916037	0.420876	-0.61902	-0.815034	3.0813
-0.651031	0.203542	0.0567333	2.30969	0.927836	0.271009	0.290439	-0.298521	-0.0660949	1.5672	-0.394212	-0.3751	0.377418	0.987755	-0.537545	-0.21369	-0.749445	-0.375835	-0.432728	0.546565	-0.418628	-0.779867	0.437482	2.21478	0.166817	2.74892
1.12336	1.18072	-0.802047	0.00402669	0.28121	-0.462073	-0.159379	0.720649	-0.256283	1.50419	3.25706	0.939179	-0.258444	-0.155452	1.4091	0.625147	0.207014	1.53696	-1.29622	1.49151	0.625693	1.82215	1.61679	-0.49862	2.53521	0.0736726
1.33107	0.0763902	-0.0483531	-0.248982	0.0856234	-0.381034	-0.574864	1.74783	-0.235259	-0.0302015	0.715587	1.14635	-0.626567	-0.407114	2.09232	1.55883	0.0130224	0.841182	-1.22413	0.227163	1.57395	0.964497	0.28403	-0.406846	0.978663	-0.287324
0.0603288	-0.45695	-0.489142	-0.702071	-0.637929	1.31237	-0.453376	0.00899853	-0.263656	1.0185	-0.687036	0.290429	-0.283095	-1.14571	2.32834	0.561667	0.594569	1.9639	-0.519582	0.276129	1.14648	2.47289	3.41471	-0.530804	-0.548474	-0.56195
-0.755854	1.14928	-0.641905	-0.351907	0.113521	-0.703599	-0.518757	-0.383061	-0.318944	2.27703	0.554446	0.761654	-0.46794	-0.386807	0.762514	0.939823	-0.289993	0.954731	1.20072	-0.631055	1.03079	1.5113	1.57884	0.00736552	0.867742	-0.349709
1.38943	-0.192833	-0.703091	-0.0333993	-0.441269	0.416987	-0.359953	0.100707	-0.341088	-0.304211	0.125648	-0.667162	-0.541976	0.626695	1.13481	0.493596	0.552583	0.787532	-0.131053	0.139529	0.5882	1.20474	0.590286	-0.185959	-0.262444	-0.425951
2.23975	-0.409799	-0.792749	0.0422573	1.24901	-0.436131	-0.436698	0.903909	-0.373537	0.74059	2.27416	1.31092	-0.650462	-0.795927	0.917774	0.920309	0.554679	0.73663	-0.6658	0.519752	0.682086	-0.232688	0.197519	0.61316	1.52262	-0.324235
2.14878	-0.229481	1.36721	0.34863	1.78607	-0.228236	-0.0158969	-0.102308	-0.195618	-0.34151	0.756249	0.793248	-0.0556184	-0.263447	0.791801	0.56984	-0.350285	1.21291	-0.0529697	0.181072	1.20238	2.20539	-0.0851089	-0.233808	1.33748	0.0748998
-0.609959	0.81405	0.561299	-0.0583085	-0.455824	-0.800223	-0.548401	-0.265396	-0.344012	-0.324106	-0.351078	1.58735	-0.55175	-0.105822	-0.575341	-0.277024	-0.429254	-0.827558	-1.22106	-0.443629	-0.0746168	-0.896454	-0.683842	1.12868	-0.00571533	1.94236
-0.593676	-0.712739	0.169022	-0.919372	0.346745	-0.785399	-0.543853	-0.431373	-0.340166	1.30834	-0.333977	-0.27499	-0.538892	-1.07246	-0.467944	2.16092	-0.796405	-0.30978	-0.273469	-0.51781	0.243553	-0.894841	-0.668325	0.508962	2.02311	-0.422776
0.48102	-0.414013	0.909684	0.0350986	0.622322	-0.440989	-0.438188	-0.508777	-0.250813	1.1496	-0.668	-0.830134	-0.240156	0.65416	-0.572221	0.672243	-0.672918	-0.542409	-0.673208	-0.384	-0.389985	-0.753862	-0.30781	-0.474743	-0.948589	-0.115137
-0.908466	-0.406278	-0.447263	0.0482406	-0.600198	-0.432071	-0.435452	0.0607549	-0.2485	-0.52145	-0.664571	-0.210998	-0.232421	-0.906353	-0.70778	0.930385	-0.667206	0.1372	-1.87946	-1.12811	0.296161	-0.856387	-0.298475	-0.464644	-0.0427942	-0.535858
-0.0820549	-0.840217	0.182378	0.665427	1.15423	-0.932373	-0.447954	-0.518177	-0.378296	0.659619	-0.680241	0.324311	-0.666374	-0.27737	-0.731921	-0.0831875	0.189803	-0.883284	0.329507	0.0183865	-0.315651	-0.910837	-0.822172	1.05049	-0.100209	2.93508
2.46562	4.0563	1.78217	1.63262	2.72261	0.643042	-0.105608	-0.188658	0.030424	5.81687	1.31388	5.0648	0.700113	-0.400916	-0.372242	-0.441741	0.347346	-0.791032	-0.0544835	-0.321395	0.517293	-0.739377	0.826911	5.36193	0.516273	2.67085
-0.476757	-0.620419	1.42008	0.209746	0.621708	0.746969	-0.511198	0.0525737	-0.312552	-0.739398	0.611291	-0.0709176	-0.446569	-1.02242	0.307515	2.44102	-0.140309	0.626595	-0.311256	-0.719666	0.614987	-0.883257	-0.55691	-0.744237	1.61844	-0.00928012
-0.269301	-0.456609	1.45054	0.627231	0.527171	0.411727	-0.453255	-0.256966	-0.263554	-0.572676	-0.686885	-0.86152	1.2817	-0.297678	-0.742158	2.57694	-0.126704	1.07789	-0.0604397	-0.147398	0.511786	-0.862702	-0.359217	-0.530359	1.56964	1.0493
0.13279	-0.872246	1.28831	-1.05488	0.690501	-0.9693	-0.600274	-0.539986	-0.387877	0.496629	-0.221097	-0.357482	-0.698404	0.0332022	-0.650486	-0.193165	-0.40222	-0.95826	-0.834383	0.311761	-0.352771	-0.868859	-0.418437	-1.07304	0.192712	-0.209539
-0.967629	-0.546426	2.29808	-0.778084	-0.704552	-0.593653	-0.485025	-0.318126	-0.29042	0.745298	-0.726705	-0.9277	0.319834	-0.794673	-1.03997	-0.857483	-0.259368	-0.40383	0.108476	0.098204	0.0113658	-0.873972	0.367988	-0.647629	-0.645374	0.10502
-0.635616	0.240058	0.0869133	-0.10994	-0.118941	0.31311	-0.206831	-0.286088	-0.0551723	0.136376	-0.378023	-0.348194	0.413936	-0.155236	-1.0239	1.51032	-1.00901	-0.837407	-1.69005	-1.01127	-1.19528	-0.589718	0.481552	2.31014	0.206363	-0.203048
0.267337	-0.515249	-0.537324	0.477782	2.01246	-0.557707	-0.21806	-0.543244	-0.281094	1.57692	-0.392096	1.22785	0.382191	-0.377138	-0.535101	-0.416636	0.45464	-0.725293	0.421014	0.552604	0.172745	-0.87006	-0.429986	0.337799	-0.611609	2.76121
0.912749	0.476751	-0.426396	0.819851	-0.581399	-0.402962	-0.426522	-0.497547	-0.240948	0.377277	-0.273087	1.09029	0.650637	-0.892669	0.188311	-0.96095	-0.173443	-0.93806	-0.112477	0.116967	-0.930803	-0.853219	0.767203	-0.431679	-0.466255	2.12726
0.0994862	-0.702111	-0.691759	0.00154549	0.378398	-0.773146	-0.540094	-0.606864	-0.336987	0.816183	-0.319842	0.14396	0.545172	-0.92125	0.189915	-1.1447	-0.786594	-0.990093	-0.236096	-0.890526	-1.32292	-0.826163	-0.6555	-0.850899	-0.813975	0.693595
1.73941	0.182169	-0.74386	-0.561509	1.60138	0.792466	-0.39485	0.823058	-0.214166	1.04162	2.53623	3.79724	-0.591306	-0.202301	0.826499	0.852236	0.729346	0.688421	-0.457781	0.776396	1.36361	1.29765	-0.731579	1.54053	1.16959	0.0110396
1.42437	-0.260562	-0.731079	-0.119706	1.6935	-0.264071	-0.037885	2.04142	-0.351218	0.124676	2.43593	0.36414	-0.0867008	-0.959931	1.89743	1.34734	0.34348	1.618	-0.833408	0.578227	1.71874	1.00314	0.467678	-0.27439	2.31274	0.0428912
-0.00437529	0.248275	-0.52081	0.528704	0.440815	-0.534671	-0.46693	-0.536442	-0.275118	-0.612023	1.60349	0.205726	-0.321414	1.06049	2.02471	1.52678	1.189	1.57387	0.491277	0.737585	0.820435	0.53193	2.28615	0.389975	1.82573	0.184046
0.0822139	-0.179049	0.178465	-0.465985	-0.431005	-0.170091	-0.355077	-0.42878	-0.339027	-0.290181	-0.328912	0.123861	-0.535083	-0.0651724	-0.643056	-0.390495	-0.792889	-0.819455	-0.725915	-0.512303	-0.318858	-0.295963	-0.663729	-0.167961	0.326328	-0.691699
1.27999	-0.691847	-0.683276	-0.901624	0.408967	1.13052	-0.536463	-0.60337	-0.333917	-0.812096	-0.306191	0.980252	-0.518	-0.764672	-0.996234	0.113251	-0.878105	-0.98843	0.280854	-0.784228	-0.654638	-0.61769	-0.643113	-0.837498	-0.506687	0.162022
-0.00202829	-0.493878	3.78998	-0.733443	0.44392	1.18465	0.0605552	-0.535968	-0.274702	0.147568	-0.703408	-0.340091	-0.320024	-0.550065	-0.894819	0.679723	-0.456826	-0.835625	0.0595652	0.0680319	0.219067	-0.119592	-0.404195	-0.579019	1.02501	0.953351
0.0791672	0.875903	0.612418	0.43023	0.354505	-0.172865	-0.355928	0.290389	-0.181252	-0.29263	1.31019	0.120316	-0.00759036	-0.497939	-0.193109	0.363482	0.279711	0.807816	-0.57416	-0.896327	0.0368067	-0.562824	-0.0271484	-0.171102	-0.250121	-0.420092
0.65875	-0.32981	-0.384065	-0.594062	0.133575	-0.343909	-0.408404	-0.480109	-0.225627	-0.443623	0.175328	-0.0983102	-0.155951	-0.618557	0.896656	1.9295	-0.610733	-0.0458928	0.00760171	-0.621318	0.0821149	0.0656914	0.890832	-0.364804	2.05026	-0.496483
-0.342017	-0.36907	0.661709	-0.996851	-0.572493	0.112204	-0.576113	-0.641534	-0.367446	-0.48358	-0.455278	0.164262	-0.630097	-0.0612025	-0.533848	1.41016	-0.479146	-0.795173	-0.339311	-0.256639	1.3733	-0.906285	-0.778392	-0.983853	1.19503	-0.292776
-0.346991	-0.517954	1.8435	-0.141504	1.46363	-0.560826	-0.219973	-0.544165	-0.281903	-0.635111	0.244679	0.15558	-0.344101	0.400637	-0.168592	-0.00797016	-0.0842206	-0.843428	-0.433476	0.0245097	-0.516717	-0.8704	-0.433251	0.330736	-0.224206	0.891367
-0.667641	-0.303473	-0.362298	-0.174388	-0.523651	-0.313544	-0.564511	-0.630367	-0.357635	-0.892801	-0.618993	-0.404091	-0.129613	-0.470401	-0.397983	0.287814	-0.418591	0.81767	1.02869	-0.348646	0.69514	-0.491391	0.389998	-0.330416	0.883912	-0.723733
-1.08752	-0.830432	-0.122787	-1.01936	-0.916021	-0.921091	-0.585483	-0.372475	-0.37537	-0.537505	-0.852617	-0.53515	-0.656589	-1.24693	-0.36988	-0.0495882	-0.603456	-0.349076	-0.208646	-0.688017	-0.731734	-0.909609	0.66819	-1.01844	-0.51068	-0.54398
0.0560447	0.319837	0.152848	-0.924914	1.10102	-0.193915	-0.54616	-0.435815	-0.342117	-0.311212	-0.80333	-0.28941	-0.545415	-0.935194	-0.744124	0.629466	-0.418728	0.0174941	-0.44866	-0.621165	-0.128698	-0.830467	-0.0491826	0.483411	0.0114339	-0.161968
0.868363	0.0215747	-0.0936563	1.84593	-0.281622	0.0612137	0.161709	0.497762	0.256474	-0.0859914	-0.474886	-0.509179	0.195445	0.350287	2.59758	2.5153	0.812299	1.57826	0.462026	0.0884568	1.5071	-0.170093	0.217876	0.0939832	2.69967	-0.315549
-0.895472	-0.375497	-0.421823	-0.632874	-0.577279	-0.396583	-0.424564	-0.495663	-0.239293	-0.490122	-0.650925	-0.801754	-0.201639	0.514137	-1.12901	0.0303401	-1.12266	-0.937163	-1.87044	-1.12255	-1.27867	-0.635869	-0.261327	-0.424454	0.00720827	-0.0754722
-0.0247294	0.0151702	-0.0989494	1.11941	-0.286391	-0.428089	-0.582083	-0.64728	-0.372494	-0.0925097	-0.292411	0.102084	-0.646974	0.00176583	-0.70542	-0.73421	-0.587481	-0.873852	-1.1435	-0.447426	-0.659478	-0.908403	-0.79876	-1.00589	-0.037183	-0.318847
-0.691237	0.108302	0.534694	0.922545	1.28753	-0.615361	-0.491685	-0.56027	-0.296052	-0.683253	-0.436436	0.54732	0.282176	-0.62744	-0.586335	-0.680912	0.334617	-0.749604	0.837315	0.304286	-0.118144	-0.876335	-0.490335	-0.672212	1.52255	0.0759344
[truncated: 4,082 more rows]

## Sheet: scMST_1ss_Cells
Cell IDs	Volume	centroid_x	centroid_y	centroid_z
1	35132	20.6851	728.534	40.7492
2	139767	68.4831	588.577	53.5
[truncated: 5,270 more rows]

## Sheet: scMST_1ss_Zscores
'Ets1'	'MycC'	'Snai2'	'Sox9'	'Tfap2B'	'Msx2'	'Pax7'	'Msx1'	'Tfap2A'	'Six1'	'Pax6'	'Sox8'	'Dlx5'	'Sip1'	'MycN'	'Nestin'	'Msi1'	'Sox2'	'PouV'	'Klf4'	'Nanog'	'Lin28'	'Ccnd1'	'Bcl2'	'Mitf'	'Fabp7'	'Col2a1'	'Krt19'
[truncated: 5,272 more rows]

[truncated: 5 more sheets: scMST_4ss_Cells, scMST_4ss_Zscores, scMST_7ss_Cells, scMST_7ss_Zscores, Sup.Fig.7b and c]
